# Supplementary material for: Versatile workflow for cell type–resolved transcriptional and epigenetic profiles from cryopreserved human lung
Source: JCI Insight. 2021 Mar 22;6(6):e140443. doi: 10.1172/jci.insight.140443 (PMC8026197; doi:10.1172/jci.insight.140443)
Supplement: Supplemental Table 12 [file jciinsight-6-140443-s153.xlsx]

## Sheet: Table_S12_RNAseq_count_table
	HLD5_C_R1	HLD2_F_R4	HLD2_C_R4	HLD2_F_R5	HLD2_C_R5	HLD5_F_R1	HLD2_C_R3	HLD5_F_R2	HLD5_C_R2	HLD1_F_R1	HLD1_C_R1	HLD1_F_R2	HLD1_C_R2	HLD2_F_R1	HLD2_C_R1	HLD2_F_R2	HLD2_C_R2	HLD2_F_R3
ENSG00000229483	0	0	0	0	0	0	0	0	0	0	0	0	0	0	0	0	0	0
ENSG00000232849	0	0	0	0	0	0	0	0	0	0	0	0	0	0	0	0	0	0
ENSG00000229558	1	0	0	0	0	0	0	0	0	1	0	0	0	0	0	0	0	0
ENSG00000232977	44	58	73	64	72	96	147	34	34	81	86	85	180	79	43	49	64	264
ENSG00000227893	0	0	0	0	0	0	0	0	0	0	0	0	0	0	0	0	0	0
ENSG00000238230	0	0	0	0	0	0	0	0	0	0	0	0	0	0	0	0	0	0
ENSG00000227640	0	0	0	0	0	0	0	2	0	0	0	0	0	0	0	0	0	0
ENSG00000260962	0	0	0	0	0	0	0	0	0	0	0	0	0	0	0	0	0	0
ENSG00000228741	6	6	7	6	3	8	4	4	0	1	6	7	5	5	6	3	3	11
ENSG00000247400	27	8	15	10	13	20	12	14	17	10	19	15	23	16	10	15	20	9
ENSG00000261498	0	0	0	0	0	0	0	0	0	0	0	0	0	0	0	0	0	0
ENSG00000243300	0	0	0	0	0	0	0	0	0	0	0	0	0	0	0	0	0	0
ENSG00000233124	0	0	0	0	0	0	0	0	0	0	0	0	0	0	0	0	0	0
ENSG00000226134	0	0	0	0	0	0	0	0	0	0	0	0	0	0	0	0	0	0
ENSG00000234056	0	0	0	0	0	0	0	0	0	0	0	0	0	0	0	0	0	0
ENSG00000225105	0	0	0	0	0	0	0	0	0	0	0	0	0	0	0	0	0	0
ENSG00000260509	1	0	0	0	0	0	0	0	0	0	1	0	0	1	1	0	0	3
ENSG00000231983	0	0	0	0	0	0	0	0	0	0	0	0	0	0	0	0	0	0
ENSG00000228889	14	15	20	23	16	20	14	9	26	7	21	25	33	13	20	16	24	23
ENSG00000234168	0	0	0	0	0	0	0	0	0	0	0	0	0	0	0	0	0	0
ENSG00000229609	0	0	0	0	0	0	1	0	0	0	0	0	0	0	0	0	0	0
ENSG00000260704	0	0	0	0	0	0	0	0	0	0	0	0	0	0	0	0	0	0
ENSG00000229599	0	0	0	0	0	0	0	0	0	0	0	0	0	0	0	0	0	0
ENSG00000224329	0	0	0	0	0	0	0	0	0	0	0	0	0	0	0	0	0	0
ENSG00000243319	0	8	8	3	4	0	2	1	7	2	7	3	3	7	3	6	5	8
ENSG00000122043	0	0	0	0	0	0	0	0	0	0	0	0	0	0	0	0	0	0
ENSG00000266505	0	0	0	0	0	0	0	0	0	0	0	0	0	0	0	0	0	0
ENSG00000224511	0	0	0	0	0	0	0	0	0	0	0	0	0	0	0	1	0	0
ENSG00000232117	1	0	0	1	0	0	0	0	0	1	0	1	0	0	0	0	0	0
ENSG00000232643	0	0	0	0	0	0	0	0	0	0	0	0	0	0	0	0	0	0
ENSG00000236463	0	0	0	0	0	0	0	0	0	0	0	0	0	0	0	0	0	0
ENSG00000234551	0	0	0	0	0	0	0	0	0	0	0	0	0	0	0	0	0	0
ENSG00000238121	1	5	1	0	0	0	1	0	0	0	0	0	1	0	0	1	0	0
ENSG00000225039	1	0	0	0	0	0	0	0	0	0	0	0	3	0	0	1	0	0
ENSG00000233532	5	1	3	0	0	4	3	10	9	9	12	6	3	6	2	2	2	3
ENSG00000230156	0	0	0	1	0	0	0	0	0	0	0	0	0	0	0	0	0	1
ENSG00000237879	4	0	1	2	0	0	2	0	0	0	0	2	0	2	1	1	2	2
ENSG00000236094	4	2	9	2	6	5	8	2	10	3	8	8	14	7	2	8	3	8
ENSG00000223617	1	1	0	0	0	0	1	1	0	2	1	0	0	0	0	0	0	0
ENSG00000230233	0	0	0	0	0	0	0	0	0	0	0	0	0	0	0	0	0	0
ENSG00000230403	0	0	0	0	0	0	0	0	0	0	0	0	0	0	0	0	0	0
ENSG00000236053	0	0	0	1	0	0	1	0	0	0	0	0	0	0	0	1	0	0
ENSG00000229792	0	0	0	0	0	0	0	0	0	0	0	0	0	0	0	0	0	0
ENSG00000231428	0	0	0	0	0	0	0	0	0	0	0	0	0	0	0	0	0	0
ENSG00000232193	0	0	0	0	0	0	0	0	0	0	0	0	0	0	0	0	0	0
ENSG00000226204	0	0	0	0	0	0	0	0	0	0	0	0	0	0	0	0	0	0
ENSG00000235965	0	0	0	0	0	0	0	0	0	0	0	0	0	0	0	0	0	0
ENSG00000235822	0	0	0	0	0	0	0	0	0	0	0	0	0	0	0	0	0	0
ENSG00000229289	0	0	0	0	0	0	0	0	0	0	0	0	0	0	0	0	0	0
ENSG00000231620	0	0	0	0	0	0	0	0	0	0	0	0	0	0	0	0	0	0
ENSG00000259831	0	2	0	0	0	0	1	1	0	0	2	4	0	1	0	0	1	0
ENSG00000233480	0	0	0	0	0	0	0	0	0	0	0	0	0	0	0	0	0	0
ENSG00000225760	0	0	0	0	0	0	0	0	0	5	7	11	7	0	0	0	0	0
ENSG00000233236	0	0	0	0	0	0	0	0	0	0	0	0	0	0	0	0	0	0
ENSG00000225870	0	0	0	0	0	0	0	0	0	0	0	0	0	0	0	0	0	0
ENSG00000226968	0	0	0	0	0	0	0	0	0	0	0	0	0	0	0	0	0	0
ENSG00000226903	0	0	0	0	0	0	0	0	0	0	0	0	0	0	0	0	0	0
ENSG00000224924	0	0	0	0	0	0	0	0	0	0	0	0	0	0	0	0	0	0
ENSG00000260385	0	0	0	0	0	0	0	0	0	0	0	0	0	0	0	0	0	0
ENSG00000229520	0	0	0	0	0	0	0	0	0	0	0	0	0	0	0	0	0	0
ENSG00000224243	0	0	0	0	0	0	0	0	0	0	0	0	0	0	0	0	0	0
ENSG00000260102	0	0	0	0	0	0	0	0	0	0	0	0	0	0	0	0	0	0
ENSG00000234730	0	0	0	0	0	0	0	0	0	0	0	0	0	0	0	0	0	0
ENSG00000260343	0	0	0	0	0	0	0	0	0	0	0	0	0	0	0	0	0	0
ENSG00000223626	0	0	0	0	0	0	0	0	0	0	0	0	0	0	0	0	0	0
ENSG00000237527	0	0	0	0	0	0	0	0	0	0	0	0	0	0	0	0	0	0
ENSG00000238265	0	0	0	0	0	0	0	0	0	0	0	0	0	0	0	0	0	0
ENSG00000267868	0	0	0	0	0	0	0	0	0	0	0	0	0	0	0	0	0	0
ENSG00000233997	0	0	0	0	0	0	0	0	0	0	0	0	0	0	0	0	0	0
ENSG00000227075	0	0	0	0	0	0	0	0	0	0	0	0	0	0	0	0	0	0
ENSG00000233215	0	0	0	0	0	0	0	0	0	0	0	0	0	0	0	0	0	0
ENSG00000184856	0	0	0	0	0	0	0	0	0	0	0	0	0	0	0	0	0	0
ENSG00000227911	0	0	0	0	0	0	0	0	0	0	0	0	0	0	0	0	0	0
ENSG00000237699	0	0	0	0	0	0	0	0	0	0	0	0	0	0	0	0	0	0
ENSG00000230490	1	0	1	0	0	2	0	0	0	0	0	0	1	1	0	1	0	0
ENSG00000226921	0	0	0	0	0	0	0	0	0	0	0	0	0	0	0	0	0	0
ENSG00000234535	0	0	0	0	1	0	0	0	0	0	0	0	0	0	0	0	0	0
ENSG00000232986	0	0	0	0	0	0	0	0	0	0	0	0	0	0	0	0	0	0
ENSG00000229373	43	11	2	16	14	14	11	28	28	17	24	26	18	11	10	14	15	10
ENSG00000215405	0	0	0	0	0	0	0	0	0	0	0	0	0	0	0	0	0	0
ENSG00000225179	0	0	0	0	0	0	0	0	0	0	0	0	0	0	0	0	0	0
ENSG00000260910	193	194	143	160	125	248	194	357	137	249	243	306	297	146	142	190	169	335
ENSG00000226043	0	0	0	0	0	0	0	0	0	0	0	0	0	0	0	0	0	0
ENSG00000261728	0	0	0	0	0	0	0	0	0	0	0	0	0	0	0	0	0	0
ENSG00000268343	0	0	0	0	0	0	0	0	0	0	0	0	0	0	0	0	0	0
ENSG00000236036	0	1	0	2	0	0	1	0	0	0	1	1	1	2	0	2	0	0
ENSG00000230031	0	0	0	0	0	0	0	0	0	0	0	0	0	0	0	0	0	0
ENSG00000234034	0	0	0	0	0	0	0	0	0	0	0	0	0	0	0	0	0	0
ENSG00000230390	3	0	0	0	0	0	0	0	0	0	0	0	0	1	0	0	0	0
ENSG00000230972	0	0	0	0	0	0	0	0	0	0	0	0	0	0	0	0	0	0
ENSG00000223685	9	6	5	1	2	2	2	2	0	4	5	2	1	4	3	6	5	0
ENSG00000236354	0	0	0	0	0	0	0	0	0	0	0	0	0	0	0	0	0	0
ENSG00000229437	0	0	0	0	0	0	0	0	0	0	0	0	0	0	0	0	0	0
ENSG00000228592	0	0	0	0	0	0	0	0	0	0	0	0	0	0	0	0	0	0
ENSG00000138593	2697	1915	1878	1645	1634	2284	2066	2175	923	2454	2524	2288	2157	1546	1179	2373	2066	2242
ENSG00000230710	1	0	0	0	0	0	0	0	0	0	0	1	0	0	0	0	0	0
ENSG00000268531	0	0	0	0	0	0	0	0	0	0	0	0	0	0	0	0	0	0
ENSG00000230058	0	0	0	0	0	0	0	0	0	0	1	2	0	1	2	0	0	0
ENSG00000215483	0	0	0	0	0	0	0	0	0	0	0	0	0	0	2	0	0	0
ENSG00000233917	0	0	0	0	0	0	0	0	0	0	0	0	0	0	0	0	0	0
ENSG00000166157	0	0	0	0	0	0	0	0	0	0	0	0	0	0	0	0	0	0
ENSG00000227716	0	0	0	0	0	0	0	0	0	0	0	0	0	0	0	0	0	0
ENSG00000231986	0	0	0	0	0	0	0	0	0	0	0	0	0	0	0	0	0	0
ENSG00000235564	0	0	0	0	0	0	0	0	0	0	0	0	0	0	0	0	0	0
ENSG00000226996	0	0	0	1	0	0	0	0	0	0	0	0	0	0	0	0	0	0
ENSG00000264695	0	0	0	0	0	1	0	0	0	0	0	0	0	0	0	0	0	0
ENSG00000224018	0	0	0	0	0	0	0	0	0	0	0	0	0	0	0	0	0	0
ENSG00000266489	1	0	0	0	0	0	0	0	0	0	0	0	0	0	0	0	0	0
ENSG00000224832	0	0	0	0	0	0	0	0	0	0	0	0	0	0	0	0	0	0
ENSG00000237484	6	1	3	0	5	2	3	0	3	0	0	3	1	2	6	0	2	1
ENSG00000265485	17	13	17	20	25	23	47	39	32	7	27	17	24	21	12	14	42	25
ENSG00000263553	0	0	0	0	0	0	0	0	0	0	0	0	0	0	0	0	0	0
ENSG00000266573	19	33	22	25	27	17	37	46	21	4	22	21	37	23	29	18	43	68
ENSG00000264345	1	1	1	1	0	0	3	0	0	0	0	0	1	1	0	0	1	4
ENSG00000265552	0	0	0	0	0	0	0	0	0	0	0	0	0	0	0	0	0	0
ENSG00000229546	0	0	0	0	0	0	0	0	0	0	0	0	0	0	0	0	0	0
ENSG00000256715	0	0	0	0	0	0	0	0	0	0	0	0	0	0	0	0	0	0
ENSG00000229928	0	0	0	0	0	0	0	0	0	0	0	0	0	0	0	0	0	0
ENSG00000238189	0	0	0	0	0	0	0	0	0	0	0	0	0	0	0	0	0	0
ENSG00000233821	0	0	0	0	0	0	0	0	0	0	0	0	0	0	0	0	0	0
ENSG00000263862	0	0	0	0	0	0	0	0	0	0	0	0	0	0	0	0	0	0
ENSG00000166351	0	0	0	0	0	0	0	0	0	0	0	0	0	0	0	0	0	0
ENSG00000233725	1	1	0	0	1	0	0	0	0	0	3	1	0	0	1	1	1	0
ENSG00000269011	0	0	0	0	0	0	0	0	0	0	0	0	0	0	0	0	0	0
ENSG00000168675	10	2	1	2	0	4	3	0	1	0	0	2	3	2	11	2	0	0
ENSG00000226519	0	0	0	0	0	0	0	1	0	0	0	0	0	0	0	0	0	0
ENSG00000265369	0	0	0	0	0	0	0	0	0	0	0	0	0	0	0	0	0	0
ENSG00000263677	0	0	0	0	0	0	0	0	0	0	0	0	0	0	0	0	0	0
ENSG00000230731	0	0	0	0	0	0	0	0	0	0	0	0	0	0	0	0	0	0
ENSG00000263382	0	0	0	0	0	0	0	0	0	0	0	0	0	0	0	0	0	0
ENSG00000237361	0	0	0	0	0	0	0	0	0	0	0	0	0	0	0	0	0	0
ENSG00000265374	0	0	0	0	0	0	0	0	0	0	0	0	0	0	0	0	0	0
ENSG00000188992	0	0	0	0	0	0	0	0	0	0	0	0	0	0	0	0	0	0
ENSG00000237585	1	0	0	0	0	0	0	0	0	0	0	0	1	0	0	0	0	0
ENSG00000235097	0	0	0	0	0	0	0	0	0	0	0	0	0	0	0	0	0	0
ENSG00000223732	0	0	0	0	0	0	0	0	0	0	0	0	0	0	0	0	0	0
ENSG00000185272	0	0	1	0	0	0	0	0	0	0	1	0	0	0	0	0	0	0
ENSG00000182974	0	0	0	0	0	0	0	0	0	0	0	0	0	0	0	0	0	0
ENSG00000226983	0	0	0	0	0	0	0	0	0	0	0	0	0	0	0	0	0	0
ENSG00000183706	0	0	0	0	0	0	0	0	0	0	0	0	0	0	0	0	0	0
ENSG00000227090	0	0	0	0	0	0	0	0	0	0	0	0	0	0	0	0	0	0
ENSG00000230379	0	0	0	0	0	0	0	0	0	0	0	0	0	0	0	1	0	0
ENSG00000269182	0	0	0	0	0	0	0	0	0	0	0	0	0	0	0	0	0	0
ENSG00000244278	0	0	0	0	0	0	0	0	0	0	0	1	0	0	0	0	0	0
ENSG00000155304	2425	1976	1606	1585	1802	2731	1673	2408	1865	2353	2389	2544	2403	1381	1779	2253	2130	1555
ENSG00000228886	0	0	0	0	0	0	0	1	0	0	0	0	0	0	0	0	0	0
ENSG00000251015	0	0	1	0	0	0	1	0	0	0	0	0	0	0	0	0	0	0
ENSG00000197414	0	0	0	0	0	0	0	0	0	0	0	0	0	0	0	0	0	0
ENSG00000232512	0	0	0	0	0	0	0	0	0	0	0	0	0	0	0	0	0	0
ENSG00000223870	0	0	0	0	0	0	0	0	0	0	0	0	0	0	0	0	0	0
ENSG00000222042	3	3	3	8	3	8	3	4	1	2	7	0	0	2	3	3	1	6
ENSG00000261097	0	0	0	0	0	0	0	0	0	0	0	0	0	1	0	0	0	0
ENSG00000166200	3808	2448	2725	2459	2628	3402	2096	3548	2077	3206	3482	3330	3142	2561	2044	3426	3018	2833
ENSG00000155307	0	0	0	0	1	0	0	0	1	0	0	0	0	1	0	0	0	0
ENSG00000243440	0	0	0	0	0	0	0	0	0	0	0	0	0	0	0	0	0	0
ENSG00000231817	0	0	1	0	1	1	0	0	0	0	0	0	0	1	0	0	0	0
ENSG00000228573	0	0	0	0	0	0	0	0	0	0	0	1	1	0	0	0	0	0
ENSG00000153575	755	602	542	522	571	664	555	676	381	781	903	686	840	466	550	665	739	621
ENSG00000234689	0	0	0	0	0	0	0	0	0	0	0	0	0	0	0	0	0	0
ENSG00000260388	2	3	2	0	0	0	0	5	1	5	2	0	1	0	1	3	7	2
ENSG00000231473	1	0	1	0	0	0	0	0	0	0	0	0	0	1	0	2	2	0
ENSG00000264151	0	0	0	0	0	0	0	0	0	0	0	0	0	0	0	0	0	0
ENSG00000233456	0	0	0	0	0	0	0	0	0	0	0	0	0	0	0	0	0	0
ENSG00000180530	1084	756	595	768	523	963	858	1041	455	977	1106	823	1101	611	496	1116	591	1038
ENSG00000233610	0	0	0	0	0	0	0	0	0	0	0	0	0	0	0	0	0	0
ENSG00000264790	0	0	0	0	0	0	0	0	0	0	0	0	0	0	0	0	0	0
ENSG00000263611	0	0	0	0	0	0	0	0	0	0	0	0	0	0	0	0	0	0
ENSG00000137824	1331	1187	1121	1178	1061	1321	1074	1014	730	1103	1310	1371	1272	1142	1152	1398	1159	1261
ENSG00000265994	0	0	0	0	0	0	0	0	0	0	0	0	0	0	0	0	0	0
ENSG00000259458	0	0	0	0	0	0	0	0	0	0	0	0	0	0	0	0	0	0
ENSG00000265980	0	0	0	0	0	0	0	0	0	0	0	0	0	0	0	0	0	0
ENSG00000264587	0	0	0	0	0	0	0	0	0	0	0	0	0	0	0	0	0	0
ENSG00000266196	0	0	0	0	0	0	0	0	0	0	0	0	0	0	0	0	0	0
ENSG00000265670	0	0	0	0	0	0	0	0	0	0	0	0	0	0	0	0	0	0
ENSG00000261521	0	0	0	0	0	0	0	0	0	0	0	0	0	0	0	0	0	0
ENSG00000185433	0	0	0	0	1	0	0	0	0	0	0	0	0	0	0	1	1	0
ENSG00000229962	0	0	0	0	1	0	1	0	0	0	1	0	0	0	0	0	0	0
ENSG00000234883	20	14	6	14	13	21	19	19	6	16	11	8	18	20	19	13	17	8
ENSG00000266521	0	0	0	0	0	0	0	0	0	0	0	0	0	0	0	0	0	0
ENSG00000229323	0	4	3	2	3	0	2	0	0	0	1	0	1	0	0	3	2	0
ENSG00000137880	25	31	19	42	13	22	16	32	27	13	12	20	21	19	26	44	26	12
ENSG00000229025	0	0	0	0	0	0	0	0	0	0	0	0	0	0	0	0	0	0
ENSG00000104129	342	266	228	284	236	335	292	240	195	257	349	272	363	263	291	326	306	236
ENSG00000177150	436	296	339	305	324	422	256	394	287	377	410	475	489	337	357	427	387	393
ENSG00000263688	0	0	0	0	0	0	0	0	0	0	0	0	0	0	0	0	0	0
ENSG00000155313	1916	1477	1352	1309	1344	1356	1300	1314	820	1795	2140	1628	2146	1491	1175	1657	1671	1651
ENSG00000231236	2	0	0	1	0	0	1	0	0	0	1	0	0	0	0	0	0	0
ENSG00000236332	0	0	0	0	0	0	0	0	0	0	0	0	0	0	0	0	0	0
ENSG00000226792	0	0	0	0	0	0	0	0	0	0	0	0	0	0	0	0	0	0
ENSG00000101638	4	2	1	7	2	0	4	2	0	1	2	5	5	40	25	4	9	3
ENSG00000232560	0	0	0	0	0	0	0	0	0	0	0	0	0	0	0	0	0	0
ENSG00000154639	12	26	43	34	66	30	21	7	37	24	73	34	47	75	57	23	110	18
ENSG00000101654	1041	796	873	740	790	1005	772	817	566	872	1179	891	951	794	649	950	1113	903
ENSG00000078043	635	455	439	427	503	559	400	389	361	513	516	596	583	460	452	523	558	460
ENSG00000156958	552	338	457	420	429	593	621	723	404	466	478	564	617	422	471	571	529	346
ENSG00000154640	1052	1000	955	872	874	1165	818	955	711	903	1176	1051	1211	1021	1052	1075	1188	975
ENSG00000234052	0	0	0	0	0	0	0	0	0	0	0	0	0	0	0	0	0	0
ENSG00000188277	0	1	2	0	1	0	4	1	0	2	1	0	0	3	2	0	1	2
ENSG00000249139	0	0	0	0	0	0	0	0	0	0	0	0	0	0	0	0	0	0
ENSG00000225298	0	0	0	0	0	0	0	0	0	0	0	0	0	0	0	0	0	0
ENSG00000251161	1	6	0	3	1	3	0	0	3	0	4	0	2	5	0	2	1	2
ENSG00000234083	0	0	0	0	0	0	0	0	0	0	0	0	0	0	0	0	0	0
ENSG00000178457	0	0	0	0	0	0	0	0	0	0	0	0	0	0	0	0	0	0
ENSG00000158901	0	0	0	0	0	0	0	0	0	0	0	0	0	0	0	0	0	0
ENSG00000140416	28242	15976	10604	13503	10368	21267	20112	23823	13318	15423	15679	18109	15603	12389	11724	21254	11066	15507
ENSG00000180205	0	0	0	0	0	0	0	0	0	0	0	0	0	0	0	0	0	0
ENSG00000154642	405	313	257	295	288	358	256	346	295	360	333	393	395	292	247	389	372	248
ENSG00000267642	0	0	0	0	0	0	0	0	0	0	0	0	0	0	0	0	0	0
ENSG00000268573	13	18	12	17	6	18	10	22	5	22	32	13	29	15	14	18	29	16
ENSG00000267583	0	0	0	0	0	0	0	0	0	1	0	1	0	1	1	0	0	0
ENSG00000267397	1	1	1	2	3	1	1	0	1	3	0	1	0	1	4	2	3	0
ENSG00000140577	1326	986	1101	829	1037	1137	1336	959	887	1013	1142	1014	1285	980	853	1070	1308	1203
ENSG00000166140	470	320	316	335	319	451	350	318	310	309	574	464	622	340	376	431	421	374
ENSG00000267627	0	0	0	1	0	1	0	0	0	0	0	0	0	0	1	0	0	0
ENSG00000101138	1168	1006	1145	830	1226	1157	845	1068	874	939	1202	1078	1297	1021	948	1121	1323	926
ENSG00000267651	0	0	0	0	0	0	0	0	0	0	0	0	0	0	0	0	0	0
ENSG00000154645	2	0	1	1	3	0	0	0	1	0	1	2	0	2	0	2	0	0
ENSG00000268566	0	0	0	0	0	0	0	0	0	0	0	0	0	0	0	0	0	0
ENSG00000267374	34	32	24	21	25	10	44	33	12	20	37	16	64	15	12	30	41	22
ENSG00000235660	0	0	0	0	0	0	0	0	0	0	0	1	0	0	0	0	0	0
ENSG00000180305	0	0	0	0	0	0	0	0	0	0	0	0	0	0	0	0	0	0
ENSG00000244471	0	0	0	0	0	0	0	0	0	0	0	0	0	0	0	0	0	0
ENSG00000068793	6927	5822	6396	5957	6238	6601	5885	5263	4770	5798	6401	7442	8371	5509	5233	6672	6788	6949
ENSG00000267413	0	0	0	0	0	0	0	0	0	0	0	0	0	0	0	0	0	0
ENSG00000180083	0	0	0	0	0	0	0	0	0	0	0	0	0	0	0	0	0	0
ENSG00000260926	0	0	0	0	0	0	0	0	0	0	0	0	0	0	0	0	0	0
ENSG00000261715	0	0	0	0	0	0	0	0	0	0	0	0	0	0	0	0	0	0
ENSG00000260814	0	0	0	0	0	0	0	0	0	0	0	0	0	0	0	0	0	0
ENSG00000182931	0	0	3	0	0	0	0	1	3	0	3	2	1	1	0	0	1	0
ENSG00000267313	0	0	0	0	0	0	0	0	0	0	4	1	0	0	0	0	0	0
ENSG00000154646	0	0	0	0	0	0	0	0	0	1	0	0	1	1	0	0	0	1
ENSG00000168634	0	0	0	0	0	0	0	0	0	0	0	0	0	0	0	0	0	0
ENSG00000260988	1	0	0	0	0	0	0	0	0	2	0	0	1	0	0	0	1	2
ENSG00000149651	0	0	0	0	0	0	0	0	0	0	0	0	0	0	0	0	0	0
ENSG00000267586	1	1	0	0	0	0	0	0	0	0	0	0	0	0	0	0	0	0
ENSG00000101365	1885	1530	1630	1584	1542	1883	1535	1527	1628	1360	1682	1711	1896	1673	1741	1890	2115	1553
ENSG00000167216	45	36	23	29	48	15	41	12	17	9	18	10	29	45	40	32	43	22
ENSG00000124116	6	3	3	2	7	8	7	10	21	3	3	4	1	7	0	4	10	4
ENSG00000237092	0	0	0	0	0	0	0	0	0	0	0	0	0	0	0	0	0	0
ENSG00000087589	1799	366	974	648	357	879	416	763	1093	670	1251	821	1236	1016	317	1218	431	1662
ENSG00000261517	0	0	0	0	0	0	0	0	0	0	0	0	0	0	0	0	0	0
ENSG00000234787	0	0	0	0	0	0	0	0	0	0	0	0	0	0	0	0	0	0
ENSG00000236532	1	2	3	2	1	4	2	1	1	1	4	3	0	6	3	1	8	3
ENSG00000154654	179	89	141	100	82	81	195	45	120	324	421	153	372	230	140	99	376	255
ENSG00000232855	3	19	17	16	26	20	13	4	7	6	26	18	28	13	18	16	26	12
ENSG00000226935	6	2	8	17	18	14	3	1	1	9	11	15	25	12	35	46	21	5
ENSG00000259234	0	0	0	0	0	0	0	0	0	0	0	0	0	0	0	0	0	0
ENSG00000166143	0	0	0	0	0	0	0	0	0	0	0	0	0	0	0	0	0	0
ENSG00000232954	0	0	0	0	0	0	0	0	0	0	0	0	0	0	0	0	0	0
ENSG00000261712	37	21	17	11	18	17	28	38	23	15	23	24	18	12	18	26	27	18
ENSG00000166262	60	39	42	53	49	49	41	39	49	40	61	41	47	72	41	75	42	48
ENSG00000176136	0	2	1	0	0	1	0	1	0	0	0	1	0	0	0	0	0	0
ENSG00000227336	0	0	0	0	0	0	0	0	0	0	0	0	0	0	0	0	0	0
ENSG00000225249	0	0	0	0	0	0	0	0	0	0	0	0	0	0	0	0	0	0
ENSG00000185231	0	0	0	0	0	1	0	0	0	0	0	0	0	0	0	0	0	0
ENSG00000233017	0	0	0	0	0	0	0	0	0	0	0	0	0	0	0	0	0	0
ENSG00000103642	1606	690	750	778	685	1378	637	1484	944	968	1104	1065	859	828	598	1156	641	1017
ENSG00000260542	0	0	0	0	0	0	0	0	0	0	0	0	0	0	0	0	0	0
ENSG00000227510	0	0	0	0	0	0	0	0	0	0	0	0	0	0	0	0	0	0
ENSG00000229578	0	0	0	0	0	0	0	0	0	0	0	0	0	0	0	0	0	0
ENSG00000197299	314	216	107	149	173	286	243	225	126	318	304	227	364	166	188	170	297	151
ENSG00000230142	0	0	0	0	0	0	0	0	0	0	0	0	0	0	0	0	0	0
ENSG00000227611	0	0	0	0	0	0	0	0	0	0	0	0	0	0	0	0	0	0
ENSG00000229307	0	0	0	0	0	0	0	0	0	0	0	0	0	0	0	0	0	0
ENSG00000264490	0	0	0	0	0	0	0	0	0	0	0	0	0	0	0	0	0	0
ENSG00000154719	809	544	647	649	535	964	555	845	780	756	917	919	922	631	642	831	822	627
ENSG00000267337	0	0	0	0	0	0	0	0	0	0	0	0	0	0	0	0	0	0
ENSG00000228669	0	0	0	0	0	0	0	0	0	0	0	0	0	0	0	0	0	0
ENSG00000267414	9	5	10	8	6	2	4	5	4	5	3	5	4	7	4	9	8	5
ENSG00000227564	0	0	0	0	0	0	0	0	0	0	0	0	0	0	0	0	0	0
ENSG00000175322	43	36	20	24	20	40	37	37	24	25	39	21	29	19	33	40	33	20
ENSG00000237687	0	0	0	0	0	0	0	0	0	0	0	0	0	0	0	0	0	0
ENSG00000237378	0	0	0	0	0	0	0	0	0	0	0	0	0	0	0	0	0	0
ENSG00000101160	7626	8782	9004	7978	10265	8567	10537	9028	5495	11341	12782	10803	14507	7010	8306	9821	11112	11453
ENSG00000022277	3457	2837	3471	2773	3079	3482	2886	3193	2872	2730	3279	3480	3495	3013	2821	3509	4108	3159
ENSG00000219926	0	0	0	0	0	0	0	0	0	0	0	0	0	0	0	0	0	0
ENSG00000232118	0	0	0	0	0	0	0	0	0	0	0	0	0	0	0	0	0	0
ENSG00000228817	0	1	0	0	0	0	0	0	0	0	1	0	0	0	0	3	0	1
ENSG00000166145	6	0	0	0	0	3	0	1	4	1	2	1	2	2	1	2	0	3
ENSG00000227674	0	0	0	0	1	0	0	0	0	0	0	0	0	0	0	0	0	0
ENSG00000259548	0	0	0	0	0	0	0	0	0	0	0	0	1	0	0	0	1	1
ENSG00000125514	0	0	0	0	0	0	0	0	0	0	0	0	0	0	0	0	0	0
ENSG00000261229	2	2	7	2	0	2	1	4	2	3	0	0	2	0	2	3	3	3
ENSG00000237119	0	0	0	0	0	0	0	0	0	0	0	0	0	0	0	0	0	0
ENSG00000231133	1	2	0	1	0	1	2	1	0	0	1	3	2	0	1	0	0	1
ENSG00000259981	0	0	0	0	0	0	0	0	0	0	0	0	0	0	0	0	0	0
ENSG00000227342	0	0	0	0	0	0	0	0	0	0	0	0	0	0	0	0	0	0
ENSG00000225978	1	5	2	3	3	1	2	0	3	0	2	3	2	2	3	6	0	0
ENSG00000259967	0	0	0	0	0	0	0	0	0	0	0	0	0	0	0	0	0	0
ENSG00000267167	0	0	0	2	0	0	0	0	0	0	0	0	0	2	2	0	0	0
ENSG00000259417	11	25	14	89	30	3	25	6	7	0	2	2	0	23	57	8	98	11
ENSG00000234767	0	0	0	0	0	0	0	0	0	0	0	0	0	0	0	0	0	0
ENSG00000260416	0	0	0	0	0	0	0	0	0	0	0	0	0	0	0	0	0	0
ENSG00000231977	0	0	1	0	0	1	0	0	0	0	0	0	1	1	0	0	1	0
ENSG00000088881	60	97	25	36	21	29	76	19	13	22	22	34	22	56	28	55	33	12
ENSG00000259361	0	0	0	0	0	0	0	0	0	0	0	0	0	0	0	0	0	0
ENSG00000230040	1	0	0	0	0	0	0	0	0	0	0	0	0	0	0	0	0	0
ENSG00000101162	2	0	1	0	1	0	0	0	0	0	0	0	0	0	0	0	0	1
ENSG00000140285	2474	3453	4462	3811	3425	3267	2266	1358	2223	2066	2890	2920	3315	2627	2053	3979	3909	7055
ENSG00000183206	0	0	0	0	0	0	0	0	0	0	0	0	0	0	0	0	0	0
ENSG00000227388	0	0	0	0	0	0	0	0	0	1	0	1	1	1	0	0	0	0
ENSG00000246283	9	0	2	1	4	5	2	7	7	4	8	3	6	4	4	7	3	8
ENSG00000101457	800	599	689	578	629	802	736	749	706	540	760	646	782	607	711	670	907	606
ENSG00000266996	0	0	0	0	0	0	0	0	0	0	0	0	0	0	0	0	0	0
ENSG00000154721	484	954	559	770	1306	725	1201	675	240	716	736	1162	962	1301	1350	584	1529	332
ENSG00000235387	13	6	5	3	6	16	6	9	9	9	12	8	12	8	7	12	6	6
ENSG00000196421	2	2	0	0	1	1	1	1	0	0	0	0	3	0	0	2	0	0
ENSG00000124172	5739	5434	5941	5623	4162	6134	4383	6635	5440	5029	6077	7128	5534	5502	5103	6762	6340	6332
ENSG00000234298	0	0	0	0	0	0	0	0	0	0	0	0	0	0	0	0	0	0
ENSG00000267761	0	1	0	1	0	0	1	0	0	12	0	1	3	2	0	0	0	1
ENSG00000185088	3964	2962	3573	3006	2414	4163	2053	4369	3982	2785	3754	4139	3303	3288	2174	4202	3110	4128
ENSG00000237534	0	0	0	0	0	0	0	0	0	0	0	0	0	0	0	0	0	0
ENSG00000235221	0	0	0	0	0	0	0	0	0	0	0	0	0	0	0	0	0	0
ENSG00000183791	0	0	0	0	0	0	0	0	0	0	0	0	0	0	0	0	0	0
ENSG00000261307	0	1	0	0	0	0	0	0	0	0	0	0	0	0	0	0	0	0
ENSG00000224961	1	1	1	0	3	1	0	0	4	1	3	1	0	0	0	0	0	0
ENSG00000234900	0	0	0	0	0	0	0	0	0	0	0	0	0	0	0	0	0	0
ENSG00000232900	0	0	0	0	0	0	0	0	0	0	0	0	0	0	0	0	0	0
ENSG00000206181	0	0	0	0	0	0	0	0	0	0	0	0	0	0	0	0	0	0
ENSG00000170122	2	1	0	7	5	2	2	2	1	0	0	2	0	2	2	1	4	0
ENSG00000230990	0	0	0	0	0	0	0	0	0	0	0	0	0	0	0	0	0	0
ENSG00000226846	0	0	0	0	0	0	0	0	0	0	0	0	0	0	0	0	0	0
ENSG00000260619	0	1	0	0	0	0	1	0	0	0	1	0	0	0	0	0	0	0
ENSG00000232920	0	0	0	0	0	0	0	0	0	0	0	0	0	0	2	0	0	0
ENSG00000260100	1	1	0	0	0	1	1	1	0	1	0	0	1	0	0	0	3	0
ENSG00000261411	0	0	0	0	0	0	0	0	0	1	0	0	0	0	0	0	0	0
ENSG00000228422	0	0	0	1	0	0	0	0	0	1	0	0	0	0	0	0	0	0
ENSG00000233137	1074	791	906	704	842	982	757	895	643	840	1160	959	1040	746	732	873	966	904
ENSG00000166128	2284	1125	1414	1097	1101	1666	934	2009	1433	1300	1672	1398	1610	1021	896	1510	1178	1623
ENSG00000235292	0	0	0	0	0	0	0	0	0	0	0	0	0	0	0	0	0	0
ENSG00000230437	0	0	0	0	0	0	0	0	0	0	0	0	0	0	0	0	0	0
ENSG00000175063	1592	1365	1070	1413	937	1857	1446	1493	1256	1364	1623	1579	2772	1139	1591	1756	1892	769
ENSG00000233048	0	0	0	0	0	0	0	0	0	0	2	0	0	0	0	0	0	0
ENSG00000124091	0	0	0	0	0	0	0	0	0	0	0	0	0	0	0	0	0	0
ENSG00000234265	0	0	0	0	0	0	0	0	0	0	0	0	0	0	0	0	0	0
ENSG00000101166	1239	1050	1100	985	951	1388	872	1224	1042	1124	1411	1337	1567	965	1172	1259	1365	1234
ENSG00000224648	0	0	0	0	0	0	0	0	0	0	0	0	0	0	0	0	0	0
ENSG00000167220	697	562	568	550	605	703	542	587	514	621	764	723	686	601	442	682	707	667
ENSG00000224853	0	0	0	0	0	0	0	0	0	0	0	0	0	0	0	0	2	0
ENSG00000154723	2552	2025	2256	2273	1824	2589	1971	2456	2475	1931	2459	2590	2519	2236	2079	2932	2733	2206
ENSG00000228295	0	0	0	0	0	0	0	0	0	0	0	0	0	0	0	0	0	0
ENSG00000235532	1	0	0	6	0	3	1	2	1	2	4	1	1	3	2	1	2	2
ENSG00000171448	182	140	144	140	153	185	147	142	120	146	201	133	181	163	117	178	191	140
ENSG00000259372	0	0	0	0	1	2	2	0	0	0	1	0	0	0	0	0	0	0
ENSG00000124103	1	0	0	0	0	0	0	0	0	0	0	0	0	1	0	1	0	0
ENSG00000104047	717	468	498	474	559	690	619	786	347	399	624	404	453	529	348	564	651	893
ENSG00000259543	0	0	0	0	0	0	0	0	0	0	0	0	0	0	0	0	0	0
ENSG00000259594	0	0	0	0	0	0	0	0	0	0	0	0	0	0	0	0	0	0
ENSG00000088882	4	14	5	4	14	3	5	6	4	1	2	1	1	29	0	0	3	1
ENSG00000259610	0	0	0	0	0	2	0	0	0	0	0	0	0	0	0	0	0	0
ENSG00000236678	0	0	0	0	0	0	0	0	0	0	0	0	0	0	0	0	0	0
ENSG00000213714	0	5	3	1	0	5	6	1	5	6	4	4	3	5	1	3	4	0
ENSG00000259692	0	0	0	0	0	0	0	0	0	0	0	0	0	0	0	0	0	0
ENSG00000223716	0	0	0	0	0	0	0	0	0	0	0	0	0	0	0	0	0	0
ENSG00000259445	0	0	0	0	0	0	0	0	0	0	0	0	0	0	0	0	0	0
ENSG00000104140	1	0	0	0	0	0	0	0	0	0	0	0	0	1	0	0	1	0
ENSG00000223880	0	0	0	0	0	0	0	0	0	0	0	0	0	0	0	0	0	0
ENSG00000140564	5591	3174	3818	3577	3904	3629	4627	2954	2369	2668	4107	3389	5147	3817	3056	3775	3872	3158
ENSG00000140157	2950	2125	2145	2065	2063	2723	1974	2459	1999	2245	2375	2456	2665	2145	2034	2439	2370	2419
ENSG00000236985	0	0	0	0	0	0	0	0	0	0	0	0	0	0	0	0	0	0
ENSG00000267228	0	1	0	1	0	0	0	0	1	0	0	1	1	0	2	0	0	0
ENSG00000266905	0	0	0	0	0	0	0	0	0	0	0	0	0	0	0	0	0	0
ENSG00000261206	0	0	0	0	0	0	0	0	0	0	0	0	0	0	0	0	0	0
ENSG00000154727	727	604	483	534	560	700	510	467	363	581	725	686	669	521	490	670	745	490
ENSG00000233625	0	0	0	0	1	0	1	0	0	0	0	0	0	0	0	0	0	0
ENSG00000224933	0	0	0	0	0	0	0	0	0	0	0	0	0	0	0	0	0	0
ENSG00000087510	7	13	0	7	0	0	0	1	0	2	2	2	0	0	3	20	0	0
ENSG00000228467	0	0	0	0	0	0	0	0	0	0	0	0	0	0	0	0	0	0
ENSG00000124203	0	0	0	0	0	0	0	0	0	0	0	0	0	0	0	0	0	0
ENSG00000101470	1	1	5	1	3	6	5	2	3	4	8	4	2	2	4	6	2	2
ENSG00000234509	0	1	0	0	1	0	1	1	0	1	0	1	0	1	0	0	0	3
ENSG00000104142	1964	1620	1927	1796	1579	2200	1748	1732	1694	1505	1720	2040	2222	1845	1665	2083	2053	1778
ENSG00000138613	1199	887	853	879	954	954	593	960	695	917	1171	1031	868	925	851	1149	883	1380
ENSG00000264464	0	0	0	0	0	0	0	0	0	0	0	0	0	0	0	0	0	0
ENSG00000215112	0	0	0	0	0	0	0	0	0	0	0	0	0	0	0	0	0	0
ENSG00000224038	0	0	0	0	0	0	0	0	0	0	0	0	0	0	0	0	0	0
ENSG00000267674	0	0	0	0	0	0	0	0	0	0	0	0	0	0	0	0	0	0
ENSG00000011454	1897	1431	1538	1266	1731	1649	1721	1199	852	1724	1953	1776	2280	1488	1186	1696	1977	1758
ENSG00000231140	0	0	0	1	0	0	0	0	0	0	0	0	0	0	0	0	0	0
ENSG00000134049	518	333	305	376	319	422	247	513	341	477	527	412	436	349	292	400	423	419
ENSG00000230010	0	0	0	0	0	0	0	0	0	0	0	0	0	0	0	0	0	0
ENSG00000225579	0	0	0	0	0	0	0	0	0	0	0	0	0	0	0	0	0	0
ENSG00000267695	0	0	0	0	0	0	0	0	0	0	0	0	0	0	0	0	0	0
ENSG00000124205	0	0	0	0	0	0	0	0	0	0	0	0	0	0	0	0	0	0
ENSG00000128917	5	6	6	8	4	1	7	6	1	2	6	0	3	9	4	13	1	10
ENSG00000232388	647	478	564	546	474	715	471	612	640	518	651	651	653	496	492	614	558	559
ENSG00000198326	0	0	0	0	0	0	0	0	0	0	0	0	0	0	0	0	0	0
ENSG00000225597	0	0	0	0	0	0	0	0	0	0	0	0	0	0	0	0	0	0
ENSG00000228534	0	0	0	0	0	0	0	0	0	0	0	0	0	0	0	0	0	0
ENSG00000233379	0	0	0	0	0	0	0	0	0	0	0	0	0	0	0	0	0	0
ENSG00000236133	0	0	0	0	0	0	0	0	0	0	0	0	0	0	0	0	0	0
ENSG00000241690	0	0	0	0	0	0	0	0	0	0	0	0	0	0	0	0	0	0
ENSG00000229249	0	0	0	0	0	0	0	0	0	0	0	0	0	0	0	0	0	0
ENSG00000180777	11	1	1	3	0	4	0	4	0	3	2	2	0	0	0	0	0	4
ENSG00000101144	1	0	0	0	0	0	0	0	0	0	0	0	1	0	0	0	0	0
ENSG00000235625	0	0	0	0	0	0	0	0	0	0	0	0	0	0	0	0	0	0
ENSG00000179935	1	0	3	1	0	0	0	2	0	0	1	0	0	0	0	0	0	1
ENSG00000215474	0	0	0	0	0	0	0	0	0	0	0	0	0	0	0	0	0	0
ENSG00000258713	0	0	0	0	0	0	0	0	3	0	0	0	1	0	0	0	0	0
ENSG00000236717	0	0	0	0	0	0	0	0	0	0	0	0	0	0	0	0	0	0
ENSG00000188394	0	0	0	0	0	0	0	0	0	0	0	0	0	0	0	0	1	0
ENSG00000172785	106	110	71	100	75	106	101	101	83	111	104	115	115	102	99	88	135	73
ENSG00000225427	0	0	0	0	0	0	0	0	0	0	0	0	0	0	0	0	0	0
ENSG00000235283	0	0	0	0	0	0	0	0	0	0	0	0	0	0	0	0	0	0
ENSG00000204844	0	0	0	0	0	0	0	0	0	0	0	0	0	0	0	0	0	0
ENSG00000236361	0	0	0	0	0	0	0	0	0	0	0	0	0	0	0	0	0	0
ENSG00000233895	18	26	29	29	19	17	26	20	14	16	35	15	19	19	17	35	16	25
ENSG00000230323	0	0	0	0	0	0	0	0	0	0	0	0	0	1	0	1	0	0
ENSG00000259499	0	0	0	0	0	0	0	0	0	0	0	0	0	0	0	0	0	0
ENSG00000261610	2	0	0	0	0	0	0	0	0	0	2	0	0	1	0	0	2	0
ENSG00000223781	0	0	0	0	0	0	0	0	0	0	0	0	0	0	0	0	0	0
ENSG00000227676	0	0	0	0	0	0	0	0	0	0	0	0	0	0	0	0	0	0
ENSG00000229011	0	0	0	0	0	0	0	0	0	0	0	0	0	0	0	0	0	0
ENSG00000186842	2	0	0	0	0	0	0	1	0	1	0	0	1	0	0	1	0	0
ENSG00000229175	0	0	0	0	0	0	0	0	0	0	0	0	0	0	0	0	0	0
ENSG00000234104	0	0	0	0	0	0	0	0	0	0	0	0	0	0	0	0	0	0
ENSG00000231757	0	0	0	0	0	0	0	0	0	0	0	0	0	0	0	0	0	0
ENSG00000132635	458	380	417	443	426	459	437	318	381	307	416	424	491	442	401	463	438	364
ENSG00000179523	97	89	97	100	103	93	113	84	57	79	108	118	155	102	88	91	148	163
ENSG00000225127	0	0	0	0	0	0	0	0	0	0	0	0	0	0	0	0	0	0
ENSG00000234407	0	0	0	0	0	0	0	0	0	0	0	0	0	0	0	0	0	0
ENSG00000229246	0	0	0	0	0	0	0	0	0	0	0	0	0	0	0	2	1	0
ENSG00000227084	0	0	0	0	0	0	0	0	0	0	0	0	0	0	0	0	0	0
ENSG00000260094	0	0	0	0	0	0	0	0	0	0	0	0	0	0	0	0	0	0
ENSG00000229309	0	0	0	0	0	0	0	0	0	0	0	0	0	0	0	0	0	0
ENSG00000228961	0	0	0	0	0	0	0	0	0	0	0	0	0	0	0	0	0	0
ENSG00000175387	2406	1597	1742	1636	1659	2023	1503	2002	1651	1808	1895	2069	2189	1736	1440	1927	2005	1943
ENSG00000233349	0	0	0	0	0	0	0	0	0	0	0	0	0	0	0	0	0	0
ENSG00000204837	2	0	1	1	0	0	0	3	1	2	3	9	4	0	0	0	0	0
ENSG00000226370	0	0	0	0	0	0	0	0	0	0	0	0	0	0	0	0	0	0
ENSG00000226317	0	0	0	0	0	0	0	3	0	0	0	0	0	0	0	0	0	0
ENSG00000104043	38	35	253	53	161	92	213	178	54	60	103	71	51	57	26	47	80	370
ENSG00000232252	0	0	0	0	0	0	0	0	0	0	0	0	0	0	0	0	0	0
ENSG00000165209	223	169	180	180	225	254	234	179	162	216	204	224	296	220	215	219	314	135
ENSG00000182511	291	314	283	342	352	270	311	125	156	213	389	326	442	353	368	305	358	306
ENSG00000170113	693	505	539	558	589	715	458	622	427	654	637	711	728	494	620	557	755	585
ENSG00000228136	0	0	0	0	0	0	0	0	0	0	0	0	0	0	0	0	0	0
ENSG00000233528	0	0	0	0	0	0	0	0	0	0	0	0	0	0	0	0	0	0
ENSG00000054796	0	0	0	0	0	0	0	0	0	0	0	0	0	0	0	0	0	0
ENSG00000232636	0	0	0	0	0	0	0	0	0	0	0	0	0	0	0	0	0	0
ENSG00000228824	13	2	1	3	0	1	8	13	3	0	2	0	0	8	5	1	0	24
ENSG00000074410	1259	363	712	542	1808	872	396	382	298	789	1635	1088	1263	666	1116	632	775	198
ENSG00000223404	0	0	0	0	0	0	0	0	0	0	0	0	0	0	0	0	0	0
ENSG00000232539	0	0	0	0	0	0	0	0	0	0	0	0	0	0	0	0	0	0
ENSG00000231019	0	0	0	0	0	0	0	0	0	0	0	0	0	0	0	0	0	0
ENSG00000259187	0	0	0	0	0	0	0	0	0	0	0	0	0	0	0	0	0	0
ENSG00000229443	0	0	0	0	0	0	0	0	0	0	0	0	0	0	0	0	0	0
ENSG00000261666	0	0	0	0	0	0	0	0	0	0	0	0	0	0	0	0	0	0
ENSG00000232225	0	0	0	0	0	0	0	0	0	0	0	0	0	0	0	0	0	0
ENSG00000087495	0	0	0	0	0	0	0	0	0	0	1	0	0	0	0	0	0	0
ENSG00000234660	0	0	0	0	0	0	0	0	0	0	0	0	0	0	0	0	0	0
ENSG00000226037	0	0	0	0	0	0	0	0	0	0	0	0	0	0	0	0	0	0
ENSG00000259539	4	6	1	3	6	7	3	3	4	3	4	6	10	5	3	8	5	5
ENSG00000236176	0	0	0	0	0	0	0	0	0	0	0	0	0	0	0	0	0	0
ENSG00000183784	0	0	0	0	0	0	0	0	0	0	0	0	0	0	0	0	0	1
ENSG00000067900	4113	2669	2143	2155	2549	2528	2660	2084	1301	3185	3513	2558	3770	2380	1913	3117	3190	3382
ENSG00000261709	0	0	0	0	0	0	0	0	0	0	0	0	0	0	0	0	0	0
ENSG00000261446	0	0	0	0	0	0	0	0	0	0	0	0	0	0	0	0	0	0
ENSG00000128965	396	159	215	106	126	244	479	313	520	162	219	225	137	145	138	137	79	168
ENSG00000234384	0	0	0	0	0	0	0	0	0	0	0	0	0	0	0	0	0	0
ENSG00000227115	0	0	0	0	0	0	0	0	0	0	0	0	0	0	0	0	0	0
ENSG00000231674	0	0	0	0	0	0	0	0	0	0	0	0	0	0	0	0	0	0
ENSG00000233244	0	0	0	0	0	0	0	0	0	0	0	0	0	0	0	0	0	0
ENSG00000234625	0	0	0	0	0	0	0	0	0	0	0	0	0	0	0	0	0	0
ENSG00000229557	0	0	0	0	0	0	0	0	0	0	0	0	0	0	0	0	0	0
ENSG00000226527	0	0	0	0	0	0	0	0	0	0	0	0	0	0	0	0	0	0
ENSG00000233074	0	0	0	0	0	0	0	0	0	0	0	0	0	0	0	0	0	0
ENSG00000224303	0	0	0	0	0	0	0	0	0	0	0	0	0	0	0	0	0	0
ENSG00000266335	0	0	0	0	0	0	0	0	0	0	0	0	0	0	0	0	0	0
ENSG00000236322	0	0	0	0	0	0	0	0	0	0	0	0	0	0	0	0	0	0
ENSG00000263438	0	0	0	0	0	0	0	0	0	0	0	0	0	0	0	0	0	0
ENSG00000124104	1265	827	1137	791	968	1093	1071	792	1028	784	1575	1275	1526	1116	863	961	1200	1008
ENSG00000260433	0	0	0	0	0	0	0	0	0	0	0	0	0	0	0	0	0	0
ENSG00000233492	0	0	0	0	0	0	0	0	0	0	0	0	0	0	0	0	0	0
ENSG00000238034	0	0	0	0	0	0	0	0	0	0	0	0	0	0	0	0	0	0
ENSG00000234435	0	0	0	0	0	0	0	0	0	0	0	0	0	0	0	0	0	0
ENSG00000148204	0	0	0	0	0	1	0	0	0	0	0	0	0	0	0	0	0	0
ENSG00000234862	0	0	0	0	0	0	0	0	0	0	0	0	0	0	0	0	0	0
ENSG00000267311	0	0	0	0	0	0	0	0	0	0	0	0	0	0	0	0	0	0
ENSG00000101146	1326	1113	1075	1105	949	1332	1010	1222	887	1118	1358	1152	1449	1129	1198	1445	1341	949
ENSG00000225321	0	0	0	0	0	0	0	0	0	0	0	0	0	0	0	0	0	0
ENSG00000204684	0	0	0	0	0	0	0	0	0	0	0	0	0	0	0	0	0	0
ENSG00000267013	2	0	0	0	0	0	0	2	0	0	0	0	1	0	0	1	0	0
ENSG00000215305	929	735	818	859	858	915	1003	722	797	690	864	853	879	734	818	918	949	851
ENSG00000259974	0	0	4	0	0	0	0	0	0	0	0	0	0	0	0	0	0	0
ENSG00000153666	2	0	0	0	0	1	0	0	0	0	0	0	0	0	0	0	0	0
ENSG00000237396	0	0	0	0	0	0	0	0	0	0	0	0	0	0	0	0	0	0
ENSG00000230400	1	0	0	0	0	0	0	0	0	0	0	0	0	0	0	0	0	0
ENSG00000267284	0	0	0	0	0	0	0	0	0	0	0	0	0	0	0	0	0	0
ENSG00000233424	0	0	0	0	0	0	0	0	0	0	0	0	0	0	0	0	0	0
ENSG00000267325	9	6	5	8	9	7	12	4	6	4	4	4	19	8	6	4	6	2
ENSG00000267172	0	0	0	0	0	0	0	0	0	0	0	0	0	0	0	0	0	0
ENSG00000260930	0	0	0	0	0	1	0	0	0	0	0	0	0	0	0	0	0	0
ENSG00000267327	0	0	1	1	1	5	0	0	0	0	0	0	0	0	0	0	1	0
ENSG00000233746	0	0	0	0	0	0	0	0	0	0	0	0	0	0	0	0	0	0
ENSG00000229311	0	0	0	0	0	0	0	0	0	0	0	0	0	0	0	0	0	0
ENSG00000230387	0	0	0	0	0	0	0	0	0	0	0	0	0	0	0	0	0	0
ENSG00000237357	1	1	1	0	0	1	2	0	2	0	2	2	0	1	1	1	1	1
ENSG00000142192	29224	29115	22804	19257	26291	23455	30807	17542	7643	24464	33335	24947	26187	25273	18859	28027	27717	34168
ENSG00000101473	547	487	659	582	476	615	415	638	639	388	555	601	619	528	552	681	620	619
ENSG00000128908	1324	1048	978	865	871	950	1130	707	582	1146	1421	958	1404	846	781	1089	1275	1264
ENSG00000260202	0	0	0	0	0	0	0	0	0	0	0	0	0	0	0	0	0	0
ENSG00000231248	0	0	0	0	0	0	0	0	0	0	0	0	0	0	0	0	0	0
ENSG00000225056	0	0	0	0	0	0	0	0	0	0	0	0	0	0	0	0	0	0
ENSG00000140284	2	15	11	8	14	2	11	2	7	4	2	8	7	2	11	6	6	8
ENSG00000235659	0	0	0	0	0	0	0	0	0	0	0	0	0	0	0	0	0	0
ENSG00000203364	0	0	0	0	0	0	0	0	0	0	1	0	0	0	0	0	2	0
ENSG00000223379	0	0	0	0	0	0	0	0	0	0	0	0	0	0	0	0	0	0
ENSG00000229697	0	0	0	0	0	0	0	0	0	0	0	0	0	0	0	0	0	0
ENSG00000259681	0	0	0	0	0	0	0	0	0	0	0	0	0	0	0	0	0	0
ENSG00000236151	0	0	0	0	0	0	0	0	0	0	0	0	0	0	0	0	0	0
ENSG00000198033	0	0	0	0	0	0	0	0	0	0	0	0	0	0	0	0	1	0
ENSG00000230133	0	0	0	0	0	0	0	0	0	0	0	0	0	0	0	0	0	0
ENSG00000231527	0	0	0	0	0	0	0	0	0	0	0	0	0	0	0	0	0	0
ENSG00000232200	0	0	0	0	0	0	0	0	0	0	0	0	0	0	0	0	0	0
ENSG00000259200	0	0	0	0	0	0	0	0	0	0	0	0	0	0	0	0	0	0
ENSG00000231838	0	0	0	0	0	0	0	0	0	0	0	0	0	0	0	0	0	0
ENSG00000228539	0	0	0	0	0	0	0	0	0	0	0	0	0	0	0	0	0	0
ENSG00000231015	0	0	0	0	0	0	0	0	0	0	0	0	0	0	0	0	0	0
ENSG00000121388	0	0	0	0	0	0	0	0	0	0	0	0	0	0	0	0	0	0
ENSG00000235037	0	0	0	0	0	0	0	0	0	0	0	0	0	0	0	0	0	0
ENSG00000232116	0	0	0	0	0	0	0	0	0	1	0	0	1	0	0	0	0	0
ENSG00000259255	0	0	0	0	0	0	0	0	0	0	0	0	0	0	0	0	0	0
ENSG00000206129	0	0	0	0	0	3	0	0	1	1	0	0	4	0	0	3	1	0
ENSG00000230725	2	0	0	1	0	0	0	0	0	0	0	0	0	0	3	0	0	0
ENSG00000231990	0	0	0	0	0	0	0	0	0	0	0	0	0	0	0	0	0	0
ENSG00000235601	0	0	0	0	0	0	0	0	0	0	0	0	0	0	0	0	0	0
ENSG00000267057	0	0	2	0	1	0	0	0	0	0	0	0	0	0	0	0	0	0
ENSG00000267399	0	0	1	0	1	0	0	1	1	0	1	0	0	0	1	1	0	0
ENSG00000256222	0	0	0	0	0	0	0	0	0	0	0	0	0	0	0	0	0	0
ENSG00000267712	0	0	0	0	0	0	0	0	0	0	0	0	0	0	0	0	0	0
ENSG00000267732	0	0	0	0	0	0	0	0	0	0	0	0	0	0	0	0	0	0
ENSG00000225353	0	0	0	0	0	0	0	0	0	0	0	0	0	0	0	0	0	0
ENSG00000226203	0	0	0	0	0	0	0	0	0	0	0	0	0	0	0	0	0	0
ENSG00000230262	0	0	0	0	0	0	0	0	0	0	0	0	0	0	0	0	0	0
ENSG00000231081	0	0	1	0	0	0	0	0	0	0	0	0	0	0	0	0	0	0
ENSG00000258609	0	0	0	0	0	0	0	0	0	0	0	0	0	0	0	0	0	0
ENSG00000132819	301	220	264	251	235	301	394	151	264	175	421	373	473	338	354	355	372	152
ENSG00000107099	9	0	1	1	1	0	0	1	0	1	0	1	0	2	0	0	0	0
ENSG00000267789	0	0	0	0	0	0	0	0	0	0	0	0	0	0	0	0	0	0
ENSG00000119522	742	654	728	682	569	686	620	576	588	578	696	669	918	622	534	802	821	823
ENSG00000267726	0	0	0	0	0	0	0	0	0	0	0	0	0	0	0	0	0	0
ENSG00000231212	0	1	0	0	0	0	0	0	0	0	0	0	0	0	0	0	0	0
ENSG00000141449	312	74	10	34	8	59	29	33	58	26	43	79	23	49	26	22	5	11
ENSG00000204802	0	3	5	4	0	4	1	4	2	0	4	4	4	3	3	8	6	3
ENSG00000232063	35	5	11	12	4	15	1	7	9	2	20	7	25	7	2	3	16	1
ENSG00000230440	0	0	0	0	0	0	0	0	0	0	0	0	0	0	0	0	0	0
ENSG00000259572	0	0	0	0	0	0	0	0	0	0	0	0	0	0	0	0	0	0
ENSG00000233651	0	0	0	0	0	0	0	0	0	0	0	0	0	0	0	0	0	0
ENSG00000259754	0	0	0	0	0	0	0	0	0	0	0	0	0	0	0	0	0	0
ENSG00000259730	0	0	0	0	0	0	0	0	0	0	0	0	0	0	0	0	0	0
ENSG00000259235	0	0	0	0	0	0	0	0	0	0	0	0	0	0	0	0	0	0
ENSG00000232827	0	0	0	0	0	0	0	0	0	0	0	0	0	0	0	0	0	0
ENSG00000166265	9	10	12	25	0	1	35	0	0	31	7	40	3	10	2	2	5	4
ENSG00000226007	0	0	1	0	0	0	0	0	0	1	0	0	0	0	0	0	0	0
ENSG00000196074	7	20	11	6	6	8	6	3	4	14	15	9	5	9	8	9	17	10
ENSG00000140287	0	0	0	1	0	0	0	0	0	0	0	0	0	0	0	0	0	0
ENSG00000132958	0	0	0	0	0	0	0	0	1	0	0	0	0	1	0	0	0	1
ENSG00000238129	0	0	0	0	0	0	0	0	0	0	0	0	0	0	0	0	0	0
ENSG00000205611	0	0	2	0	2	1	0	0	0	0	0	0	0	1	0	0	1	0
ENSG00000203372	0	0	0	0	0	0	0	0	0	0	0	0	0	0	0	0	0	0
ENSG00000225490	0	1	1	0	2	1	1	0	0	0	0	0	0	0	0	1	1	0
ENSG00000140455	767	492	577	529	566	734	533	661	523	606	843	667	833	543	465	557	682	563
ENSG00000229746	0	0	0	0	0	0	0	0	0	0	0	0	0	0	0	0	0	0
ENSG00000184828	36	7	33	5	57	4	4	1	7	9	10	39	20	49	41	8	37	6
ENSG00000154734	18030	21830	18488	19539	21110	21770	17056	15106	7486	15136	18912	18880	19915	18350	20371	26606	23329	17928
ENSG00000227456	1	5	6	2	10	5	1	5	4	2	8	7	7	10	4	6	7	2
ENSG00000267209	1	0	0	0	0	1	0	1	0	2	0	0	0	1	0	0	0	0
ENSG00000106689	0	0	1	1	0	0	0	3	1	0	0	0	2	1	2	0	0	0
ENSG00000233354	4	0	1	0	0	0	1	0	3	1	1	0	0	0	0	2	0	0
ENSG00000259455	0	0	0	0	0	0	0	0	0	0	0	0	0	0	0	0	0	0
ENSG00000233022	0	0	0	0	0	0	0	0	0	0	0	0	0	0	0	0	0	0
ENSG00000267675	0	0	0	0	0	0	0	0	0	0	0	0	0	0	0	0	0	0
ENSG00000267391	0	0	0	0	0	0	0	0	0	0	0	0	0	0	0	0	0	0
ENSG00000237857	9	3	2	2	6	8	7	10	4	6	3	7	5	4	4	6	7	5
ENSG00000154736	1965	1624	1106	1419	982	784	962	1319	768	1440	1031	1584	908	1043	1231	2014	1382	1267
ENSG00000261739	0	0	0	0	1	0	0	0	0	0	0	0	0	0	0	0	0	0
ENSG00000196199	1054	700	609	603	653	718	889	554	338	975	1349	772	1129	748	582	855	987	933
ENSG00000267010	64	48	30	41	44	54	49	70	21	58	51	63	49	44	40	42	44	39
ENSG00000238113	7	3	11	6	3	2	10	2	3	17	12	15	9	12	1	15	7	1
ENSG00000229345	0	0	0	0	0	0	0	0	0	0	0	0	0	0	0	0	0	0
ENSG00000198547	0	0	1	0	0	0	0	0	0	0	0	0	1	0	0	0	0	1
ENSG00000178997	0	0	1	0	0	0	0	0	0	1	0	0	0	0	0	0	0	0
ENSG00000214955	3	2	0	1	4	1	2	6	4	2	3	3	13	8	5	0	6	4
ENSG00000260257	28	23	26	26	30	38	34	52	14	29	18	18	29	55	36	21	16	21
ENSG00000230978	0	0	0	0	0	0	0	0	0	0	0	0	0	0	0	0	0	0
ENSG00000228142	0	0	0	1	0	0	0	1	0	1	1	1	2	0	0	0	0	0
ENSG00000156239	569	379	411	408	424	551	359	594	411	421	430	475	548	363	396	571	481	431
ENSG00000234703	0	1	0	0	0	0	0	0	0	0	0	0	0	0	0	0	0	0
ENSG00000234665	28	0	0	1	0	38	0	31	29	0	3	0	0	1	0	0	0	0
ENSG00000230794	0	0	0	0	0	0	0	0	0	0	0	0	0	0	0	0	0	0
ENSG00000170161	15	15	12	14	12	27	8	13	14	19	23	32	21	8	16	12	21	12
ENSG00000196547	1896	1365	1550	1361	1499	1686	1830	1455	859	1451	2016	1538	2165	1279	1069	1458	1692	1476
ENSG00000230857	0	0	0	0	0	0	0	0	0	0	0	0	0	0	0	0	0	0
ENSG00000107104	867	1366	708	1151	1171	925	934	608	460	834	963	971	941	979	980	1696	1361	780
ENSG00000121390	945	972	1049	797	825	1149	775	949	748	1107	1163	1275	1228	945	828	833	1481	1105
ENSG00000228265	30	11	28	13	23	33	17	19	23	28	27	31	29	9	25	21	35	23
ENSG00000228386	0	0	0	0	0	0	0	0	0	0	0	0	0	0	0	0	0	0
ENSG00000174450	0	0	0	0	0	0	0	0	0	0	1	0	0	0	0	0	0	0
ENSG00000268960	0	0	0	0	0	0	0	0	0	0	0	0	0	0	0	0	0	0
ENSG00000182021	0	0	0	0	0	0	0	0	0	0	0	0	0	0	0	0	0	0
ENSG00000231106	88	26	49	25	51	126	14	157	68	156	197	148	235	35	12	63	71	6
ENSG00000228141	0	0	0	0	0	0	0	0	0	0	0	0	0	0	0	0	0	0
ENSG00000225194	1	0	0	2	3	0	0	0	0	0	0	0	0	0	0	0	0	0
ENSG00000269591	0	0	0	0	0	0	0	0	0	0	0	0	0	0	0	0	0	0
ENSG00000237212	0	0	0	0	0	0	0	0	0	0	0	0	0	0	0	0	0	0
ENSG00000236119	0	0	0	0	0	0	0	0	0	0	0	0	0	0	0	0	0	0
ENSG00000119408	3537	2644	2495	2665	2783	2842	3060	2054	2460	2666	2941	2985	3013	2499	2252	3404	3762	3432
ENSG00000233393	1	0	3	0	0	1	0	0	0	0	0	1	9	13	3	0	0	11
ENSG00000269202	4	0	7	3	0	1	2	1	4	1	6	1	1	3	1	2	3	3
ENSG00000137090	0	0	0	0	0	0	0	0	0	0	0	0	0	0	0	0	0	0
ENSG00000223408	0	0	0	0	0	0	0	0	0	0	0	0	0	0	0	0	0	0
ENSG00000104064	776	649	584	598	465	879	600	761	451	666	837	743	774	548	515	730	718	565
ENSG00000179455	2	0	0	4	0	5	0	5	0	1	4	0	0	0	0	1	0	3
ENSG00000134030	2493	2040	1768	1994	1535	1655	2272	1462	1409	1606	2021	1757	1645	1796	1342	2167	1946	2653
ENSG00000064218	0	0	0	0	0	0	0	0	0	0	0	0	0	0	0	0	0	0
ENSG00000132950	268	167	152	176	163	188	148	164	102	180	209	170	189	165	145	202	199	202
ENSG00000128322	0	0	0	0	0	0	0	0	0	0	0	0	0	0	0	0	0	0
ENSG00000224267	0	0	0	0	0	0	0	0	0	0	0	0	0	0	0	0	0	0
ENSG00000198862	1647	959	873	851	1055	1188	821	918	671	1276	1263	1217	1429	811	907	1142	1219	1086
ENSG00000224848	4	1	2	1	2	1	2	0	0	0	1	3	1	1	4	0	2	1
ENSG00000254585	0	0	0	0	0	0	0	0	0	0	0	0	0	0	0	0	0	0
ENSG00000268340	1	2	2	5	0	0	3	1	0	3	3	2	0	3	3	3	2	1
ENSG00000225411	0	0	0	0	0	0	0	0	0	3	0	4	3	1	0	0	0	0
ENSG00000259694	0	0	0	0	0	0	0	0	0	0	0	0	0	0	0	0	0	0
ENSG00000182636	1043	778	1223	1183	928	1094	1495	469	541	228	352	635	399	808	539	1493	1020	375
ENSG00000132801	141	123	152	116	161	160	131	144	140	129	184	186	165	167	146	161	203	167
ENSG00000136930	5884	3976	4726	4710	4031	5795	3954	5042	4946	4195	5393	5455	5758	4374	4750	5656	5606	4159
ENSG00000185823	0	0	0	0	0	0	0	0	0	0	0	0	0	0	0	0	0	0
ENSG00000173253	0	0	0	0	0	0	0	0	0	0	0	0	0	0	0	0	0	0
ENSG00000168612	204	128	122	115	104	111	179	97	70	152	255	119	151	151	95	144	169	186
ENSG00000124092	0	0	0	0	0	0	0	0	0	0	0	0	0	0	0	0	0	0
ENSG00000267705	0	0	0	0	0	0	0	0	0	0	0	0	0	0	0	0	0	0
ENSG00000187446	4064	3219	3992	3504	3447	3877	3078	4165	3200	3382	3767	4362	4247	3521	2924	3917	4134	4861
ENSG00000267501	0	0	0	0	0	0	0	0	0	0	0	0	0	0	0	0	0	0
ENSG00000149634	3	1	0	1	0	1	1	0	0	1	7	2	2	5	4	1	2	0
ENSG00000267593	0	0	0	0	0	0	0	0	0	0	0	0	0	0	0	0	0	0
ENSG00000124257	14	32	26	34	34	20	30	11	37	14	31	21	28	38	33	37	32	23
ENSG00000237689	0	0	0	0	0	0	0	0	0	0	2	0	0	0	0	0	0	0
ENSG00000231242	0	0	1	1	1	0	0	0	0	3	6	0	0	0	1	1	0	2
ENSG00000180264	0	0	0	0	0	0	0	0	0	0	0	0	0	0	0	0	0	0
ENSG00000104147	145	114	71	90	75	184	117	146	130	142	154	190	230	79	139	103	167	66
ENSG00000189269	0	0	0	0	2	0	0	0	0	0	0	1	0	0	0	0	0	2
ENSG00000267215	0	0	0	0	0	0	0	0	0	0	0	0	0	0	0	0	0	0
ENSG00000237543	3	1	2	1	4	3	2	4	3	3	7	2	2	4	1	2	2	10
ENSG00000267677	0	0	0	0	0	0	0	0	0	0	0	0	0	0	0	0	0	0
ENSG00000240907	0	0	0	0	0	0	0	0	0	0	0	0	0	0	0	0	0	0
ENSG00000242375	0	0	0	0	0	0	0	0	0	0	1	0	0	0	0	0	0	0
ENSG00000156253	855	771	744	695	698	968	687	826	743	778	987	933	1028	716	750	817	915	1016
ENSG00000136931	0	0	0	0	0	0	0	0	0	0	0	0	0	0	0	0	0	0
ENSG00000101665	429	395	213	460	350	335	288	190	136	298	205	386	546	352	380	422	299	262
ENSG00000196227	357	311	237	262	310	326	281	306	182	336	342	334	272	271	328	388	450	307
ENSG00000267462	0	0	0	0	0	0	0	0	0	0	0	0	0	0	0	0	0	0
ENSG00000132670	2611	2177	2005	1921	2338	1963	2521	1752	1344	2207	2753	2175	2596	2189	2054	2458	2660	2704
ENSG00000203279	2	2	2	5	3	3	3	0	3	3	4	3	4	0	5	3	1	2
ENSG00000267686	0	0	0	0	0	0	0	0	0	0	0	0	0	0	0	0	0	0
ENSG00000235494	0	0	0	0	0	0	0	0	0	0	0	0	0	0	0	0	0	0
ENSG00000267401	0	0	0	0	0	0	0	0	0	0	0	0	0	0	0	0	0	0
ENSG00000132825	258	163	165	165	162	242	178	210	178	209	185	217	190	136	149	202	185	188
ENSG00000128739	20	25	12	31	30	19	62	16	13	12	24	14	7	29	26	19	32	11
ENSG00000267098	0	0	0	0	0	0	0	0	0	1	0	0	0	0	0	0	0	0
ENSG00000259705	7	4	4	11	9	12	6	0	6	4	22	8	6	1	4	6	4	11
ENSG00000260032	8239	5492	5524	5263	5913	6147	5338	4583	3984	5527	6742	6273	7409	5853	4402	6115	6798	5864
ENSG00000259469	1	1	0	0	0	0	0	0	0	0	1	0	0	0	1	1	1	0
ENSG00000267316	4	10	3	8	8	13	2	9	2	4	4	3	3	7	2	6	8	15
ENSG00000267279	120	179	242	303	185	117	216	138	86	161	107	148	110	200	245	333	247	297
ENSG00000148200	19	4	10	8	12	11	11	15	3	13	14	2	13	11	10	10	16	14
ENSG00000234139	0	1	0	0	0	0	0	0	1	0	0	0	0	0	0	0	0	1
ENSG00000267175	2	2	0	1	1	1	1	1	2	1	0	2	0	1	1	1	0	1
ENSG00000237063	0	0	0	0	0	0	0	0	0	0	0	0	0	0	0	0	0	0
ENSG00000259656	0	0	0	0	0	0	0	0	0	0	0	0	0	0	0	0	0	0
ENSG00000234394	0	0	0	0	0	0	0	0	0	0	0	0	0	0	0	0	0	0
ENSG00000124215	2	1	0	0	1	1	0	0	0	2	3	0	1	1	0	1	3	1
ENSG00000159496	0	0	0	0	0	0	0	0	0	1	0	0	0	0	0	0	0	0
ENSG00000225337	0	0	0	0	0	0	0	0	0	0	0	0	0	0	0	0	0	0
ENSG00000064601	7133	6384	7327	5767	7379	5988	7775	5058	3312	5105	8691	5552	7663	8377	5578	7517	7978	7526
ENSG00000236052	0	0	0	0	0	0	0	0	0	0	0	0	0	0	0	0	0	0
ENSG00000237438	20	9	19	8	4	0	0	0	7	0	0	0	2	19	1	3	23	0
ENSG00000226337	0	0	0	0	0	0	0	0	0	0	0	0	0	0	0	0	0	0
ENSG00000224404	0	0	0	0	0	0	0	0	0	0	0	0	0	0	0	0	0	0
ENSG00000234506	0	0	0	0	0	0	0	0	0	0	0	0	0	0	0	0	0	0
ENSG00000225759	0	0	0	0	0	0	0	0	0	0	0	0	0	0	0	0	0	0
ENSG00000204117	0	0	0	0	0	0	0	0	0	0	1	0	0	0	0	0	0	0
ENSG00000259715	0	0	0	0	0	0	0	0	0	0	0	0	0	0	0	0	0	0
ENSG00000185585	2878	1328	1439	958	2572	2018	2491	2182	1404	865	1820	1375	2509	1978	551	901	1972	436
ENSG00000224635	3	0	2	2	1	0	1	0	0	2	3	0	3	1	0	1	0	1
ENSG00000234891	0	0	0	0	0	0	0	0	0	0	0	0	0	0	0	0	0	0
ENSG00000259618	0	1	0	0	0	0	0	0	0	3	1	0	0	0	0	0	0	0
ENSG00000261447	5	0	1	2	3	2	1	4	1	1	1	0	3	0	0	0	2	1
ENSG00000237316	0	0	0	0	0	0	0	0	0	0	0	0	0	0	0	0	0	0
ENSG00000225626	0	0	0	0	0	0	0	0	0	0	0	0	0	0	0	0	0	0
ENSG00000156256	1729	1238	1053	1121	1177	1466	1132	1331	642	1742	2030	1488	1777	1168	1033	1451	1644	1307
ENSG00000141446	305	181	147	120	144	177	221	158	51	228	340	212	222	145	112	176	227	206
ENSG00000121741	1632	1364	1142	1109	1491	1266	1154	1098	750	1443	1737	1234	1249	1417	1131	1341	1897	1637
ENSG00000259240	0	0	0	0	0	0	0	0	0	0	0	0	0	0	0	0	0	0
ENSG00000137804	1423	1172	782	958	873	1725	1150	1363	908	1597	1880	1529	2043	952	1218	1330	2043	733
ENSG00000197361	7	2	1	5	4	4	3	2	1	0	1	3	7	4	2	3	3	6
ENSG00000233080	0	0	0	0	0	0	2	0	0	0	0	0	0	0	0	0	0	0
ENSG00000269220	0	0	0	0	1	0	0	0	0	0	0	0	0	0	0	0	0	0
ENSG00000136918	1	0	0	0	0	2	2	1	1	0	1	1	2	0	1	0	0	0
ENSG00000259306	0	0	0	0	0	0	0	0	0	0	0	0	0	0	0	0	0	0
ENSG00000259774	1	2	1	0	0	2	0	0	0	1	0	2	0	0	0	1	1	0
ENSG00000235408	0	0	0	0	0	0	0	0	0	0	0	0	0	0	0	0	0	0
ENSG00000259551	0	0	0	0	0	0	0	0	0	0	0	0	0	0	0	0	0	0
ENSG00000080503	2118	1346	1253	1197	1730	1342	1450	996	1023	1681	1935	1564	2006	1235	1201	1429	2003	1586
ENSG00000136942	10654	9140	10890	9894	8000	10833	8693	10219	13613	6970	11711	11608	10727	9756	11999	12695	12268	9271
ENSG00000259241	0	0	0	0	0	0	0	0	0	0	0	0	0	0	0	0	0	0
ENSG00000231324	0	0	0	0	0	0	0	0	0	0	0	0	0	0	0	0	0	0
ENSG00000224790	3	1	0	3	2	1	1	0	0	2	2	1	2	1	0	1	1	2
ENSG00000228587	0	0	0	0	0	0	0	0	0	0	0	0	0	0	0	0	0	0
ENSG00000136950	1544	872	904	878	780	1367	992	1309	917	1095	1331	1294	1514	1008	983	1144	1145	1134
ENSG00000176659	0	0	0	0	0	0	0	0	0	0	0	0	0	0	0	0	0	0
ENSG00000259438	5	0	1	1	0	1	2	3	2	1	5	2	3	0	2	2	3	1
ENSG00000235523	0	0	0	0	0	0	0	0	0	0	0	0	0	0	0	0	0	0
ENSG00000259178	0	0	1	0	0	0	0	0	0	1	0	0	0	0	0	1	0	0
ENSG00000230366	1	0	0	0	1	0	0	0	3	0	1	0	1	0	0	0	1	1
ENSG00000259327	0	0	0	2	0	0	0	0	0	1	0	0	0	1	2	0	1	1
ENSG00000235295	0	0	0	0	0	0	0	0	0	0	0	0	0	0	0	0	0	0
ENSG00000225434	19	0	0	0	0	2	0	5	5	0	0	1	0	0	0	0	0	0
ENSG00000187792	152	85	87	64	100	77	111	98	80	104	157	96	126	85	87	91	193	102
ENSG00000259577	1	3	2	2	5	2	5	4	3	3	2	6	6	5	3	0	4	3
ENSG00000167088	1671	1195	1121	1109	1052	1688	1191	1500	1277	1500	1593	1716	1873	1208	1335	1465	1804	1182
ENSG00000128218	0	0	1	1	0	1	0	0	2	1	1	1	1	1	2	0	0	3
ENSG00000138592	1956	1393	1372	1339	1257	1522	1300	1392	676	1915	2228	1642	1936	1284	992	1758	1799	1462
ENSG00000242553	1	0	0	0	1	0	0	0	2	0	1	2	2	2	1	0	0	1
ENSG00000179242	895	522	944	493	276	435	726	434	598	658	437	469	1095	631	326	433	877	1121
ENSG00000236849	2	0	0	0	0	0	0	2	0	0	0	0	0	0	0	0	0	1
ENSG00000136935	877	649	628	562	526	651	749	588	394	751	925	613	896	638	457	730	862	856
ENSG00000259203	0	0	0	0	0	0	0	0	0	0	0	0	0	0	0	0	0	0
ENSG00000169314	12	15	10	13	10	28	23	28	15	5	6	9	12	11	10	25	7	2
ENSG00000173281	514	248	342	272	327	350	309	293	222	262	296	310	334	262	214	325	306	345
ENSG00000259237	0	0	0	0	0	0	0	0	0	0	0	0	0	0	0	0	0	0
ENSG00000223695	0	0	4	1	1	1	1	1	1	3	3	3	1	3	4	4	6	1
ENSG00000232590	0	0	0	0	0	0	0	0	0	0	0	0	0	0	0	0	0	0
ENSG00000103657	2521	1872	1492	1401	1371	1326	1428	1078	1152	2062	1873	1743	2287	1251	1129	1963	2014	1785
ENSG00000253426	0	0	2	0	0	1	0	0	0	0	0	0	0	0	0	0	0	0
ENSG00000228719	0	0	0	0	0	0	1	0	0	0	0	0	1	2	0	1	0	1
ENSG00000158201	223	188	129	114	185	210	154	144	76	129	126	144	174	121	165	120	162	141
ENSG00000227809	0	0	0	0	0	0	0	0	0	0	0	0	0	0	0	0	0	0
ENSG00000230324	0	0	0	0	0	0	0	0	0	0	0	0	0	0	0	0	0	0
ENSG00000250479	242	364	333	388	260	270	223	329	177	196	294	288	203	341	356	519	299	470
ENSG00000229976	0	0	0	0	0	0	0	0	0	0	0	0	0	0	0	0	0	0
ENSG00000124253	0	0	0	0	0	0	0	0	0	0	0	0	0	0	0	0	0	0
ENSG00000237767	0	0	0	0	0	0	0	0	0	0	0	0	0	0	0	0	0	0
ENSG00000236376	0	0	0	0	0	0	0	0	0	0	0	0	0	0	0	0	0	0
ENSG00000233415	0	0	0	0	0	0	0	0	0	0	0	0	0	0	0	0	0	0
ENSG00000121743	8	10	32	11	23	7	103	4	7	10	20	20	5	92	46	68	44	4
ENSG00000223410	0	0	0	0	0	0	0	0	0	0	0	0	0	0	0	0	0	0
ENSG00000141627	1408	800	823	832	837	1177	778	875	829	1088	1111	1152	1342	726	695	972	943	938
ENSG00000229771	2	8	8	8	7	5	14	4	1	4	9	5	7	7	6	8	9	4
ENSG00000165474	8	0	0	0	0	1	0	0	3	0	2	0	0	0	1	0	0	0
ENSG00000233316	0	0	0	0	0	0	0	0	0	0	0	0	0	0	0	0	0	0
ENSG00000226012	0	0	0	0	0	1	0	0	0	0	0	1	0	0	0	0	0	0
ENSG00000140553	4037	3073	3283	3266	3197	3918	3288	2742	2615	2613	3592	3602	4380	2933	2990	3819	3516	2931
ENSG00000231231	1	0	0	1	2	1	0	3	0	0	0	1	1	0	2	0	0	0
ENSG00000099953	90	105	90	112	83	122	143	114	65	34	108	72	77	124	97	137	137	50
ENSG00000179253	4	1	0	0	0	0	1	0	0	0	0	0	0	0	0	0	0	0
ENSG00000267038	0	0	0	0	0	0	0	0	0	0	0	0	0	0	0	0	0	0
ENSG00000260440	0	0	0	0	0	0	0	0	0	0	0	0	0	0	0	0	0	0
ENSG00000259669	0	0	0	0	0	0	0	0	0	0	0	0	0	0	0	0	0	0
ENSG00000121742	0	0	0	0	0	0	0	0	0	0	0	0	0	0	0	0	0	0
ENSG00000237862	0	0	0	0	0	0	0	0	0	0	0	0	0	0	0	0	0	0
ENSG00000173611	136	122	97	93	97	151	99	123	121	99	110	123	150	79	82	97	118	141
ENSG00000260937	0	0	0	0	0	0	0	0	0	0	0	0	0	0	0	0	0	0
ENSG00000156261	8668	6787	6795	6818	6167	8857	6169	7839	6540	8473	8866	8555	9811	6735	5939	8399	8298	7479
ENSG00000228959	0	0	0	0	0	0	0	0	0	0	0	0	0	0	0	0	0	0
ENSG00000267954	0	0	0	0	0	0	0	0	0	0	0	0	0	0	0	0	0	0
ENSG00000173273	2397	1840	1737	1632	1945	1692	1521	1468	1295	1641	1864	1567	2021	1628	1358	1932	2213	1793
ENSG00000130699	283	161	212	176	193	236	244	207	147	211	301	220	327	196	186	190	331	197
ENSG00000147852	331	434	637	420	681	324	378	285	275	376	516	472	345	456	419	503	551	1975
ENSG00000260995	0	0	0	0	0	0	0	0	0	0	0	0	0	0	0	0	0	0
ENSG00000165475	235	262	348	462	358	253	273	181	176	268	400	343	443	292	406	488	393	335
ENSG00000233086	0	0	0	0	0	0	0	0	0	0	0	0	0	0	0	0	0	0
ENSG00000179676	0	0	0	0	0	0	0	0	0	0	0	0	0	0	0	0	0	0
ENSG00000035664	39	124	286	66	131	36	99	35	45	45	138	84	152	98	58	88	183	229
ENSG00000137806	663	537	573	599	554	637	508	533	551	632	724	740	706	554	621	813	662	571
ENSG00000267134	0	0	0	0	0	0	0	0	0	0	0	0	0	0	0	0	0	0
ENSG00000232494	0	0	0	0	0	0	0	0	0	0	0	0	0	0	0	0	0	0
ENSG00000236392	0	0	0	0	0	0	0	0	0	0	0	0	0	0	0	0	0	0
ENSG00000233277	0	0	0	0	0	0	0	0	0	0	0	0	0	0	0	0	0	0
ENSG00000260564	0	0	0	0	0	0	0	0	0	0	0	0	0	0	0	0	0	0
ENSG00000230945	0	0	0	0	0	0	0	0	0	0	0	0	0	0	0	0	0	0
ENSG00000266952	0	0	0	0	0	0	0	0	0	0	0	0	0	0	0	0	0	0
ENSG00000099956	2104	1871	1631	1801	1565	2285	1884	1756	1465	1664	2078	1959	2363	1882	1666	2241	2481	1418
ENSG00000223891	79	84	72	83	118	72	84	65	39	60	85	82	100	75	54	94	108	82
ENSG00000263863	0	0	0	0	0	0	0	0	0	0	0	0	0	0	0	0	0	0
ENSG00000177576	4	13	11	12	7	30	13	5	16	4	8	8	17	12	8	20	7	4
ENSG00000223806	0	1	0	1	0	0	0	0	1	0	0	0	0	0	0	1	0	0
ENSG00000264131	0	0	0	0	0	0	0	0	0	0	0	0	0	0	0	0	0	0
ENSG00000264232	0	0	0	0	0	0	0	0	0	0	0	0	0	0	0	0	0	0
ENSG00000265217	0	0	0	0	0	0	0	0	0	0	0	0	0	0	0	0	0	0
ENSG00000226798	0	0	0	0	0	0	0	1	0	0	0	0	0	0	0	0	0	0
ENSG00000263622	0	0	0	0	0	0	0	0	0	0	0	0	0	0	0	0	0	0
ENSG00000233926	0	1	0	0	1	0	0	1	0	0	0	0	0	0	0	0	0	0
ENSG00000260677	0	0	0	0	0	0	0	0	0	0	0	0	0	0	0	1	0	0
ENSG00000260578	130	83	97	63	56	62	55	67	26	97	91	92	56	130	42	67	59	108
ENSG00000125787	0	1	0	2	0	0	0	1	0	1	0	0	0	0	0	0	1	1
ENSG00000119414	2158	1738	1855	1750	1672	2159	1621	2286	1509	1924	2187	2157	2156	1735	1411	2172	2016	2253
ENSG00000265533	4	3	2	3	1	1	0	1	1	0	3	3	1	0	0	2	2	1
ENSG00000230846	0	0	0	0	0	0	0	0	0	0	0	0	0	0	0	0	0	0
ENSG00000236130	0	0	0	0	0	0	0	0	0	0	0	0	0	0	0	0	0	0
ENSG00000137815	2409	1790	1657	1421	1717	2026	1963	1554	969	2177	2750	2055	2398	1785	1369	1856	2487	1999
ENSG00000101752	2166	1462	1264	1262	1404	1964	1286	1367	1174	1880	1748	2013	1959	1157	1216	1556	1719	1545
ENSG00000263594	0	0	0	0	0	0	0	0	0	0	0	0	0	0	0	0	0	0
ENSG00000227477	9	5	6	5	7	9	2	7	12	3	12	4	7	6	3	4	9	4
ENSG00000124256	0	0	0	0	0	0	0	0	0	0	0	0	0	0	0	0	0	0
ENSG00000265555	1	0	1	1	0	0	0	0	1	0	0	0	1	0	0	0	0	0
ENSG00000264634	0	0	0	0	0	0	0	0	0	0	0	0	0	0	0	0	0	0
ENSG00000267559	0	1	0	0	0	0	0	0	0	0	0	0	0	0	0	0	0	0
ENSG00000234011	0	0	0	0	0	0	0	0	0	0	0	0	0	0	0	0	0	0
ENSG00000264869	0	0	0	0	0	0	0	0	0	0	0	0	0	0	0	0	0	0
ENSG00000264699	1	0	0	0	0	1	0	2	0	1	1	0	0	0	0	0	0	0
ENSG00000166797	600	454	495	490	469	621	454	548	575	425	725	659	655	496	588	658	634	438
ENSG00000265425	0	0	1	0	0	0	0	2	0	0	1	0	0	0	0	0	0	0
ENSG00000099958	12	15	11	6	7	15	20	11	15	13	15	19	31	8	10	4	17	15
ENSG00000168263	0	0	0	0	0	0	0	0	0	0	0	0	0	0	0	0	0	0
ENSG00000235209	0	2	0	0	3	0	1	0	0	0	0	0	0	5	1	0	0	3
ENSG00000225007	0	0	0	0	0	0	0	0	0	0	0	0	0	0	0	0	0	0
ENSG00000264705	0	0	0	0	0	0	1	0	0	0	0	0	0	0	1	0	0	1
ENSG00000215472	0	0	0	0	0	0	0	0	0	0	0	0	0	0	0	0	0	0
ENSG00000125901	556	379	419	444	437	684	470	464	468	361	607	511	680	426	529	499	499	327
ENSG00000228430	0	0	0	0	1	0	0	0	1	0	1	1	0	1	0	3	0	0
ENSG00000229986	0	0	0	0	0	0	0	0	0	0	0	0	0	0	0	0	0	0
ENSG00000101405	0	0	0	0	0	0	0	0	0	0	1	0	3	1	0	0	0	0
ENSG00000259941	0	0	0	0	0	0	0	0	0	0	0	0	0	0	0	1	0	0
ENSG00000261823	0	0	0	0	0	0	0	0	0	0	0	0	1	0	0	0	0	0
ENSG00000205622	0	0	3	2	0	0	1	2	0	0	4	0	4	1	2	0	2	0
ENSG00000229925	0	0	0	0	0	0	0	0	0	0	0	0	0	0	0	0	0	0
ENSG00000149657	1031	722	736	711	786	918	937	836	553	792	1022	868	1139	844	649	803	1003	868
ENSG00000229957	0	0	0	0	0	0	0	0	0	0	0	0	0	0	0	0	0	0
ENSG00000170236	1	0	0	1	0	0	0	0	1	1	0	0	0	0	0	2	1	1
ENSG00000225085	0	0	0	0	0	0	0	0	0	0	0	0	0	0	0	0	0	0
ENSG00000234035	1	0	0	1	0	0	0	0	0	1	1	1	1	1	0	1	0	0
ENSG00000101200	0	0	0	0	0	0	0	0	0	0	0	0	0	0	0	0	0	0
ENSG00000136933	1070	845	913	908	838	951	729	883	937	715	995	967	942	838	985	1177	996	827
ENSG00000147535	1115	1028	962	1318	1182	1173	906	872	767	905	1243	1041	1038	1008	1067	1305	1329	1076
ENSG00000232837	0	0	1	0	1	0	0	0	0	0	0	0	0	1	0	0	0	0
ENSG00000235888	0	0	0	0	1	0	0	0	0	1	1	1	3	1	0	0	2	1
ENSG00000232749	0	0	0	0	0	0	0	0	0	0	0	0	0	0	0	0	0	0
ENSG00000237721	1	0	0	0	0	0	0	0	0	1	0	1	0	1	2	0	1	0
ENSG00000237609	1	0	0	0	0	0	0	0	0	0	0	0	0	0	0	0	0	0
ENSG00000080608	1252	1029	928	871	889	1201	1064	969	675	1400	1474	1128	1359	1038	814	1249	1263	1086
ENSG00000247982	7	0	7	1	9	2	5	2	1	3	10	3	9	9	5	2	8	4
ENSG00000266304	0	1	0	1	0	0	1	1	0	1	0	0	0	0	2	0	0	0
ENSG00000260172	0	0	0	0	0	0	0	0	0	0	0	0	0	0	0	0	0	0
ENSG00000236499	1	0	0	0	0	1	0	0	0	0	0	1	1	0	0	0	1	2
ENSG00000266278	7	0	0	1	1	1	3	1	3	10	11	7	10	1	0	1	1	1
ENSG00000032742	303	264	237	235	260	333	269	258	186	282	450	287	359	247	189	291	337	299
ENSG00000261489	0	0	0	0	0	0	0	0	0	0	0	0	0	0	0	0	0	0
ENSG00000261265	0	0	0	0	0	0	0	0	0	0	0	0	0	0	0	0	0	0
ENSG00000236028	0	0	0	0	0	0	0	0	0	0	0	0	0	0	0	0	0	0
ENSG00000261219	0	1	0	0	0	0	0	0	0	0	0	0	0	0	0	0	0	0
ENSG00000235578	7	3	2	3	1	24	3	25	15	14	6	19	19	0	3	5	2	1
ENSG00000230410	0	0	0	0	0	1	0	0	0	0	0	1	2	0	0	1	0	0
ENSG00000044574	44639	28617	39850	32015	36016	38943	33736	35385	26185	28243	37431	33286	41938	31176	29387	36487	39078	37146
ENSG00000235704	0	0	0	0	0	0	0	0	0	0	0	0	0	0	0	0	0	0
ENSG00000156265	2172	889	1487	761	913	1699	1697	1668	2167	1820	1788	1887	3228	803	1151	932	1239	627
ENSG00000224565	0	0	0	0	0	0	0	0	0	0	0	0	0	1	0	0	0	0
ENSG00000206176	1	1	1	2	1	3	0	3	3	2	7	10	13	0	0	1	0	0
ENSG00000214265	4	3	6	2	3	9	5	1	6	4	9	3	5	6	3	2	6	12
ENSG00000227463	0	0	0	0	0	0	0	0	0	0	0	0	0	0	0	0	0	0
ENSG00000234967	0	0	0	0	0	0	0	0	0	0	0	0	0	0	0	0	0	0
ENSG00000229454	0	0	0	0	0	0	0	0	0	0	0	0	0	0	0	0	0	0
ENSG00000227269	0	0	0	0	0	0	0	0	0	0	0	0	0	0	0	0	0	0
ENSG00000228503	0	0	0	0	0	0	0	0	0	0	0	0	0	0	0	0	0	0
ENSG00000237423	0	0	0	0	0	0	0	0	0	0	0	0	0	0	0	0	0	0
ENSG00000230303	0	0	0	0	0	0	0	0	0	0	0	0	0	0	0	0	0	0
ENSG00000260655	2	0	0	1	0	0	1	1	0	0	2	1	2	0	2	1	0	1
ENSG00000229522	0	0	0	0	0	0	0	0	0	0	0	0	0	0	0	0	0	0
ENSG00000124225	233	299	169	243	265	282	477	431	132	120	109	285	141	303	319	235	259	109
ENSG00000175806	584	374	500	516	489	541	493	622	401	384	499	469	563	606	587	589	711	450
ENSG00000235621	0	0	0	0	0	0	0	0	0	0	0	0	0	0	0	0	0	0
ENSG00000236874	0	0	0	0	0	0	0	0	0	0	0	0	0	0	0	0	0	0
ENSG00000172458	58	58	53	74	58	68	74	61	52	41	63	80	65	52	45	54	71	83
ENSG00000028528	3455	2574	2694	2340	2559	2820	2527	2328	1818	2522	3531	3042	3340	2684	2169	3093	3354	3147
ENSG00000235819	0	0	0	0	0	0	0	0	0	0	0	0	0	1	0	0	0	0
ENSG00000232211	0	0	0	0	0	0	0	0	0	0	0	0	0	0	0	0	0	0
ENSG00000226237	6	8	4	0	3	7	3	3	8	3	12	9	3	11	4	5	6	0
ENSG00000133460	78	106	153	122	94	61	76	51	68	64	126	114	111	125	118	109	140	165
ENSG00000092439	2197	1446	1272	1165	1449	1648	1154	1255	667	1806	2078	1653	1831	1241	1142	1556	1448	1755
ENSG00000169762	633	412	477	358	496	491	374	419	340	435	512	486	676	361	430	477	529	485
ENSG00000150456	258	181	214	213	171	251	152	213	191	220	268	273	219	230	210	268	244	261
ENSG00000265681	187	137	155	143	95	183	125	127	234	91	214	193	179	170	191	197	166	139
ENSG00000234860	0	0	0	0	0	0	0	0	0	0	0	0	0	0	0	0	0	0
ENSG00000245975	5	2	10	5	7	8	8	9	6	10	17	15	20	3	7	7	6	20
ENSG00000101182	6477	4556	4953	5466	4441	6880	4706	5764	6060	4386	6338	6042	6617	4811	5770	6461	6086	4183
ENSG00000237461	2	1	1	1	0	0	0	0	1	1	1	1	2	1	0	1	2	1
ENSG00000114062	2882	1921	1684	1695	1877	2416	1776	2012	1197	2494	2446	2228	2647	1847	1563	2203	2291	2233
ENSG00000182057	7	0	1	4	4	6	7	4	2	4	3	3	6	5	2	6	4	5
ENSG00000176731	529	400	398	410	373	501	327	497	469	433	508	497	517	391	390	529	506	447
ENSG00000233903	11	8	2	6	15	6	2	7	6	9	9	4	9	5	5	5	6	3
ENSG00000156273	1711	1232	1206	1094	1301	1621	1399	1383	1037	1101	1403	1426	1811	989	1027	1333	1443	833
ENSG00000124237	0	0	0	0	0	0	0	0	0	0	0	0	0	0	0	0	0	0
ENSG00000229891	1	1	1	0	1	1	1	0	2	0	0	0	1	1	1	1	2	0
ENSG00000080298	118	96	79	83	83	95	111	55	61	79	89	97	96	78	56	62	133	105
ENSG00000230107	1	1	0	0	0	0	0	0	0	0	0	0	0	0	0	0	0	0
ENSG00000234460	2	0	2	2	2	4	1	2	2	4	1	5	7	2	1	5	1	1
ENSG00000231265	0	0	0	0	0	0	0	0	0	0	0	0	0	0	0	0	0	0
ENSG00000237595	3	5	6	3	10	9	5	2	3	2	11	6	2	9	2	7	9	4
ENSG00000100979	1480	1373	1751	1148	2671	1297	1663	593	791	625	1922	1169	1673	1687	1323	1710	1961	1755
ENSG00000234698	0	3	3	2	2	0	4	3	2	4	2	1	0	2	1	2	2	0
ENSG00000137825	51	66	67	86	82	91	138	99	56	53	213	126	154	89	107	76	75	45
ENSG00000231742	6	4	5	5	10	5	9	5	1	0	2	5	3	10	8	11	9	7
ENSG00000124227	0	0	0	0	0	0	0	0	0	0	0	0	0	0	0	0	0	0
ENSG00000224397	9	12	16	25	18	14	12	7	10	17	11	15	12	28	21	25	23	25
ENSG00000132953	1461	1015	881	919	888	1168	771	904	741	1196	1079	1212	1298	903	788	1092	1155	915
ENSG00000231713	1	0	0	0	0	0	0	0	0	0	0	0	0	0	0	0	0	0
ENSG00000203999	57	31	25	36	25	54	30	37	33	23	38	28	34	26	12	23	30	53
ENSG00000233077	2	0	0	0	0	0	0	0	0	2	3	0	0	0	0	1	0	2
ENSG00000263588	0	0	0	0	0	0	0	0	0	0	0	0	0	0	0	0	0	0
ENSG00000185019	298	253	355	244	284	269	330	213	226	240	337	252	391	328	250	276	378	331
ENSG00000265781	0	0	0	0	0	0	0	0	0	0	0	0	0	0	0	0	0	0
ENSG00000203286	0	0	0	0	0	0	0	0	0	0	0	0	0	0	0	0	0	0
ENSG00000228189	0	0	0	0	0	0	0	0	1	0	0	0	0	0	0	0	0	0
ENSG00000265484	0	0	0	0	0	0	0	0	0	0	0	0	0	0	0	0	0	0
ENSG00000260676	0	0	0	0	0	0	0	0	0	0	0	0	0	1	0	0	0	0
ENSG00000123908	758	542	521	504	433	708	508	546	634	685	697	764	1167	478	465	627	804	699
ENSG00000228658	0	0	0	0	0	0	0	0	0	0	0	0	0	0	0	0	0	0
ENSG00000251357	0	0	0	0	0	0	0	0	0	0	0	0	0	0	0	0	0	0
ENSG00000231632	36	48	17	38	42	16	24	10	7	38	32	41	34	41	29	66	36	41
ENSG00000187954	834	726	766	732	672	753	700	490	566	468	903	795	930	765	696	792	821	822
ENSG00000260457	0	0	0	0	0	0	0	0	0	0	0	0	0	0	0	0	0	0
ENSG00000265995	0	0	0	0	0	0	0	0	0	0	0	0	0	0	0	0	0	0
ENSG00000240972	2245	2725	3066	3667	1964	3282	2215	2059	3136	1114	2734	2958	3122	2847	3506	3559	2704	2580
ENSG00000141448	196	324	273	249	244	392	331	205	224	153	271	317	370	216	150	194	272	312
ENSG00000215251	694	491	414	555	424	751	433	578	461	614	641	626	629	412	504	662	530	393
ENSG00000237372	0	0	0	0	0	0	0	0	0	0	0	0	0	0	0	0	0	0
ENSG00000226206	0	0	0	0	0	0	0	0	0	0	0	0	0	0	0	0	0	0
ENSG00000263958	0	0	0	0	0	0	0	0	0	0	0	0	0	1	0	0	0	0
ENSG00000236507	0	0	0	0	0	0	0	0	0	0	0	0	0	0	0	0	0	0
ENSG00000218537	22	31	25	65	26	26	25	21	23	23	31	37	20	38	36	29	40	52
ENSG00000237626	0	0	0	0	0	0	0	0	0	0	0	0	0	0	0	0	0	0
ENSG00000227964	0	1	0	0	0	0	0	0	0	0	0	0	0	0	0	0	0	0
ENSG00000227555	0	0	0	0	0	0	0	0	0	0	0	0	0	0	0	0	0	0
ENSG00000124224	124	108	78	77	62	72	96	86	66	105	143	97	95	59	91	75	123	116
ENSG00000265380	0	1	0	0	0	0	0	0	0	0	0	0	0	0	0	0	0	0
ENSG00000236117	0	0	0	0	0	0	0	0	0	0	0	0	0	0	0	0	0	0
ENSG00000234948	0	0	0	0	1	0	0	0	0	0	0	0	0	0	0	0	0	0
ENSG00000263655	0	0	0	0	0	0	0	0	0	0	0	0	0	0	0	0	0	0
ENSG00000225785	0	0	0	0	0	0	0	0	0	0	0	0	0	0	0	0	0	0
ENSG00000062524	11	49	12	21	31	11	26	8	0	9	39	25	13	27	30	18	17	13
ENSG00000260569	0	0	0	0	0	0	0	0	0	0	0	0	0	0	0	0	0	0
ENSG00000232465	0	0	0	0	0	0	0	0	0	0	0	0	0	0	0	0	0	0
ENSG00000231107	0	2	0	0	0	0	0	0	0	0	0	0	0	0	0	0	0	0
ENSG00000133433	10	0	5	3	1	10	12	18	20	11	20	23	24	5	7	2	0	3
ENSG00000088899	581	385	377	489	263	439	408	281	278	197	395	407	250	352	360	470	270	679
ENSG00000229613	0	0	0	0	0	0	0	0	0	0	0	0	0	0	0	0	0	0
ENSG00000232294	0	0	0	0	0	0	0	0	0	0	0	0	0	0	0	0	0	0
ENSG00000212710	2	2	0	1	3	5	5	2	0	3	2	1	4	1	0	1	1	3
ENSG00000259779	0	0	0	0	0	0	0	0	0	0	0	0	0	0	0	0	0	0
ENSG00000232286	0	0	0	0	0	0	0	0	0	0	0	0	0	0	0	0	0	0
ENSG00000264247	169	124	125	128	123	119	114	117	98	142	164	123	183	112	109	136	163	116
ENSG00000232655	0	0	0	0	0	0	0	0	0	0	0	0	0	0	0	0	0	0
ENSG00000107249	783	790	737	650	587	497	563	501	532	589	489	529	577	640	530	708	694	1019
ENSG00000228216	0	0	1	0	1	0	0	0	0	0	1	0	1	0	0	0	0	0
ENSG00000150457	1911	1651	1419	1640	1083	1464	1545	1541	998	1558	1291	1553	1768	1517	1015	1917	1330	2662
ENSG00000099974	1	0	0	2	0	2	0	0	2	5	7	1	3	0	0	0	0	0
ENSG00000266774	0	0	0	0	0	0	0	0	0	0	0	0	0	0	0	0	0	0
ENSG00000260454	0	0	0	0	0	0	0	0	0	0	0	0	0	0	0	0	0	1
ENSG00000261194	0	0	0	0	0	0	0	0	0	0	0	0	0	0	0	0	0	0
ENSG00000230537	1	2	2	0	1	1	1	0	1	1	0	1	1	2	0	0	0	1
ENSG00000266460	0	0	0	0	0	0	0	0	0	0	0	0	0	0	0	0	0	0
ENSG00000187012	0	0	0	0	0	0	0	0	0	0	0	0	0	0	0	0	0	0
ENSG00000264108	0	0	0	0	0	0	0	0	0	0	0	0	0	0	0	0	0	0
ENSG00000229694	8	10	12	11	18	21	10	5	7	13	16	26	22	15	7	23	10	30
ENSG00000184647	0	0	0	0	0	0	0	0	0	0	0	0	0	0	0	0	0	0
ENSG00000234300	0	0	0	0	0	0	0	0	0	0	0	0	0	0	0	0	0	0
ENSG00000237422	1	2	1	1	0	1	0	3	0	0	0	0	1	1	0	0	0	0
ENSG00000266743	0	0	0	0	0	0	0	0	0	0	0	0	0	0	0	0	0	0
ENSG00000198171	1444	1237	1302	1592	1185	1751	1350	1311	1000	960	1398	1543	1653	1256	1361	1673	1391	1196
ENSG00000264260	0	0	0	0	0	0	0	0	0	0	0	0	0	0	0	0	0	0
ENSG00000235641	0	0	3	3	0	5	1	3	0	0	3	2	2	1	0	3	1	2
ENSG00000264595	0	0	0	1	0	0	0	0	0	0	0	0	0	0	0	0	0	0
ENSG00000266014	0	0	0	0	0	0	0	0	0	0	0	0	0	0	0	0	0	0
ENSG00000235415	0	0	0	0	0	0	0	0	0	0	0	0	0	0	0	0	0	0
ENSG00000265717	0	0	0	4	0	0	0	0	0	0	0	0	0	0	0	0	0	0
ENSG00000264212	0	0	0	0	0	0	0	0	0	0	0	0	0	0	0	0	0	0
ENSG00000099977	510	413	566	518	415	586	362	575	622	442	647	659	677	502	539	566	587	541
ENSG00000226328	82	73	93	81	51	68	73	71	65	78	147	92	115	71	65	91	85	148
ENSG00000225563	0	0	0	0	0	0	0	0	0	0	0	0	0	0	0	0	0	0
ENSG00000233081	1	0	0	1	2	0	0	0	1	0	3	1	3	0	1	0	1	1
ENSG00000266256	4	0	3	1	4	0	3	2	2	1	5	0	4	5	1	2	4	2
ENSG00000266312	0	0	0	0	0	0	0	0	0	0	0	0	0	0	0	0	0	0
ENSG00000184402	234	136	118	98	126	189	179	168	114	173	198	154	160	113	122	117	193	141
ENSG00000150459	3491	2792	3334	2986	2626	3194	2439	3217	3019	2693	3333	3262	3287	3012	3040	3933	3350	3841
ENSG00000145321	0	0	0	1	0	0	0	0	0	0	0	0	0	0	0	0	0	0
ENSG00000229055	0	0	0	0	0	0	0	0	0	0	0	0	0	0	0	0	0	0
ENSG00000183638	0	2	0	0	0	0	1	1	3	1	0	1	0	1	0	0	1	1
ENSG00000259223	0	0	0	0	0	0	0	0	0	0	0	0	0	0	0	0	0	0
ENSG00000224008	0	0	0	0	0	1	0	0	0	0	0	0	0	0	0	0	0	0
ENSG00000235091	0	0	0	0	0	0	0	0	0	0	0	0	0	0	0	0	0	0
ENSG00000235166	0	0	0	0	0	0	0	0	0	0	0	0	0	0	0	0	0	0
ENSG00000099984	54	14	12	11	16	67	14	58	62	69	66	89	77	13	17	17	10	11
ENSG00000171060	0	0	0	0	0	0	0	0	0	0	0	0	0	0	0	0	0	0
ENSG00000230843	0	0	0	0	0	0	0	0	0	0	0	0	0	0	0	0	0	0
ENSG00000171189	0	1	1	0	2	0	0	0	0	0	0	0	0	3	1	0	4	1
ENSG00000204250	0	0	0	0	0	0	0	0	0	0	0	0	0	0	0	0	0	0
ENSG00000231010	0	1	3	0	0	1	0	0	0	0	2	0	0	1	0	0	1	1
ENSG00000225725	0	0	0	2	0	0	0	0	0	0	1	1	3	1	2	5	1	0
ENSG00000125877	1347	1276	1312	1524	1191	1393	1452	1189	1160	861	1090	1288	1132	1293	1540	1652	1588	1300
ENSG00000225657	0	0	0	0	0	0	0	0	0	0	0	0	0	0	0	0	0	0
ENSG00000165219	1871	1385	1283	1103	1437	1584	1398	1013	807	1730	1973	1656	1901	1303	1164	1486	1641	1622
ENSG00000101670	49	63	48	34	31	34	31	29	16	32	32	36	20	39	30	50	63	11
ENSG00000259616	0	0	0	0	0	0	0	0	0	0	0	0	0	0	0	0	0	0
ENSG00000165480	691	535	385	525	403	682	669	585	378	805	851	759	1170	470	556	667	787	409
ENSG00000259530	0	0	0	0	0	0	0	0	0	0	0	0	0	0	0	0	0	0
ENSG00000171056	0	1	5	1	2	0	4	0	3	1	8	2	0	2	2	3	6	4
ENSG00000259675	0	0	0	0	0	0	0	0	0	0	0	0	0	0	0	0	0	0
ENSG00000231604	0	0	0	0	0	0	0	0	0	0	0	0	0	0	0	0	0	0
ENSG00000106688	1283	252	357	257	333	368	100	670	718	211	553	351	297	449	310	190	203	345
ENSG00000259284	0	0	0	0	0	0	0	0	0	0	0	0	0	0	0	0	0	0
ENSG00000224715	1	1	0	0	0	4	0	0	0	0	1	0	2	0	0	0	0	0
ENSG00000260758	0	0	0	0	0	0	0	0	0	0	0	0	0	0	0	0	0	0
ENSG00000231078	0	0	0	0	0	0	0	0	0	0	0	0	0	0	0	0	0	0
ENSG00000203266	0	0	0	0	0	0	0	0	0	0	0	0	0	0	0	0	0	0
ENSG00000172007	265	193	217	155	180	233	182	209	135	210	263	265	243	122	161	185	224	247
ENSG00000205634	0	0	0	0	0	0	0	0	0	0	0	0	0	0	0	0	0	0
ENSG00000260477	0	0	0	0	0	0	0	0	0	0	0	0	0	0	0	0	0	0
ENSG00000184674	749	1240	1698	1145	1297	787	1176	739	594	532	836	804	737	1349	1272	1292	1728	1735
ENSG00000226308	0	0	0	0	0	0	0	0	0	0	0	0	0	0	0	0	0	0
ENSG00000258724	0	0	0	0	0	0	0	0	0	0	0	0	0	0	0	0	0	0
ENSG00000101773	1169	834	697	592	767	1004	875	808	462	1044	1252	946	1285	726	742	783	1165	753
ENSG00000224271	0	0	0	0	0	0	0	0	0	0	0	0	0	0	0	0	0	0
ENSG00000138600	2669	2770	2291	2615	2507	2656	1920	2702	1619	3051	3243	3084	2820	2355	2013	3041	2364	2696
ENSG00000184508	273	201	267	329	228	344	233	301	324	250	357	322	377	220	267	341	344	322
ENSG00000124209	1942	1122	1227	1138	1200	1605	1028	1478	919	1439	1691	1390	1520	1340	1002	1565	1366	1581
ENSG00000227297	0	0	0	0	0	0	0	0	0	0	0	0	0	0	0	0	0	0
ENSG00000230345	0	0	0	0	0	0	0	0	0	0	0	0	0	0	0	0	0	0
ENSG00000225564	0	0	0	0	0	0	0	0	0	0	0	0	0	0	0	0	0	0
ENSG00000203971	0	0	0	0	0	0	0	0	0	0	0	0	0	0	0	0	0	0
ENSG00000235154	0	0	0	0	0	0	0	0	0	0	0	0	0	0	0	0	0	0
ENSG00000259761	0	0	0	0	0	0	0	0	0	0	0	0	0	0	0	0	0	0
ENSG00000147548	1830	1396	1203	1119	1309	1403	1603	1084	804	1485	1673	1387	1905	1037	1004	1443	1926	1284
ENSG00000238192	0	0	0	0	0	0	0	0	0	0	0	0	0	0	0	0	0	0
ENSG00000259560	0	0	0	0	0	0	0	0	0	0	0	0	0	0	0	0	0	0
ENSG00000229275	0	0	0	0	0	0	0	0	0	0	0	0	0	0	0	0	0	0
ENSG00000225708	0	0	0	0	0	0	0	0	0	0	0	0	0	0	0	0	0	0
ENSG00000157734	46	45	6	69	4	39	12	21	14	82	76	69	7	53	47	41	49	63
ENSG00000183653	0	0	0	0	0	0	0	0	0	0	0	0	0	0	0	0	0	0
ENSG00000259527	0	0	0	0	0	0	0	0	0	0	0	0	0	0	0	0	0	0
ENSG00000233179	0	0	0	0	0	0	0	0	0	0	0	0	0	0	0	0	0	0
ENSG00000185015	55	71	95	75	76	42	78	98	56	67	44	49	54	56	75	79	107	112
ENSG00000156282	0	0	0	0	0	0	0	0	0	0	0	0	0	0	0	0	0	0
ENSG00000173141	761	610	759	843	585	977	685	616	760	524	935	961	1083	730	901	899	751	670
ENSG00000260305	0	0	0	0	0	0	0	0	0	0	0	0	0	0	0	0	0	0
ENSG00000205632	0	0	0	0	0	0	0	0	0	0	0	0	0	0	0	0	0	0
ENSG00000254093	162	138	133	130	95	178	157	114	73	138	161	141	170	130	152	153	175	156
ENSG00000226566	0	0	0	0	0	0	0	0	0	0	0	0	0	0	0	0	0	0
ENSG00000156284	0	0	0	0	0	0	0	0	0	0	0	0	0	0	0	0	0	0
ENSG00000259697	0	0	0	0	0	0	0	0	0	0	0	0	0	0	0	0	0	0
ENSG00000253901	0	0	0	0	0	0	0	0	0	0	0	0	0	0	0	0	0	0
ENSG00000249685	2	5	1	2	1	3	7	9	12	4	9	3	4	3	3	3	4	3
ENSG00000188694	0	0	0	0	0	0	0	0	0	0	0	0	0	0	0	0	0	0
ENSG00000167702	184	100	92	77	90	139	140	104	91	77	190	125	168	104	135	92	116	128
ENSG00000249487	0	0	0	0	0	0	0	0	0	0	0	0	0	0	0	0	0	0
ENSG00000232263	0	0	0	0	0	0	0	0	0	0	0	0	0	0	0	0	0	0
ENSG00000226954	0	0	1	0	0	0	0	0	0	0	0	0	0	0	0	0	0	0
ENSG00000166965	375	269	287	302	360	349	344	263	232	320	474	326	466	335	348	404	372	283
ENSG00000197683	0	0	0	0	0	0	0	0	0	0	0	0	0	0	0	0	0	0
ENSG00000254620	5	0	3	4	1	4	2	4	1	0	0	0	0	1	1	0	0	1
ENSG00000166794	25721	17320	19607	19257	19972	23493	19564	18717	17487	16525	22717	20839	22049	18407	19691	23844	23731	15344
ENSG00000259676	0	0	0	0	0	0	0	0	0	0	0	0	0	0	0	0	0	0
ENSG00000260613	0	0	0	0	0	0	0	1	0	0	0	0	0	0	0	0	0	0
ENSG00000206107	0	0	0	0	0	0	0	0	0	0	0	0	0	0	0	0	0	0
ENSG00000253140	0	0	0	0	0	0	0	0	0	0	0	0	0	0	0	0	0	0
ENSG00000253682	0	0	0	0	0	0	0	0	0	0	0	0	0	0	0	0	0	0
ENSG00000186980	0	0	0	0	0	0	0	0	0	0	0	0	0	0	0	0	0	0
ENSG00000255458	3	5	4	4	3	1	1	6	6	4	7	6	4	6	2	3	2	9
ENSG00000253749	0	0	0	0	0	0	0	0	0	0	0	0	0	0	0	0	0	0
ENSG00000259878	0	0	0	0	0	0	0	0	0	0	0	0	0	0	0	0	0	0
ENSG00000253371	0	0	0	0	0	0	0	0	0	0	0	0	0	0	0	0	0	0
ENSG00000182816	0	0	0	0	0	0	0	0	0	0	0	0	0	0	0	0	0	0
ENSG00000253688	2	0	1	1	1	2	5	4	0	1	3	3	3	2	3	2	2	0
ENSG00000268649	0	2	0	0	3	0	0	0	0	0	0	0	0	0	0	0	3	0
ENSG00000253634	0	0	0	0	0	0	0	0	0	0	0	0	0	0	0	0	0	0
ENSG00000145391	8618	4513	5489	4480	4518	5245	3775	4673	4102	5227	5071	5988	5888	4309	3860	6132	4736	6813
ENSG00000198390	0	0	0	0	0	0	0	0	0	0	0	0	0	0	0	0	0	0
ENSG00000233858	3	0	1	1	0	0	0	0	0	1	0	1	0	0	1	0	0	0
ENSG00000253177	0	0	0	0	0	0	0	0	0	0	0	0	0	0	0	0	0	0
ENSG00000240432	0	0	0	0	0	0	0	0	0	0	0	0	0	0	0	0	0	0
ENSG00000253702	0	0	1	0	0	0	0	0	0	0	0	0	0	0	0	0	0	0
ENSG00000268333	0	0	2	3	1	5	0	0	0	1	0	3	2	2	4	2	1	3
ENSG00000171044	16	36	9	19	13	31	37	4	8	18	20	36	65	10	15	2	45	0
ENSG00000186971	0	0	0	0	0	0	0	0	0	0	0	0	0	0	0	0	0	0
ENSG00000253455	0	0	0	0	0	0	0	1	1	0	1	0	0	4	2	1	0	0
ENSG00000265844	0	0	0	0	0	0	0	0	0	0	0	0	0	0	0	0	0	0
ENSG00000253892	0	0	0	0	0	0	0	0	0	0	0	0	0	0	0	0	0	0
ENSG00000264015	0	0	0	0	0	0	0	0	0	0	0	0	0	0	0	0	0	0
ENSG00000186970	0	0	0	0	0	0	0	0	0	0	0	0	0	0	0	0	0	0
ENSG00000170006	638	167	168	193	76	237	203	310	201	475	368	288	138	118	75	196	42	69
ENSG00000180776	919	580	528	480	568	828	462	618	417	781	806	825	851	409	499	592	618	575
ENSG00000184351	0	0	0	0	0	0	0	0	0	0	0	0	0	0	0	0	0	0
ENSG00000264693	0	0	0	0	0	0	0	0	0	0	0	0	0	0	0	0	0	0
ENSG00000186965	0	0	0	0	0	0	0	0	0	0	0	0	0	0	0	0	0	0
ENSG00000103932	1086	842	917	855	871	818	994	709	753	868	1034	938	1234	905	740	1074	1133	932
ENSG00000225129	0	0	0	0	0	0	0	0	0	0	0	0	0	0	0	0	0	0
ENSG00000253474	0	0	1	0	0	0	0	0	0	0	0	0	0	0	0	0	1	0
ENSG00000232806	0	0	0	0	0	0	0	0	0	0	0	0	0	0	0	0	0	0
ENSG00000124164	2371	1834	1696	1693	1635	2302	1630	1945	1406	1855	2041	2109	2104	1727	1614	2153	2157	2118
ENSG00000244025	0	0	0	0	0	0	0	0	0	0	0	0	0	0	0	0	0	0
ENSG00000230352	0	0	0	0	0	0	0	0	0	0	0	0	0	0	0	0	0	0
ENSG00000265843	0	0	0	0	0	0	0	0	0	0	0	0	0	0	0	0	0	0
ENSG00000223400	0	0	0	0	0	0	0	0	0	0	0	0	0	0	0	0	0	0
ENSG00000186967	0	0	0	0	0	0	0	0	0	0	0	0	0	0	0	0	0	0
ENSG00000227282	0	0	0	0	0	0	0	0	0	0	0	0	0	0	0	0	0	0
ENSG00000227702	0	0	0	0	0	0	0	0	0	0	0	0	0	0	0	0	0	0
ENSG00000264334	0	0	0	0	0	0	0	0	0	0	0	0	0	0	0	0	0	0
ENSG00000101181	769	402	403	406	377	666	454	515	498	507	808	602	715	439	413	450	559	532
ENSG00000186977	0	0	0	0	0	0	0	0	0	0	0	0	0	0	0	0	0	0
ENSG00000254020	0	0	0	0	0	0	0	0	0	0	0	0	0	0	0	0	0	0
ENSG00000266213	0	0	0	0	0	0	0	0	0	0	0	0	0	0	0	0	0	0
ENSG00000253380	0	0	0	0	0	0	0	0	0	0	0	0	0	0	0	0	0	0
ENSG00000250338	0	0	0	0	0	0	0	0	0	0	0	0	0	0	0	0	0	0
ENSG00000253577	0	0	0	0	0	0	0	0	0	0	0	0	0	0	0	0	0	0
ENSG00000265644	0	0	0	0	0	0	0	0	0	0	0	0	0	0	0	0	0	0
ENSG00000186925	0	0	0	0	0	0	0	0	0	0	0	0	0	0	0	0	0	0
ENSG00000236384	0	0	0	0	0	0	0	0	0	0	0	0	0	0	0	0	0	0
ENSG00000249241	2	0	0	1	0	0	0	2	0	0	0	0	0	0	0	0	0	0
ENSG00000265378	0	0	0	0	0	0	0	0	0	0	0	0	0	0	0	0	0	0
ENSG00000244362	0	0	0	0	0	0	0	0	0	0	0	0	0	0	0	0	0	0
ENSG00000253484	0	0	0	0	0	0	0	0	0	0	0	0	0	0	0	0	0	0
ENSG00000266273	0	0	0	0	0	0	0	0	0	0	0	0	0	0	0	0	0	0
ENSG00000230013	1	0	0	0	1	0	0	0	1	0	0	0	0	0	0	0	0	0
ENSG00000266586	0	0	0	0	0	0	0	0	0	0	0	0	0	0	0	0	0	0
ENSG00000206106	0	0	0	0	0	0	0	0	0	0	0	0	0	0	0	0	0	0
ENSG00000265101	0	0	0	0	0	0	0	0	0	0	0	0	0	0	0	0	0	0
ENSG00000169989	1	1	0	1	0	0	0	2	1	0	1	2	1	0	0	1	1	0
ENSG00000212938	0	0	0	0	0	0	0	0	0	0	0	0	0	0	0	0	0	0
ENSG00000106686	6	10	6	4	8	8	3	7	7	2	16	9	11	9	9	2	9	6
ENSG00000215346	0	0	0	0	0	0	0	0	0	0	0	0	0	0	0	0	1	0
ENSG00000263146	0	0	0	0	0	0	0	0	0	0	0	0	0	0	0	0	0	0
ENSG00000186930	0	0	0	0	0	0	0	0	0	0	0	0	0	0	0	0	0	0
ENSG00000228340	3	2	1	1	0	14	0	0	0	24	36	13	60	5	1	0	0	1
ENSG00000145348	1628	1120	1044	1164	1308	1211	973	892	776	824	1154	993	1256	1004	909	1508	1109	1317
ENSG00000186924	0	0	0	0	0	0	0	0	0	0	0	0	0	0	0	0	0	0
ENSG00000184724	0	0	0	0	0	0	0	0	0	0	0	0	0	0	0	0	0	0
ENSG00000261296	0	0	0	0	0	0	0	0	0	0	0	0	0	0	0	0	0	0
ENSG00000099991	2426	2273	2019	1973	2154	2054	2765	1586	1713	1726	2821	2200	2799	2277	2018	2365	2679	2110
ENSG00000244624	0	0	0	0	0	0	0	0	0	0	0	0	0	0	0	0	0	0
ENSG00000260957	0	0	0	0	0	0	0	0	0	0	0	0	0	0	0	0	0	0
ENSG00000206105	0	0	0	0	0	0	0	0	0	0	0	0	0	0	0	0	0	0
ENSG00000088836	97	94	59	91	66	68	64	80	36	16	61	72	60	114	89	82	64	135
ENSG00000267409	0	0	0	0	0	0	0	0	0	0	0	0	0	0	0	0	0	0
ENSG00000184032	0	0	0	0	0	0	0	0	0	0	0	0	0	0	0	0	0	0
ENSG00000178412	0	0	1	0	1	0	0	1	0	0	1	2	2	1	0	1	0	0
ENSG00000206104	0	0	0	0	0	0	0	0	0	0	0	0	0	0	0	0	0	0
ENSG00000231068	0	0	0	0	0	0	0	0	0	0	0	0	0	0	0	0	0	0
ENSG00000266924	0	0	0	0	0	0	0	0	0	0	0	0	0	0	0	0	0	0
ENSG00000260123	0	1	5	0	2	0	1	1	0	1	5	10	3	2	2	0	6	1
ENSG00000206190	2614	1513	966	896	1690	2046	2619	1387	899	2100	1670	2322	2322	722	1725	1256	1267	1385
ENSG00000104643	1196	736	646	628	667	1012	679	854	614	880	853	974	908	612	550	821	761	709
ENSG00000267780	0	0	0	0	1	0	0	0	2	0	1	0	0	0	0	0	0	3
ENSG00000261035	0	0	0	0	0	0	0	0	0	0	0	0	0	0	0	0	0	0
ENSG00000249122	0	0	0	0	0	0	0	0	0	0	0	0	0	0	0	0	0	0
ENSG00000187026	0	0	0	0	0	0	0	0	0	0	0	0	0	0	0	0	0	0
ENSG00000229755	0	0	0	0	0	0	0	0	0	0	0	0	0	0	0	0	0	0
ENSG00000165487	1213	889	789	908	1115	1087	821	966	681	1062	1415	1140	1243	1026	900	1173	1061	1093
ENSG00000229606	0	0	0	0	0	0	0	0	0	0	0	0	0	0	0	0	0	0
ENSG00000259727	1	2	0	0	0	1	0	0	0	1	2	1	0	0	0	0	0	1
ENSG00000187005	0	0	0	0	0	0	0	0	0	0	0	0	0	0	0	0	0	0
ENSG00000183640	0	0	0	0	0	0	0	0	0	0	0	0	0	0	0	0	0	0
ENSG00000164113	0	0	0	0	0	0	0	0	0	0	0	0	0	0	0	0	0	0
ENSG00000245870	0	0	0	0	0	0	0	0	0	0	0	0	0	0	0	0	0	0
ENSG00000182591	0	0	0	0	0	0	0	0	0	0	0	0	0	0	0	0	0	0
ENSG00000206102	0	0	0	0	0	0	0	0	0	0	0	0	0	0	0	0	0	0
ENSG00000259672	0	0	0	0	0	0	0	0	0	0	0	0	0	0	0	0	0	0
ENSG00000249771	0	0	0	0	0	0	0	0	0	0	0	0	0	0	0	0	0	0
ENSG00000259459	0	0	0	0	1	0	0	0	0	0	1	0	0	0	0	0	0	0
ENSG00000250180	0	0	0	0	0	0	0	0	0	0	0	0	0	0	0	0	0	0
ENSG00000198901	4188	3780	2673	2859	2776	5216	3712	4131	2608	5411	6098	5214	7470	3111	3573	3831	5847	2611
ENSG00000164144	1265	959	912	947	897	1161	805	1135	885	1019	1101	1118	1054	884	808	1246	1130	1046
ENSG00000250488	0	0	0	0	0	0	0	0	0	0	0	0	0	0	0	0	0	0
ENSG00000259268	0	0	0	0	0	0	0	0	0	0	0	0	0	0	0	0	0	0
ENSG00000225002	0	0	0	0	0	0	0	0	0	0	0	0	0	0	0	0	0	0
ENSG00000151615	0	0	0	0	0	0	0	0	0	0	0	0	0	0	0	0	0	0
ENSG00000249425	0	0	0	0	0	0	0	0	0	0	0	0	0	0	0	0	0	0
ENSG00000255571	0	0	0	0	0	0	0	0	0	0	0	0	0	0	1	0	0	0
ENSG00000205808	330	193	205	176	227	265	154	210	211	187	276	225	243	198	179	158	237	212
ENSG00000167315	703	667	526	870	834	835	758	639	421	379	713	742	461	930	832	1180	951	685
ENSG00000198768	2378	495	586	1419	502	2733	797	1664	342	123	293	239	92	497	683	672	288	119
ENSG00000253844	1	0	0	0	2	1	2	3	1	1	1	2	1	0	0	1	0	1
ENSG00000234323	0	0	0	0	0	0	0	0	0	0	0	0	0	0	0	0	0	0
ENSG00000237232	3	12	3	4	4	27	21	18	14	0	2	2	5	6	7	3	7	3
ENSG00000248431	0	0	0	0	0	0	0	0	0	0	0	0	0	0	0	0	0	0
ENSG00000183090	0	2	0	1	0	0	0	0	0	0	0	0	0	0	0	0	0	0
ENSG00000102678	63	130	63	118	222	106	119	32	51	83	106	202	145	98	223	54	259	51
ENSG00000085871	286	313	373	305	367	361	365	235	250	208	222	223	168	359	360	321	444	212
ENSG00000251517	0	0	0	0	0	0	0	0	0	0	0	0	0	0	0	0	0	0
ENSG00000229297	0	0	0	0	0	0	0	0	0	0	0	0	0	0	0	0	0	0
ENSG00000248939	0	0	0	0	0	0	0	0	0	0	0	0	0	0	0	0	0	0
ENSG00000106993	486	281	257	267	286	387	295	341	240	331	413	394	366	299	259	341	350	328
ENSG00000259218	0	0	0	0	0	0	0	0	0	0	0	0	0	0	0	0	0	0
ENSG00000237062	0	0	0	0	0	0	0	0	0	0	0	0	0	0	0	0	0	0
ENSG00000225431	0	0	0	0	0	0	0	0	0	0	0	0	0	0	0	0	0	0
ENSG00000234229	1	0	0	0	0	0	0	0	0	0	0	0	0	1	0	0	0	0
ENSG00000099994	50	195	265	51	94	43	87	76	42	36	88	69	49	162	52	36	34	131
ENSG00000248143	0	1	0	1	0	0	0	0	1	0	0	0	0	2	0	0	0	1
ENSG00000261478	0	0	0	0	0	0	0	0	0	0	0	0	0	0	0	0	0	0
ENSG00000253960	0	0	0	0	0	0	0	0	0	0	0	0	0	0	0	0	0	0
ENSG00000169744	536	286	295	258	388	207	150	108	227	205	524	181	347	327	105	361	376	83
ENSG00000254089	0	0	0	0	0	0	0	0	0	0	0	0	0	0	0	0	0	0
ENSG00000266997	0	0	0	0	0	0	0	0	0	0	0	0	0	0	0	0	0	0
ENSG00000169118	1150	604	680	572	671	747	704	707	467	712	821	756	882	638	541	698	903	914
ENSG00000156299	157	13	14	24	125	27	10	14	5	8	37	30	23	44	17	4	95	7
ENSG00000081014	979	765	823	765	756	874	687	810	453	959	821	1079	1095	636	611	810	838	1295
ENSG00000250863	0	0	0	0	0	0	0	0	0	0	0	0	0	0	0	0	0	0
ENSG00000102683	137	59	10	83	39	24	79	2	13	27	12	16	21	33	57	33	27	30
ENSG00000251350	3	1	3	4	1	0	0	1	5	1	2	1	0	5	2	3	0	32
ENSG00000101180	0	0	0	0	0	0	0	0	0	0	0	0	0	0	0	0	0	0
ENSG00000268941	9	1	3	3	2	17	3	11	4	2	0	4	1	4	2	0	1	0
ENSG00000248771	0	0	0	0	0	0	0	0	1	0	0	0	0	0	0	0	0	0
ENSG00000254057	0	0	0	0	0	0	0	0	0	0	0	0	0	0	0	0	0	0
ENSG00000119487	4356	3144	3269	3400	3146	4031	3240	3497	3031	2813	3960	3941	4308	3225	3045	3967	3847	3719
ENSG00000264448	0	0	0	0	0	0	0	0	0	1	0	0	0	0	0	0	2	1
ENSG00000137473	3	1	0	2	2	3	6	1	0	5	3	4	0	0	3	3	2	0
ENSG00000120251	0	1	0	1	0	1	0	0	1	0	0	2	0	0	0	0	0	0
ENSG00000147853	2178	1737	2405	1653	2095	2410	1408	2479	1954	1894	2672	2639	2558	2096	1541	1702	2616	3031
ENSG00000253585	0	0	0	1	0	0	0	1	1	0	0	0	0	0	0	0	0	0
ENSG00000196782	72	102	64	66	84	67	110	35	42	86	130	90	140	82	57	79	161	61
ENSG00000253704	3	0	3	2	3	1	4	4	3	3	7	4	0	1	1	4	3	1
ENSG00000160973	1	0	0	1	0	0	4	0	0	0	1	0	0	0	0	0	0	0
ENSG00000197465	127	112	48	77	84	16	35	31	28	29	62	55	10	75	61	57	66	82
ENSG00000226047	0	0	0	0	0	0	0	0	0	0	0	0	0	0	0	0	0	0
ENSG00000073067	0	0	0	0	0	0	0	0	0	0	0	0	0	2	0	0	0	0
ENSG00000258256	0	0	1	0	0	0	0	0	0	0	0	0	0	1	1	0	0	0
ENSG00000257962	0	0	0	0	0	0	0	0	0	0	0	0	0	0	0	0	0	0
ENSG00000259316	3	2	1	1	2	2	2	7	0	4	6	1	1	1	2	5	3	0
ENSG00000166206	20	41	11	14	27	18	15	13	3	104	36	5	13	10	101	5	19	3
ENSG00000253632	0	0	0	0	0	0	0	0	0	0	0	0	1	0	0	0	0	0
ENSG00000253182	0	0	0	0	0	0	0	0	0	0	0	0	0	0	0	0	0	0
ENSG00000226825	0	0	0	0	0	0	0	0	0	0	0	0	1	0	0	0	0	0
ENSG00000259685	0	0	0	0	0	0	0	0	0	0	0	0	0	0	0	0	0	0
ENSG00000254136	0	0	0	0	0	0	0	0	0	0	0	0	0	0	0	0	0	0
ENSG00000251191	0	0	0	0	0	0	1	0	0	0	0	0	0	0	0	0	0	0
ENSG00000183578	101	36	119	81	65	64	30	28	25	26	63	61	58	70	46	74	46	57
ENSG00000167306	1	1	2	3	7	0	1	1	0	0	3	2	6	1	0	1	2	0
ENSG00000099998	40	20	48	9	17	47	20	32	42	6	37	22	24	36	20	12	15	16
ENSG00000253490	0	0	0	0	0	0	0	0	0	0	0	0	0	0	0	0	0	0
ENSG00000253505	0	0	0	0	0	0	0	0	0	0	0	0	0	0	0	0	0	0
ENSG00000253924	0	0	0	0	0	0	0	0	0	0	0	0	0	0	0	0	0	0
ENSG00000254153	0	0	0	0	0	0	0	2	0	0	0	0	0	0	0	0	0	0
ENSG00000137460	103	83	33	52	40	44	88	60	32	54	62	32	28	56	14	38	30	63
ENSG00000166803	351	314	304	310	268	550	346	436	515	456	516	515	571	324	474	364	588	285
ENSG00000142168	5661	5614	5863	5683	5393	6795	4440	5736	5440	4879	5888	6862	6782	5711	5721	7107	6741	5803
ENSG00000146540	1713	1081	1558	1710	1124	2025	1371	1461	2080	683	1645	1775	2049	1351	1656	1955	1486	1111
ENSG00000120158	227	225	278	175	228	290	208	232	239	179	299	251	327	215	265	226	297	203
ENSG00000184056	547	389	389	423	355	557	359	418	404	450	467	473	525	395	379	455	407	414
ENSG00000248161	31	19	16	26	12	13	26	20	29	14	16	18	19	16	20	26	25	21
ENSG00000160972	408	338	377	443	323	475	418	292	345	197	442	413	648	372	431	394	415	337
ENSG00000153130	1844	1083	1033	1160	985	1822	827	1645	1404	1285	1560	1577	1332	1230	1022	1607	1226	1619
ENSG00000260484	0	0	0	0	0	0	1	0	0	0	0	0	0	0	0	0	0	0
ENSG00000253369	0	0	0	1	0	0	0	0	0	0	3	0	0	0	0	1	0	0
ENSG00000130703	792	596	727	643	690	758	711	634	456	654	854	768	836	624	680	757	829	854
ENSG00000233754	0	0	0	0	0	0	0	0	0	0	0	0	0	0	0	0	0	0
ENSG00000254204	0	0	0	0	0	0	0	0	0	0	0	0	0	0	0	0	0	1
ENSG00000250887	0	0	0	0	0	0	0	0	0	0	0	0	0	0	0	0	0	0
ENSG00000225218	0	0	0	0	0	0	0	0	0	0	0	0	0	0	0	0	0	0
ENSG00000233056	0	0	0	0	1	0	0	0	0	0	0	0	0	0	0	0	0	0
ENSG00000179934	0	0	0	0	0	0	0	0	0	0	0	0	0	0	0	0	0	0
ENSG00000151835	5785	4429	3975	3544	5155	4584	3767	2408	2224	6168	7555	4914	6916	4016	3785	3900	6439	4936
ENSG00000140006	294	218	204	187	186	273	178	245	242	260	291	281	312	170	201	205	292	205
ENSG00000164849	14	12	12	12	12	13	10	3	11	9	19	18	22	13	17	14	18	15
ENSG00000250361	0	0	0	0	0	0	0	1	0	0	0	0	0	0	0	0	0	1
ENSG00000124222	913	604	574	606	503	707	555	590	423	692	979	703	836	581	551	721	722	627
ENSG00000126821	932	669	757	690	815	995	536	836	581	879	914	1078	1195	696	877	773	797	944
ENSG00000144659	1198	890	902	932	692	1084	723	955	785	866	910	994	1048	704	836	1095	958	903
ENSG00000253343	0	0	0	0	0	0	0	0	0	0	0	0	0	0	0	0	0	0
ENSG00000109654	1549	783	1061	862	1130	1020	949	714	597	1036	1484	1202	1358	911	853	1253	1316	809
ENSG00000088854	1353	1116	1142	939	1185	1068	1104	807	712	995	1261	1107	1551	1147	988	1478	1283	1693
ENSG00000253774	0	0	0	0	0	0	0	0	0	0	0	1	0	0	0	0	0	0
ENSG00000253130	0	0	0	0	0	0	0	0	0	0	0	0	0	0	0	0	0	0
ENSG00000269305	0	0	0	0	0	0	0	0	0	0	0	0	0	0	0	0	0	0
ENSG00000132164	0	0	0	0	0	0	0	0	0	0	0	2	0	0	0	0	0	0
ENSG00000248740	0	0	0	0	0	0	0	0	0	0	0	0	0	0	0	0	0	0
ENSG00000237807	169	274	292	210	280	217	279	201	125	217	284	325	289	240	179	290	236	233
ENSG00000249500	0	0	0	0	0	2	0	0	0	0	0	0	0	0	0	0	0	0
ENSG00000164125	1830	799	1721	1303	1196	577	610	561	899	631	640	506	176	1747	764	2442	1033	1600
ENSG00000230030	0	0	0	0	0	0	0	0	0	0	0	0	0	0	0	0	0	0
ENSG00000134508	296	145	381	478	252	294	84	291	193	66	104	94	46	486	176	733	245	417
ENSG00000250920	0	0	0	0	0	0	0	0	0	0	0	0	0	0	0	0	0	0
ENSG00000254367	0	0	0	0	0	0	0	0	0	0	0	0	1	0	0	0	0	0
ENSG00000260955	0	1	1	0	0	0	0	0	0	2	0	0	1	2	0	0	0	0
ENSG00000248964	0	0	1	0	0	0	0	0	0	2	1	0	0	2	0	0	0	0
ENSG00000168028	17464	15402	20633	16291	14768	17183	13373	16908	23852	13770	18970	19464	17664	16499	19459	19954	23263	17605
ENSG00000156304	1116	937	798	785	786	848	914	781	525	1062	1027	922	1328	802	711	901	1086	885
ENSG00000177710	0	2	1	1	1	3	1	1	0	1	2	0	3	1	1	2	1	2
ENSG00000249614	0	0	0	0	0	0	0	0	0	0	0	0	0	0	0	0	0	0
ENSG00000231678	0	0	0	0	0	0	0	0	0	0	0	0	0	0	0	0	0	0
ENSG00000251170	0	0	0	0	0	0	0	0	0	0	0	0	0	0	0	0	0	0
ENSG00000127863	1941	5043	10440	5018	11278	4934	8789	2318	3822	3630	7784	6990	14740	6009	3672	3074	7656	10878
ENSG00000253773	0	0	1	0	1	0	1	1	1	0	1	0	0	0	0	0	1	1
ENSG00000254086	0	0	0	0	0	0	0	0	0	0	0	0	0	0	0	0	0	0
ENSG00000253351	0	0	0	0	0	0	0	0	0	0	0	0	0	0	0	0	0	0
ENSG00000109471	0	0	0	0	0	0	0	0	0	0	0	0	0	0	0	0	0	0
ENSG00000184608	0	0	0	0	0	0	0	0	0	0	0	0	0	0	0	0	0	0
ENSG00000253604	0	0	0	0	0	0	0	0	0	0	0	0	0	0	0	0	0	0
ENSG00000259894	0	0	0	0	0	0	0	0	0	1	1	0	0	0	1	0	1	0
ENSG00000250670	0	0	0	0	0	0	0	0	0	0	0	0	0	0	0	0	0	0
ENSG00000253872	0	0	0	0	0	0	0	0	0	0	0	0	0	0	0	0	0	0
ENSG00000253279	0	0	0	0	0	0	0	0	0	0	0	0	0	0	0	0	0	0
ENSG00000248242	0	0	0	0	0	0	0	0	0	0	0	0	0	0	0	0	0	0
ENSG00000100014	1847	1224	1425	1026	1542	1236	1421	1155	869	1236	1515	1324	1827	1389	1074	1302	1600	1560
ENSG00000167081	1020	580	785	645	763	866	648	865	592	729	883	719	988	585	636	838	644	944
ENSG00000248762	0	0	0	0	0	0	0	0	0	0	0	0	0	0	0	0	0	0
ENSG00000248373	0	0	0	0	0	0	0	0	0	0	0	0	0	0	0	0	0	0
ENSG00000205745	0	0	0	0	0	0	0	0	0	0	0	0	0	0	0	0	0	0
ENSG00000100982	915	967	802	838	819	933	954	685	676	746	843	950	1251	878	797	857	1104	812
ENSG00000237864	0	0	0	0	0	1	2	1	0	0	0	0	0	0	0	1	0	0
ENSG00000251259	0	0	0	0	0	0	0	0	0	0	1	1	0	0	0	0	1	0
ENSG00000154319	350	893	245	455	120	430	215	147	134	274	204	506	107	449	141	596	179	67
ENSG00000137869	16	21	16	36	13	17	16	6	10	8	20	13	8	36	23	51	19	9
ENSG00000133742	0	0	0	0	0	0	0	0	0	0	0	0	0	0	0	0	0	0
ENSG00000237989	48	36	30	26	29	46	44	32	26	22	19	27	25	17	10	23	43	6
ENSG00000253105	2	0	0	0	0	1	0	0	0	1	0	1	0	0	3	0	0	0
ENSG00000164850	700	376	357	279	436	512	273	328	307	410	535	693	663	330	533	303	496	194
ENSG00000253252	0	0	0	0	0	0	0	0	0	0	0	0	0	0	0	0	0	0
ENSG00000151617	244	266	140	190	297	144	197	116	71	169	211	209	181	213	343	247	218	277
ENSG00000225637	1	0	0	0	0	0	0	0	0	0	0	0	0	0	0	0	0	0
ENSG00000096968	541	347	419	321	537	443	394	376	224	515	569	474	655	373	398	457	713	478
ENSG00000188660	0	0	0	0	0	0	0	0	0	0	0	0	0	0	0	0	0	0
ENSG00000122547	342	123	145	149	121	200	170	183	171	67	226	73	71	203	131	243	197	85
ENSG00000248538	0	0	0	0	0	0	0	0	0	0	1	0	0	0	0	0	0	0
ENSG00000260640	0	0	0	0	0	0	0	0	0	0	0	0	0	0	0	0	0	0
ENSG00000185186	2	0	0	1	0	0	0	0	0	1	1	0	0	0	0	1	0	0
ENSG00000254235	0	0	0	0	0	0	0	0	0	0	0	0	0	0	0	0	0	0
ENSG00000027001	1041	1280	3121	1287	2110	1353	1626	798	1338	886	1500	1318	2137	1763	1007	1171	1860	3833
ENSG00000223975	0	0	0	0	0	0	0	0	0	0	0	0	0	0	0	0	0	0
ENSG00000258555	0	0	0	0	0	0	0	0	0	0	0	0	0	0	0	0	0	0
ENSG00000121211	113	79	42	72	74	101	80	88	69	107	129	96	162	54	101	98	133	60
ENSG00000232896	0	0	0	0	0	0	0	0	0	0	0	0	0	0	0	0	0	0
ENSG00000103671	1024	751	699	719	635	1024	729	867	736	890	959	950	1043	762	651	959	842	839
ENSG00000138684	0	0	0	0	0	0	0	0	0	0	0	0	0	0	0	0	0	0
ENSG00000178381	243	166	163	174	141	279	146	300	188	301	428	447	368	179	244	211	188	258
ENSG00000223579	0	0	0	0	0	0	0	0	0	0	0	0	0	0	0	0	0	0
ENSG00000136573	0	2	0	2	2	0	0	0	1	1	0	0	0	2	0	2	0	0
ENSG00000227005	0	0	0	0	0	0	0	0	0	0	0	0	0	0	0	0	0	0
ENSG00000128271	0	2	0	0	0	0	1	1	0	0	2	0	2	0	0	0	0	1
ENSG00000092445	1729	1351	1371	1345	1688	1416	1398	900	980	1317	1719	1642	2134	1462	1677	1843	1619	1343
ENSG00000254142	0	0	0	0	0	2	1	1	0	0	1	0	0	0	0	1	1	0
ENSG00000258551	0	0	0	0	0	0	0	0	0	0	0	0	0	0	0	0	0	0
ENSG00000164124	67	55	49	63	75	19	34	20	48	70	55	50	32	38	66	89	49	45
ENSG00000258954	0	0	0	0	0	0	0	0	0	0	0	0	0	0	0	0	0	0
ENSG00000227531	0	0	0	0	0	0	0	0	0	0	0	0	0	0	0	0	0	0
ENSG00000153132	308	480	459	645	847	179	403	164	143	983	928	788	578	949	666	592	804	410
ENSG00000249675	0	0	0	0	0	0	0	0	0	0	0	0	0	0	0	0	0	0
ENSG00000258765	0	0	0	0	0	0	0	0	0	0	0	0	0	0	0	0	0	0
ENSG00000250150	0	0	0	0	0	0	0	0	0	0	0	0	0	0	0	0	0	0
ENSG00000254267	0	0	1	0	0	0	0	0	0	1	1	0	0	1	0	1	2	0
ENSG00000142149	107	210	52	53	421	124	460	235	59	61	105	55	230	105	144	149	280	60
ENSG00000268735	0	0	0	0	0	0	0	0	0	0	0	0	0	0	0	0	0	0
ENSG00000198026	637	345	374	344	275	396	480	301	275	377	565	351	576	438	303	437	512	370
ENSG00000259437	0	0	0	0	0	0	0	0	3	0	0	0	1	0	0	0	0	0
ENSG00000259289	0	0	1	0	0	0	0	0	0	0	0	0	1	0	0	0	0	3
ENSG00000181004	217	182	138	148	164	173	130	159	153	171	200	211	161	158	133	143	195	193
ENSG00000205863	13	4	10	12	10	8	6	1	6	6	6	0	8	19	3	7	8	13
ENSG00000170004	5621	3835	3508	2955	2937	3177	4476	2228	3240	4197	5363	3396	5845	4287	2508	4237	4739	5095
ENSG00000259170	0	0	0	0	0	0	0	0	0	0	0	0	0	0	0	0	0	0
ENSG00000004660	217	118	138	152	209	160	103	78	78	126	237	171	167	139	212	136	166	35
ENSG00000268155	0	0	0	0	0	0	0	0	0	0	0	0	0	0	0	0	0	0
ENSG00000248744	0	0	0	0	0	0	0	0	0	0	0	0	0	0	0	0	0	0
ENSG00000259347	0	0	2	0	0	1	0	0	0	1	1	0	0	0	0	0	0	0
ENSG00000157103	0	0	0	0	0	0	0	0	0	0	0	0	0	0	0	0	0	0
ENSG00000120210	0	0	0	0	0	0	0	0	0	0	0	0	0	0	0	0	0	0
ENSG00000180357	1787	1223	1047	1000	994	915	1542	778	900	1465	1404	1050	1523	1037	799	1287	1798	1476
ENSG00000253887	0	0	0	0	0	0	0	0	0	0	0	0	0	0	0	0	0	0
ENSG00000159055	315	216	179	214	204	333	284	265	231	289	365	320	460	252	250	231	349	172
ENSG00000100024	0	0	0	0	1	0	0	0	0	0	1	0	0	0	0	0	0	1
ENSG00000259673	37	51	30	22	39	29	26	25	26	23	41	45	45	35	47	42	40	36
ENSG00000120211	0	0	0	0	0	0	0	0	0	0	0	0	0	0	0	0	0	0
ENSG00000253735	0	0	0	0	0	0	0	0	0	0	0	0	0	0	0	0	0	0
ENSG00000248319	0	0	0	0	0	0	0	0	0	0	0	0	0	0	0	0	0	0
ENSG00000138685	6665	3971	3135	4399	2674	4072	2378	3144	2482	4903	3078	5014	4551	3628	3141	6902	3374	4405
ENSG00000130706	3676	2986	3394	3627	2566	4596	3501	3096	3581	2038	3613	3815	4686	3379	3421	3822	3630	3067
ENSG00000136574	1	0	1	5	3	1	0	0	0	0	0	0	0	0	2	0	0	0
ENSG00000196814	286	142	180	158	202	216	172	190	156	125	253	221	296	147	150	196	222	37
ENSG00000186417	129	187	164	256	261	176	245	25	57	54	226	51	54	268	133	361	113	67
ENSG00000254237	0	0	0	0	0	0	0	0	0	0	0	0	0	0	0	0	0	0
ENSG00000172361	5	6	4	5	5	9	9	6	4	2	11	3	4	5	5	7	7	18
ENSG00000151552	1175	897	1236	1098	934	1185	824	1001	883	875	1034	1084	1260	1071	1036	1247	1248	1099
ENSG00000107014	0	0	0	0	0	1	0	0	0	0	0	0	0	0	0	0	0	0
ENSG00000250266	0	0	0	0	0	0	0	0	0	0	0	0	0	0	0	0	0	0
ENSG00000259959	38	33	27	25	31	33	32	31	16	46	37	41	47	41	24	12	43	20
ENSG00000251061	0	0	0	0	0	0	0	0	0	0	0	0	0	0	0	0	0	0
ENSG00000228623	128	27	80	88	97	99	46	28	92	71	69	147	143	64	115	136	108	77
ENSG00000254995	1	1	0	0	0	0	1	0	1	2	2	0	0	1	0	0	1	1
ENSG00000250968	0	0	0	0	0	0	0	0	0	0	0	0	0	0	0	0	0	0
ENSG00000170262	0	0	1	2	0	1	0	0	0	1	1	0	1	0	0	0	1	0
ENSG00000107018	0	0	0	2	0	0	0	1	0	1	1	0	0	0	3	1	1	1
ENSG00000225684	15	14	4	1	4	31	1	49	14	24	11	23	14	8	4	26	3	2
ENSG00000248872	0	0	0	0	0	0	0	0	0	0	0	0	0	0	0	0	0	0
ENSG00000164853	0	0	0	0	0	0	0	0	0	0	0	0	0	0	0	0	0	0
ENSG00000245719	0	2	0	0	0	1	0	0	0	0	0	0	0	0	0	0	0	0
ENSG00000134490	242	218	195	200	206	240	191	242	176	177	218	209	205	242	165	201	229	262
ENSG00000198062	0	0	0	0	0	0	0	0	0	0	0	0	0	0	0	0	0	0
ENSG00000231528	8	5	4	9	4	19	11	62	39	17	19	25	64	4	3	20	1	4
ENSG00000205693	0	0	0	1	0	0	0	0	1	0	0	0	0	0	0	0	0	0
ENSG00000248339	0	0	0	0	0	0	0	0	0	0	0	0	0	0	0	0	0	0
ENSG00000251176	0	0	0	0	0	0	0	0	0	0	0	0	0	0	0	0	0	0
ENSG00000107020	585	405	419	486	383	687	432	608	544	508	605	657	685	386	462	623	410	390
ENSG00000167701	2	0	2	1	0	0	1	0	0	0	2	0	1	0	0	2	1	1
ENSG00000249297	0	0	0	0	0	0	0	0	0	0	0	0	0	0	0	0	0	0
ENSG00000253230	0	0	0	0	0	0	0	0	0	0	0	0	0	0	0	0	0	0
ENSG00000250298	0	0	0	0	0	0	0	0	1	0	0	0	1	0	0	0	0	0
ENSG00000237476	11	6	4	5	6	9	5	6	8	4	11	6	10	8	7	5	6	7
ENSG00000249613	0	0	0	0	0	0	0	0	0	0	0	0	0	0	0	0	0	0
ENSG00000258647	0	0	0	0	0	0	0	0	0	0	0	0	0	0	0	0	0	0
ENSG00000233817	1	0	0	0	0	0	1	2	1	7	3	3	1	0	4	1	1	0
ENSG00000258676	0	0	0	0	0	0	0	0	0	0	0	0	0	0	0	0	0	0
ENSG00000227482	1	0	0	2	2	1	5	4	0	0	2	2	4	2	3	1	2	1
ENSG00000260337	1	0	0	0	0	0	0	0	0	0	0	0	0	0	0	0	0	0
ENSG00000259028	0	0	0	0	0	0	1	0	0	0	0	1	0	0	0	0	0	0
ENSG00000258770	0	0	0	0	0	0	0	0	0	0	0	0	0	0	0	0	0	0
ENSG00000251081	0	0	0	0	0	0	0	0	0	0	0	0	0	0	0	0	0	0
ENSG00000138867	3196	2455	2830	2544	2532	2785	2560	2606	1881	2054	3282	2806	3276	2520	2544	2935	3480	3111
ENSG00000197037	313	239	223	200	190	282	256	231	160	208	289	237	279	190	199	246	293	198
ENSG00000164168	1792	1537	1292	1439	1460	1568	1289	1255	836	1779	1869	1589	1655	1379	1159	1786	1548	1572
ENSG00000258807	0	0	0	0	1	0	0	0	0	0	0	0	0	0	0	0	0	0
ENSG00000215440	67	38	60	77	54	82	77	34	54	48	115	66	74	88	77	66	90	68
ENSG00000142207	2422	1615	1709	1677	1781	1864	1525	1155	1373	1722	1757	1903	2427	1508	1628	1902	1765	1639
ENSG00000121210	820	703	644	511	962	716	806	547	511	628	1057	703	865	797	727	802	989	629
ENSG00000259077	0	0	0	0	0	0	0	0	0	0	0	0	0	0	0	0	0	0
ENSG00000182957	656	967	578	739	726	632	805	424	257	754	839	674	746	720	681	970	1119	738
ENSG00000258946	0	0	0	0	0	0	0	0	0	0	0	0	0	0	0	0	0	0
ENSG00000205301	0	0	0	0	0	0	0	0	0	0	0	0	0	0	0	0	0	0
ENSG00000108700	2	0	1	0	1	0	0	0	0	0	0	0	0	0	1	0	0	1
ENSG00000204990	0	0	0	0	0	0	0	0	0	0	0	0	0	0	0	0	0	0
ENSG00000120217	378	204	139	184	184	324	231	537	115	219	212	230	436	139	149	242	146	81
ENSG00000258826	0	0	0	0	0	0	0	0	0	0	0	0	0	0	0	0	0	0
ENSG00000088812	2974	2489	2168	1919	2638	2102	2497	1598	1082	2822	2970	2643	3076	2021	1882	2549	2631	2862
ENSG00000261797	0	0	0	0	0	0	0	0	0	0	0	0	0	0	0	0	0	0
ENSG00000258929	21	5	6	0	2	8	3	5	6	12	12	10	11	2	6	7	12	3
ENSG00000226777	0	0	0	0	0	0	0	0	0	0	0	0	0	0	0	0	0	0
ENSG00000164877	841	752	618	748	482	887	870	490	579	344	1030	639	1117	718	519	935	544	725
ENSG00000136944	0	0	0	0	0	0	0	0	0	0	0	0	0	0	0	0	0	0
ENSG00000258867	0	0	0	0	0	0	0	0	0	0	0	0	0	0	0	0	0	0
ENSG00000235119	0	0	0	0	0	0	0	0	0	0	0	0	0	0	0	0	0	0
ENSG00000255394	0	0	0	0	0	0	0	0	0	0	0	0	0	0	0	0	0	0
ENSG00000197210	0	0	0	0	0	0	0	0	0	0	0	0	0	0	0	0	0	0
ENSG00000251040	0	0	0	0	0	0	0	0	0	0	0	0	0	0	0	0	0	0
ENSG00000258975	0	0	0	0	0	0	0	0	0	0	0	0	0	0	0	0	0	0
ENSG00000259998	0	0	0	0	0	0	0	0	0	0	0	0	0	0	0	0	0	0
ENSG00000163793	0	0	0	0	0	1	0	0	0	0	0	0	0	0	0	0	0	0
ENSG00000248866	27	23	31	22	29	32	29	21	24	36	62	26	26	19	13	36	43	87
ENSG00000258538	0	0	0	0	0	0	0	0	0	0	0	0	0	0	0	0	0	0
ENSG00000163655	2822	2037	1881	1735	1942	2557	1763	2171	1773	2499	2549	2511	3110	1677	1944	2149	2588	1637
ENSG00000170917	103	77	56	75	79	94	83	69	68	65	92	58	109	66	91	88	107	81
ENSG00000130538	0	0	0	0	0	0	0	0	0	0	0	0	0	0	0	0	0	0
ENSG00000110958	8292	5690	4888	5930	5358	7939	4305	6815	5250	6218	7220	6447	8015	5606	5278	7808	6816	5191
ENSG00000260120	0	0	0	0	0	0	0	0	0	0	0	0	0	0	0	0	0	0
ENSG00000246430	335	114	211	190	140	32	51	41	96	27	131	124	111	178	108	244	145	525
ENSG00000165046	202	96	100	81	135	142	154	130	79	83	120	107	203	83	114	162	126	96
ENSG00000198445	0	0	1	0	0	0	0	0	0	0	0	0	0	0	0	0	0	0
ENSG00000006459	190	149	70	123	71	162	93	104	63	105	154	142	117	132	78	166	122	85
ENSG00000230054	0	0	0	0	0	0	0	0	0	0	0	0	0	0	0	0	0	0
ENSG00000100028	2117	1529	1480	1321	1279	1979	1708	1812	1349	1625	2048	1801	2227	1545	1425	1755	1965	1732
ENSG00000197646	1108	1154	935	1116	1340	1107	1241	1453	498	1214	1221	1102	906	871	1023	1694	860	998
ENSG00000172967	0	0	1	0	0	0	0	0	0	0	0	0	0	1	0	0	1	0
ENSG00000260657	3	0	2	0	0	0	0	0	0	1	0	0	0	0	2	0	0	0
ENSG00000261646	0	0	0	0	0	0	0	0	0	0	0	0	0	0	0	0	0	0
ENSG00000129055	2398	1743	1915	1859	1759	2134	1400	1997	1863	2283	2500	2558	2507	2009	1633	2379	2181	2115
ENSG00000261425	71	10	8	8	15	13	30	25	12	3	17	17	11	4	17	6	29	3
ENSG00000154328	394	330	349	330	373	354	323	278	251	278	400	405	428	397	366	439	409	372
ENSG00000185518	0	0	0	0	0	0	0	0	0	0	0	0	0	0	0	0	0	0
ENSG00000230601	1	1	1	0	0	0	2	0	0	0	1	3	0	0	1	0	2	0
ENSG00000119715	0	0	0	0	0	0	1	0	2	0	0	0	0	0	0	0	0	0
ENSG00000250302	0	0	0	0	0	0	0	0	0	0	0	0	0	0	0	0	0	0
ENSG00000234492	1	0	0	0	0	1	2	0	0	2	0	0	3	0	0	1	0	0
ENSG00000253139	0	0	0	0	0	0	0	1	0	0	0	0	2	1	4	1	2	1
ENSG00000166225	1268	854	764	690	720	974	686	916	712	949	936	1014	907	655	600	881	908	1182
ENSG00000234503	0	0	0	0	0	0	0	0	0	0	0	0	0	0	0	0	0	0
ENSG00000256073	68	35	38	28	51	71	33	52	52	42	52	67	44	38	31	35	62	31
ENSG00000169155	539	320	305	327	304	368	300	351	211	372	358	421	428	278	234	442	399	299
ENSG00000253641	1	1	0	2	1	0	0	0	0	1	3	0	0	2	0	0	0	0
ENSG00000240654	0	2	0	0	0	0	0	0	0	0	0	0	0	0	0	0	0	0
ENSG00000165959	13	4	5	1	6	10	7	13	1	2	1	3	1	7	6	5	9	1
ENSG00000182077	0	0	0	0	0	0	0	0	0	0	0	0	0	0	0	0	0	0
ENSG00000173401	1	0	0	0	0	0	0	0	0	0	0	0	0	0	0	1	0	0
ENSG00000246774	0	0	0	0	0	0	0	0	0	0	0	0	0	0	0	0	0	0
ENSG00000253678	0	0	0	0	0	0	0	0	0	0	0	0	0	0	0	0	0	0
ENSG00000254055	0	0	0	0	0	0	0	0	0	0	0	0	0	0	0	0	0	0
ENSG00000212766	1	0	0	1	0	0	0	0	1	1	2	0	0	1	0	0	0	0
ENSG00000056291	8	9	3	2	2	0	4	7	0	1	1	0	0	2	2	3	1	20
ENSG00000179468	0	0	0	0	0	0	0	0	0	0	0	0	0	0	0	0	0	0
ENSG00000215568	0	0	0	0	0	0	0	0	0	0	0	0	0	0	0	0	0	0
ENSG00000092108	2708	1864	1913	1837	1829	2282	1799	2160	1489	2425	2730	2369	2380	1837	1562	2348	2308	2572
ENSG00000205850	0	0	0	0	0	0	0	0	0	0	0	0	0	0	0	0	0	0
ENSG00000163728	618	474	399	491	442	528	349	438	172	576	724	425	483	462	473	814	546	549
ENSG00000206142	0	0	0	0	0	0	0	0	0	0	0	0	0	0	0	0	0	0
ENSG00000225781	0	0	0	0	0	0	0	0	0	0	0	0	0	0	0	0	0	0
ENSG00000236461	0	0	0	0	0	1	0	0	0	1	0	0	0	0	0	0	0	0
ENSG00000234692	0	0	0	0	0	0	0	0	0	0	0	0	0	0	0	0	1	0
ENSG00000259222	0	0	0	0	0	0	0	0	0	0	0	0	0	0	0	0	0	0
ENSG00000087448	1444	828	695	753	855	1344	872	1080	767	1068	1078	1097	1157	716	826	987	942	789
ENSG00000159763	0	0	0	0	0	0	0	0	0	0	0	0	0	0	0	0	0	0
ENSG00000228714	0	0	0	0	0	0	0	0	0	0	0	0	0	0	0	0	0	0
ENSG00000179387	887	771	675	663	922	896	648	726	562	637	886	784	791	706	748	892	934	769
ENSG00000204148	0	0	0	0	0	0	0	0	0	0	0	0	0	0	0	0	0	0
ENSG00000184361	0	0	0	0	0	0	0	0	0	0	0	0	0	0	0	0	0	0
ENSG00000177125	304	276	212	188	202	267	251	220	116	273	233	266	283	195	163	249	299	281
ENSG00000181374	8	5	16	0	5	2	3	4	1	2	2	5	2	5	5	8	4	26
ENSG00000166979	92	92	60	74	94	117	101	136	90	122	170	162	216	112	111	127	79	96
ENSG00000164169	319	260	247	214	300	294	249	211	165	306	341	279	368	220	226	302	303	302
ENSG00000259504	0	0	0	0	0	0	0	0	0	0	0	0	0	0	0	0	0	0
ENSG00000228707	1	1	0	0	0	0	0	1	0	0	1	0	0	0	3	4	0	1
ENSG00000257863	0	0	0	0	0	0	0	0	0	0	0	0	0	0	0	0	0	0
ENSG00000034533	243	177	160	156	195	217	188	149	135	231	234	192	171	148	169	223	195	162
ENSG00000186297	143	3	2	5	1	90	3	56	18	5	8	10	2	1	1	3	3	0
ENSG00000102699	3549	3052	2208	2514	2968	2784	3345	2261	1742	2772	3472	2760	3525	2726	2374	3552	3294	2770
ENSG00000164879	0	1	0	2	3	1	2	0	0	0	1	0	0	1	6	0	8	2
ENSG00000223838	0	0	0	1	1	0	0	2	0	1	0	1	0	0	0	1	2	0
ENSG00000196639	1350	979	1021	666	983	1263	971	982	637	892	1079	870	468	857	616	848	1013	1224
ENSG00000176463	1308	1113	1158	813	1277	1050	1325	1145	912	1129	1261	1205	1537	1042	960	1059	1266	1441
ENSG00000114405	411	250	228	245	209	307	237	286	297	222	321	262	236	223	208	284	200	331
ENSG00000170180	0	0	0	0	1	0	0	0	0	0	0	0	0	0	0	0	0	0
ENSG00000145375	128	130	73	89	94	157	138	86	63	154	137	127	169	92	90	125	143	114
ENSG00000229625	0	0	0	0	0	0	0	0	0	0	0	0	0	0	0	0	0	0
ENSG00000253948	6	6	6	9	9	9	7	4	8	7	25	22	12	11	7	15	7	4
ENSG00000260902	0	0	0	0	0	0	0	0	0	0	0	0	0	0	0	0	0	0
ENSG00000130702	1628	565	1080	874	1042	813	767	699	1174	524	2066	1106	2583	1016	1059	570	1408	532
ENSG00000236398	0	0	0	0	0	0	0	0	0	0	0	0	0	0	0	0	0	0
ENSG00000255660	0	0	0	0	0	0	0	0	0	0	0	0	0	0	0	0	0	0
ENSG00000127399	38	35	12	45	88	15	16	1	4	4	1	20	6	30	38	18	60	4
ENSG00000249581	0	0	0	0	0	0	0	0	0	0	0	0	0	0	0	0	0	0
ENSG00000112304	648	543	567	875	562	676	481	491	564	464	646	580	542	699	651	953	659	493
ENSG00000104093	1363	770	648	739	724	905	672	612	475	1041	1046	900	953	596	602	833	873	794
ENSG00000159199	2115	1641	1921	1773	1546	2020	1339	2039	2294	1634	1885	2036	2157	1596	2097	2225	2170	1599
ENSG00000172421	0	0	0	0	0	0	0	0	0	0	0	0	0	0	0	0	0	0
ENSG00000128802	0	0	0	0	1	0	0	0	0	0	0	0	0	0	0	0	0	0
ENSG00000255565	0	0	0	0	0	0	0	0	0	0	0	0	0	0	0	0	0	0
ENSG00000179674	0	0	0	0	0	0	0	0	0	0	0	0	0	1	0	1	0	0
ENSG00000135519	3	4	3	1	11	3	13	1	2	2	7	14	7	4	8	0	14	0
ENSG00000180304	2668	1990	2154	1954	2057	2565	1942	2353	1859	1891	2267	2367	2285	2294	1875	2433	2492	2616
ENSG00000104267	1	5	1	2	11	1	7	2	11	1	0	1	0	0	6	0	7	1
ENSG00000107623	10	53	170	54	97	11	17	0	0	1	22	5	9	68	75	22	69	6
ENSG00000256953	0	0	2	0	0	0	0	0	0	0	0	0	0	0	0	0	0	0
ENSG00000259071	19	25	16	23	34	26	32	16	6	44	35	27	36	20	23	27	26	41
ENSG00000258857	2	1	2	1	1	1	3	0	2	5	6	2	1	0	5	3	3	3
ENSG00000165097	1187	549	606	662	714	719	579	586	556	676	754	725	906	495	653	832	690	611
ENSG00000259113	0	2	1	0	0	0	0	0	0	2	0	0	0	0	0	0	1	1
ENSG00000099246	2682	1880	1787	1889	1671	2380	1538	2170	1658	2084	2434	2227	2240	1775	1630	2419	2207	3297
ENSG00000174099	5627	4391	3915	3557	4927	5592	4880	4684	2970	4559	5688	5487	6645	3473	4259	5023	4542	4887
ENSG00000163590	108	161	118	201	172	41	111	69	33	44	35	44	38	175	182	129	184	83
ENSG00000095564	1310	918	879	798	799	1011	785	912	648	1151	1164	1106	1266	741	690	1028	1128	1279
ENSG00000253301	0	0	0	0	0	0	0	0	0	0	0	0	0	0	0	0	0	0
ENSG00000087494	22	9	12	13	10	20	9	30	16	13	28	24	10	6	17	10	7	7
ENSG00000107036	1523	1603	1287	1450	1226	1657	1465	1386	832	1455	1595	1772	1674	1310	975	1890	1542	1878
ENSG00000255871	0	0	0	0	0	0	0	0	0	0	0	0	0	0	0	0	0	0
ENSG00000253217	0	0	0	0	0	0	0	0	0	0	0	0	0	0	0	0	0	0
ENSG00000188707	33	12	1	8	28	11	5	2	7	9	4	13	9	8	8	9	24	2
ENSG00000254839	0	0	0	0	0	0	0	0	0	0	0	0	0	0	0	0	0	0
ENSG00000253824	0	0	0	0	0	0	0	0	0	0	0	0	0	0	0	0	0	0
ENSG00000255740	0	0	0	0	0	0	0	0	0	0	0	0	0	0	0	0	0	0
ENSG00000136697	0	0	0	0	0	0	0	0	0	0	0	0	0	0	0	0	0	0
ENSG00000233516	0	0	0	0	0	0	0	0	0	0	0	0	0	0	0	0	0	0
ENSG00000183770	10	4	4	0	2	4	2	5	7	2	6	2	4	6	5	7	0	6
ENSG00000253842	0	0	0	0	0	0	0	0	0	0	0	0	0	0	0	0	0	0
ENSG00000198879	22	41	40	40	36	24	30	40	11	11	13	24	11	51	25	55	68	175
ENSG00000233569	0	0	0	0	0	0	0	0	0	0	0	0	0	0	0	0	0	0
ENSG00000002549	2170	1651	2201	1682	2108	2337	1787	1926	1881	1773	2084	2010	2268	1905	1757	1990	2379	1997
ENSG00000258114	0	0	0	0	0	0	0	0	0	0	0	0	0	0	0	0	0	0
ENSG00000263154	0	0	0	0	0	1	0	0	0	0	0	0	0	0	0	0	0	0
ENSG00000184992	614	380	289	315	418	496	452	449	299	499	503	419	597	252	455	336	402	276
ENSG00000214643	0	0	0	0	0	0	0	0	0	0	0	0	0	0	0	0	0	0
ENSG00000230876	0	0	0	0	0	0	0	0	0	0	0	0	0	0	0	0	0	0
ENSG00000106538	396	421	215	358	545	489	1058	377	152	36	82	188	137	319	263	352	410	152
ENSG00000230720	0	0	0	0	0	0	0	0	0	0	0	0	0	0	0	0	0	0
ENSG00000177663	1828	1180	995	1038	976	1006	1075	791	775	1020	1366	1126	1572	1130	1058	1374	1164	971
ENSG00000242220	0	1	0	0	0	0	0	0	0	0	1	1	0	0	1	1	1	0
ENSG00000227148	0	0	0	0	0	0	0	0	0	0	0	0	0	0	0	0	0	0
ENSG00000167100	474	514	390	411	290	431	649	369	381	104	301	282	129	391	191	287	367	263
ENSG00000228512	0	0	0	0	0	0	0	0	0	0	0	0	0	0	0	0	0	0
ENSG00000225331	0	0	0	0	0	0	0	0	0	0	0	0	0	0	0	0	0	0
ENSG00000236854	1	0	0	0	0	0	0	0	0	0	0	0	0	0	0	0	0	0
ENSG00000231901	0	0	0	0	0	0	0	0	0	0	0	0	0	0	0	0	0	0
ENSG00000240764	661	50	114	59	103	177	36	70	111	89	143	92	210	90	85	47	75	36
ENSG00000237604	0	0	0	0	0	0	0	0	3	0	0	0	0	0	0	0	0	0
ENSG00000135919	14821	7069	4807	5817	8396	9153	7681	8090	3838	4634	6522	7549	5612	5412	7457	6435	7219	4119
ENSG00000177684	0	0	0	0	0	0	0	0	0	0	0	0	0	0	0	0	0	0
ENSG00000152766	1	0	0	0	1	0	0	0	0	0	0	0	0	0	0	0	0	0
ENSG00000232698	0	0	0	0	0	0	0	0	0	0	0	0	0	0	0	0	0	0
ENSG00000250081	3	3	2	2	2	1	1	1	0	5	4	0	3	1	0	3	2	0
ENSG00000182923	739	511	473	424	472	515	601	483	368	630	739	612	832	533	365	527	732	654
ENSG00000248599	0	1	1	0	0	1	1	2	5	0	0	0	0	0	1	2	2	1
ENSG00000144026	233	121	141	102	151	163	146	118	82	151	239	142	179	132	126	153	224	166
ENSG00000156140	133	195	143	111	177	128	160	117	68	204	158	129	190	148	124	137	232	128
ENSG00000253395	3	0	2	2	2	1	3	0	1	0	2	4	0	1	1	3	4	1
ENSG00000171509	9	3	2	8	1	0	1	0	2	2	2	4	6	8	29	3	6	12
ENSG00000166831	108	54	62	57	31	114	95	125	67	110	219	188	170	42	36	61	46	8
ENSG00000107816	2852	2098	2450	2494	2249	2784	2535	1804	2065	1417	3300	2416	3125	2553	2450	2707	2550	3280
ENSG00000164209	1979	1396	1414	1564	1462	1875	1261	1655	1243	1667	1826	1731	1766	1403	1428	1809	1744	1797
ENSG00000136828	63	95	105	68	122	109	93	99	71	63	117	93	83	78	64	58	106	61
ENSG00000100985	3	0	0	0	0	3	0	1	0	0	0	0	0	0	0	0	1	0
ENSG00000225050	0	0	0	0	0	0	0	0	0	0	0	0	0	0	0	0	0	0
ENSG00000253614	0	0	0	0	0	0	0	0	0	0	0	0	0	0	0	0	0	0
ENSG00000153266	0	0	0	0	0	0	0	0	0	0	0	0	0	0	0	0	0	0
ENSG00000203386	0	0	0	0	0	0	0	0	0	0	0	0	0	0	0	0	0	0
ENSG00000236827	0	0	0	0	0	0	0	0	0	0	0	0	0	0	0	0	0	0
ENSG00000215117	0	0	0	0	0	0	0	0	0	0	0	0	0	0	0	0	0	0
ENSG00000180638	0	8	4	6	25	0	0	0	0	0	1	0	2	6	10	0	7	0
ENSG00000253737	0	0	0	1	1	0	0	0	0	1	0	0	0	0	0	1	0	0
ENSG00000204335	0	1	1	0	0	0	0	3	1	0	1	0	0	3	1	0	1	0
ENSG00000248813	0	0	0	0	0	0	0	0	0	0	0	0	0	0	0	0	0	0
ENSG00000261087	5	5	1	4	9	3	9	6	2	3	15	4	6	7	3	4	14	4
ENSG00000248378	0	0	0	0	0	0	0	0	0	0	0	0	0	0	0	0	0	0
ENSG00000109424	0	0	1	0	0	0	0	0	0	0	0	0	0	0	0	0	0	0
ENSG00000108819	2746	1804	2043	1864	1950	1952	2883	1650	1977	1789	2463	1890	2879	2345	1785	2055	2612	2072
ENSG00000213639	4166	2701	2635	2520	2759	4278	2344	3443	3022	3183	3869	3558	3353	2611	2257	3322	3024	2897
ENSG00000250164	0	0	0	0	0	0	0	0	0	0	0	0	0	0	0	0	0	0
ENSG00000260256	0	0	0	0	0	0	0	0	0	0	0	0	0	0	0	0	0	0
ENSG00000223834	0	0	0	0	0	0	0	0	0	0	0	0	0	0	1	0	1	3
ENSG00000265590	0	0	0	0	0	0	0	0	0	0	0	0	0	0	0	0	0	0
ENSG00000235201	0	0	0	0	0	0	0	0	0	0	0	0	0	0	0	0	0	0
ENSG00000206262	0	2	5	1	0	1	0	1	3	0	0	0	0	0	0	1	0	0
ENSG00000253871	0	0	0	0	0	0	0	0	0	0	0	0	0	0	0	0	0	0
ENSG00000256750	0	0	0	0	0	0	0	0	0	0	0	0	0	0	0	0	0	0
ENSG00000204334	1	5	0	3	9	1	2	1	0	1	1	1	0	2	1	2	11	0
ENSG00000237797	0	0	0	0	0	0	0	0	0	0	0	0	0	0	0	0	0	0
ENSG00000248443	0	0	0	0	0	0	0	0	0	0	0	0	0	0	0	0	0	0
ENSG00000253679	0	0	0	0	0	0	0	0	0	0	0	0	0	0	0	0	0	0
ENSG00000167700	274	156	188	287	172	395	202	212	274	173	252	338	347	222	239	242	159	172
ENSG00000124562	2490	2083	2128	2149	1730	2541	1999	2227	2171	1978	2410	2483	2578	2113	2258	2866	2671	2161
ENSG00000237921	0	0	0	0	0	0	0	0	0	0	0	0	0	0	0	0	0	0
ENSG00000249261	0	0	0	0	0	0	0	0	0	0	0	0	0	0	0	0	0	0
ENSG00000249153	0	0	0	0	0	0	0	0	0	0	0	0	0	0	0	0	0	0
ENSG00000100031	5	7	21	11	15	8	13	3	6	9	18	2	15	6	12	15	45	10
ENSG00000228043	1	2	5	3	4	4	4	1	0	0	4	2	3	1	3	2	3	3
ENSG00000249423	0	0	0	0	0	0	0	0	0	0	0	0	0	0	0	0	0	0
ENSG00000233068	0	0	0	0	0	0	0	0	0	0	0	0	0	0	0	0	0	0
ENSG00000253282	0	1	1	1	1	0	0	0	0	0	0	1	0	0	0	0	0	0
ENSG00000250411	0	0	0	0	0	0	0	0	0	0	0	0	0	0	0	0	0	0
ENSG00000255618	0	0	0	0	0	0	0	0	0	0	0	0	0	0	0	0	0	0
ENSG00000260604	52	3	1	3	0	19	1	3	5	3	0	3	1	1	3	0	1	3
ENSG00000230569	0	0	0	0	0	0	0	0	0	0	0	0	0	0	0	0	0	0
ENSG00000249365	0	0	0	0	0	0	0	0	0	0	0	0	0	0	0	0	0	0
ENSG00000261432	0	0	0	0	0	0	0	0	0	0	0	0	0	0	0	0	0	0
ENSG00000206260	0	0	0	0	0	0	0	0	0	0	0	0	0	0	0	0	0	0
ENSG00000248631	0	0	0	0	0	0	0	0	0	0	0	0	0	0	0	0	0	0
ENSG00000234986	0	0	0	0	0	0	0	0	0	0	0	0	0	0	0	0	0	0
ENSG00000255814	0	0	0	0	0	0	0	0	0	0	0	0	0	0	0	0	0	0
ENSG00000089127	6	1	15	2	13	6	4	37	4	1	16	1	7	6	5	4	11	7
ENSG00000248846	0	0	0	0	0	0	0	0	0	0	0	0	0	0	0	0	0	0
ENSG00000225960	0	0	0	0	0	0	0	0	0	0	0	0	0	0	0	0	0	0
ENSG00000249932	0	0	0	0	0	0	0	0	0	0	0	0	0	0	0	0	0	0
ENSG00000232311	0	0	1	0	0	0	0	0	0	0	2	0	0	0	2	2	1	0
ENSG00000213863	0	0	0	0	0	0	0	0	0	0	0	0	0	0	0	0	0	0
ENSG00000260059	0	0	0	0	0	0	0	0	0	0	0	0	0	0	0	0	0	0
ENSG00000079459	7103	7152	6848	5927	5038	8348	4984	5940	6563	7708	7708	8410	8506	6269	5642	6470	8358	4851
ENSG00000253644	0	0	0	0	0	0	0	0	0	0	0	0	0	0	0	0	0	0
ENSG00000230423	0	0	0	0	0	0	0	0	0	0	0	0	0	0	0	0	0	0
ENSG00000197548	1784	1379	1541	1432	1235	1800	1155	1600	1650	1470	1814	1644	1824	1260	1224	1596	1510	1540
ENSG00000237772	0	0	0	0	0	0	0	0	0	0	0	0	0	0	0	0	0	0
ENSG00000251391	0	0	0	0	0	0	0	0	0	0	1	0	0	0	0	0	0	0
ENSG00000118514	5	1	2	2	4	0	2	0	7	2	1	3	3	1	0	2	3	31
ENSG00000174083	0	0	0	0	0	0	0	0	0	1	0	0	0	0	0	0	0	0
ENSG00000154265	106	127	91	130	135	43	87	37	51	122	140	96	132	131	96	140	115	71
ENSG00000256149	0	0	0	0	0	0	0	0	0	0	0	0	0	0	0	0	0	0
ENSG00000254084	0	0	0	0	0	0	0	0	0	0	0	0	0	0	0	0	0	0
ENSG00000225532	0	0	0	0	0	0	0	0	0	0	0	0	0	0	0	0	0	0
ENSG00000112667	458	418	502	610	371	723	362	381	658	281	599	536	854	492	559	617	439	327
ENSG00000250313	0	0	0	0	0	0	0	0	0	0	0	0	0	0	0	0	0	0
ENSG00000165309	0	0	0	0	0	0	0	0	0	0	0	0	0	0	0	0	0	0
ENSG00000263020	0	0	0	0	0	0	0	0	0	0	0	0	0	0	0	0	0	0
ENSG00000082153	7201	5157	5513	5147	5481	7323	4454	6402	5665	6379	7349	7718	8002	5278	5329	6507	7072	5574
ENSG00000186074	0	0	0	0	0	0	0	0	0	0	0	0	0	0	0	0	0	0
ENSG00000237407	0	0	0	0	0	0	0	0	0	0	0	0	0	0	0	0	0	0
ENSG00000237790	0	0	0	0	0	0	0	0	0	0	0	0	0	0	0	0	0	0
ENSG00000234817	8	6	3	9	12	12	9	5	5	11	5	10	6	10	6	8	11	10
ENSG00000159079	26	12	19	14	13	29	12	28	16	26	42	26	34	23	13	24	19	16
ENSG00000108702	0	1	0	0	0	0	0	0	1	0	0	0	0	0	0	0	0	0
ENSG00000226785	0	0	0	0	0	0	0	0	0	0	0	0	0	0	0	0	0	0
ENSG00000182256	0	0	0	0	0	0	0	0	0	0	0	0	0	0	0	0	0	0
ENSG00000268400	1	0	0	0	0	0	0	0	0	0	0	0	0	0	0	0	0	0
ENSG00000183307	19	28	25	23	26	1	20	3	6	10	8	8	5	43	26	28	30	17
ENSG00000237716	0	0	0	0	0	0	0	0	0	0	0	0	0	0	0	0	0	0
ENSG00000226939	0	0	0	0	0	0	0	0	0	0	0	0	0	0	0	0	0	0
ENSG00000138134	948	970	1652	1338	1667	1358	1290	1129	981	1410	1552	1522	2377	1192	1371	1493	2153	3864
ENSG00000229131	0	0	0	0	0	0	0	0	0	0	0	0	0	0	0	0	0	0
ENSG00000231811	9	4	0	0	1	0	0	0	1	0	1	1	0	2	1	3	1	0
ENSG00000234769	3	7	3	4	0	2	1	2	0	1	6	1	2	1	12	3	6	4
ENSG00000240053	5	11	4	9	6	4	12	3	1	2	16	3	9	8	14	5	10	14
ENSG00000250103	0	0	0	0	0	0	0	0	0	0	0	0	0	1	0	0	0	0
ENSG00000169398	3677	2807	2970	2597	2629	3088	2570	2485	2110	2917	3558	2900	3128	2838	2226	3192	3432	3192
ENSG00000228262	0	0	0	0	0	0	0	0	0	0	0	0	0	0	0	0	0	0
ENSG00000241882	0	0	0	0	0	0	0	0	0	0	0	0	0	0	0	0	0	0
ENSG00000140451	130	128	81	109	86	133	64	90	77	107	232	134	229	122	99	152	95	127
ENSG00000260239	0	0	0	0	0	0	0	0	0	0	0	0	0	0	0	0	0	0
ENSG00000235478	0	0	0	0	1	0	0	0	0	0	0	0	0	0	0	0	0	0
ENSG00000249519	0	0	0	0	0	0	0	0	0	0	0	0	0	0	0	0	0	0
ENSG00000237947	0	0	0	0	0	0	0	0	0	0	0	0	0	0	0	0	0	0
ENSG00000137462	30	16	3	9	35	23	7	11	21	9	87	35	17	10	21	3	12	5
ENSG00000269018	0	1	0	2	0	0	0	1	0	1	1	1	0	1	1	1	0	0
ENSG00000169255	815	647	533	645	958	712	527	646	431	784	888	739	821	512	971	507	623	574
ENSG00000180316	0	0	1	1	1	0	0	0	0	0	2	0	1	0	0	1	1	0
ENSG00000091128	14	13	16	16	8	11	12	7	9	6	15	13	13	13	7	28	8	12
ENSG00000197322	0	0	0	0	0	0	0	0	0	0	0	0	0	0	0	0	0	0
ENSG00000260673	0	0	0	0	0	0	0	0	0	0	0	0	0	0	0	0	0	0
ENSG00000242268	0	0	0	1	0	1	4	0	0	0	0	0	0	1	0	0	0	0
ENSG00000175110	981	794	933	946	771	975	773	848	964	873	1062	1014	1020	914	865	1296	1141	842
ENSG00000260209	0	2	1	2	1	1	2	0	0	0	1	2	1	0	2	1	4	4
ENSG00000152822	0	2	0	2	0	0	0	0	0	2	1	0	0	0	0	2	0	2
ENSG00000205444	4	1	2	1	0	0	1	0	1	0	1	1	0	0	0	1	0	0
ENSG00000223554	0	0	0	0	0	0	0	0	0	0	0	0	0	0	0	0	0	0
ENSG00000006837	54	37	30	48	51	38	40	30	29	38	70	54	36	44	47	60	50	56
ENSG00000206140	1	1	1	4	1	4	0	3	3	5	7	10	13	0	2	0	1	3
ENSG00000106258	23	18	14	8	20	5	21	3	5	5	11	7	4	13	7	7	14	17
ENSG00000071205	1242	761	838	689	1003	1231	1120	906	576	957	1305	1219	1448	871	830	970	1228	925
ENSG00000224028	0	0	0	0	0	0	0	0	0	0	0	0	0	0	0	0	0	0
ENSG00000196954	2414	2480	2832	2722	2147	2526	2632	2715	1980	2565	3301	2807	2435	2481	1927	3080	2711	3517
ENSG00000175348	1965	1540	1600	1719	1644	1969	1192	1973	1417	1622	1924	1908	1764	1684	1599	1997	1666	1912
ENSG00000130522	1424	1219	1364	1672	1013	1671	1665	1106	1409	951	1907	1531	2063	1556	1134	1426	1424	1356
ENSG00000108298	23527	19358	25350	21873	20488	23110	19580	22280	24258	18010	24423	26365	25986	23370	23216	26218	28510	22697
ENSG00000260999	0	0	0	0	0	2	0	0	0	1	0	0	0	0	0	0	0	1
ENSG00000248195	0	0	0	0	0	0	0	0	0	0	0	0	0	0	0	0	0	0
ENSG00000263906	0	0	0	0	0	0	0	0	0	0	0	0	0	0	0	0	0	0
ENSG00000248656	0	0	0	0	0	0	0	0	0	0	0	0	0	0	0	0	0	0
ENSG00000173338	0	1	1	0	1	1	3	0	0	0	0	0	2	1	0	1	2	2
ENSG00000255124	0	0	0	0	0	0	0	0	0	0	0	0	0	0	0	0	0	0
ENSG00000181291	3	0	0	0	0	0	2	1	0	0	1	0	0	0	1	0	1	0
ENSG00000250855	0	0	0	0	0	0	0	0	0	0	0	0	0	0	0	0	0	0
ENSG00000268797	0	0	0	0	0	0	0	0	0	0	0	0	0	0	0	0	0	0
ENSG00000241383	0	0	0	0	0	0	1	0	0	0	0	0	0	0	0	0	0	0
ENSG00000248432	0	0	0	0	0	0	0	0	0	0	0	0	0	0	0	0	0	0
ENSG00000211450	297	221	279	287	199	390	236	253	345	107	387	390	509	313	444	292	295	221
ENSG00000249815	0	0	0	0	0	0	0	0	0	0	0	0	0	0	0	0	0	0
ENSG00000254790	0	0	0	0	0	0	0	0	0	0	0	0	0	0	0	0	0	0
ENSG00000261474	7	11	3	3	3	3	5	7	1	2	6	2	10	8	1	3	5	6
ENSG00000135486	13846	10996	11747	10492	11894	14828	12251	12520	13613	14251	15890	15914	18051	12115	12250	13023	19603	11875
ENSG00000164485	0	0	0	0	0	0	0	0	0	0	0	0	0	0	0	0	0	0
ENSG00000145428	1	2	1	0	2	1	0	2	0	0	4	1	1	1	2	0	0	0
ENSG00000248363	0	0	0	0	0	0	0	0	0	0	0	0	0	0	0	0	0	0
ENSG00000075673	0	0	0	0	0	0	0	0	0	0	0	0	0	0	0	0	0	0
ENSG00000266897	1	0	0	0	0	0	2	0	1	0	1	0	0	0	0	0	0	0
ENSG00000075651	226	298	317	290	329	196	323	228	158	278	316	227	171	264	212	363	295	477
ENSG00000254761	0	0	0	0	0	0	0	0	0	0	0	0	0	0	0	0	0	0
ENSG00000232153	0	0	0	0	0	0	0	0	0	0	0	0	0	0	0	0	0	0
ENSG00000262223	1	3	2	2	1	1	1	1	1	1	1	0	0	3	1	1	2	1
ENSG00000144306	621	459	530	500	532	606	472	521	402	470	671	530	578	457	433	630	655	583
ENSG00000250885	0	0	0	0	0	0	0	0	0	0	0	0	0	0	0	0	0	0
ENSG00000163064	2	9	0	1	0	4	0	0	1	0	0	0	0	0	0	0	0	0
ENSG00000269460	0	0	0	0	0	0	0	0	0	0	0	0	0	0	0	0	0	0
ENSG00000228709	0	5	0	2	0	0	35	0	0	4	1	3	0	0	2	16	15	0
ENSG00000130520	2604	2107	2485	2579	1722	2895	2113	2426	2438	1795	2726	2791	3200	2233	2635	2871	2962	2686
ENSG00000255974	0	0	0	0	0	0	0	0	0	0	0	0	0	0	0	0	0	0
ENSG00000226994	0	0	0	0	0	0	0	0	0	0	0	0	0	0	0	0	0	0
ENSG00000232504	0	0	0	0	0	1	1	0	2	0	1	0	1	1	0	0	1	2
ENSG00000181409	3	1	6	3	0	6	1	3	7	0	6	4	6	4	0	2	3	6
ENSG00000105202	2850	2293	2340	2369	2313	2904	2601	2277	2759	2160	2554	2721	3393	2430	2898	2858	3640	1789
ENSG00000181649	1146	1379	1613	1837	883	2075	1920	1493	1409	693	1601	1844	2403	1450	1366	1732	1014	1241
ENSG00000250124	0	0	0	0	0	0	0	0	0	0	0	0	0	0	0	0	0	0
ENSG00000232753	0	0	0	0	0	0	0	0	0	0	0	0	0	0	0	0	0	0
ENSG00000196600	0	0	0	0	0	0	0	0	0	0	0	0	0	0	0	0	0	0
ENSG00000250697	4	2	4	2	0	2	0	2	1	5	0	3	3	0	1	0	1	1
ENSG00000178188	761	588	549	535	558	627	729	522	450	479	739	638	790	609	559	657	707	735
ENSG00000081760	1370	1276	1216	1159	1132	1603	1153	1201	1269	1452	1112	1626	1646	1057	1111	1104	1402	954
ENSG00000120265	3048	2184	2313	2198	2214	2653	1782	2865	2261	2811	2932	3104	3197	2274	2199	2748	2712	2359
ENSG00000268166	1	4	1	3	3	2	0	5	1	4	1	1	1	2	4	0	4	1
ENSG00000236624	40	10	23	20	31	28	20	34	33	36	49	70	81	25	17	17	31	13
ENSG00000267055	0	0	0	0	0	0	0	0	0	0	0	0	0	0	0	0	0	0
ENSG00000234037	0	0	0	0	0	0	0	0	0	0	0	0	0	0	0	0	0	0
ENSG00000248279	0	0	0	0	0	0	0	0	0	0	0	0	0	0	0	0	0	0
ENSG00000132424	711	572	410	444	438	519	534	417	241	742	1134	534	857	529	420	603	712	478
ENSG00000089250	1	0	1	0	0	0	0	0	0	0	0	0	0	1	0	0	0	0
ENSG00000109436	1594	1161	1083	1014	1169	980	1106	867	628	1080	1173	1218	1578	989	1012	1076	1294	1275
ENSG00000161980	399	283	308	281	256	363	277	428	360	280	327	369	465	277	319	349	358	294
ENSG00000230759	0	0	0	0	0	0	0	0	0	0	0	0	0	0	0	0	0	0
ENSG00000240403	0	0	0	0	0	0	0	0	0	0	0	0	0	0	0	0	0	0
ENSG00000249102	0	0	0	0	0	0	0	0	0	0	0	0	0	0	0	0	0	0
ENSG00000140557	18	2	0	3	1	4	5	1	0	3	12	11	6	6	11	39	3	4
ENSG00000251281	2	4	0	0	0	0	0	0	0	3	0	1	0	0	2	0	0	0
ENSG00000250544	0	0	0	0	0	0	0	0	0	0	0	0	0	0	0	0	0	0
ENSG00000237320	0	0	0	0	0	0	0	0	0	0	0	0	0	0	0	0	0	0
ENSG00000258888	0	0	0	0	0	0	0	0	0	0	0	0	0	0	0	0	0	0
ENSG00000203356	3	2	1	0	0	0	2	1	1	4	3	0	1	1	0	4	1	0
ENSG00000253377	0	0	0	0	0	0	0	0	0	0	0	0	0	0	0	0	0	0
ENSG00000227012	0	0	0	0	0	0	0	0	0	0	0	0	0	0	0	0	0	0
ENSG00000251443	0	0	0	0	0	0	0	0	0	0	0	0	0	0	0	0	0	0
ENSG00000249406	5	2	5	2	0	5	2	1	6	1	1	2	3	2	0	0	4	2
ENSG00000159214	83	79	67	58	77	80	58	55	65	45	121	113	109	70	86	63	71	79
ENSG00000233064	0	0	0	0	0	0	0	0	0	0	0	0	0	0	0	0	0	0
ENSG00000261648	0	0	0	0	0	0	0	0	0	0	0	0	0	0	0	0	0	0
ENSG00000257060	0	0	0	0	0	0	0	0	0	0	0	0	0	0	0	0	0	0
ENSG00000263176	0	0	0	0	0	0	0	0	0	0	0	0	0	0	0	0	0	0
ENSG00000155324	1417	603	652	666	485	1204	468	1098	734	852	949	951	1065	577	485	791	605	641
ENSG00000261475	0	0	0	0	0	0	0	0	0	0	0	0	0	0	0	0	0	0
ENSG00000124508	356	246	292	288	304	376	356	330	223	348	489	437	434	282	299	325	383	341
ENSG00000251085	2	2	1	2	2	3	1	3	8	1	1	4	7	1	1	4	2	2
ENSG00000099219	1141	809	742	812	1002	1091	769	1071	669	764	707	867	999	670	752	771	954	775
ENSG00000221937	0	0	0	0	0	0	0	0	0	0	0	0	0	0	0	0	0	0
ENSG00000243452	241	217	158	151	152	207	223	142	125	286	348	281	375	155	177	181	179	191
ENSG00000226917	0	0	0	0	0	0	0	0	0	0	0	0	0	0	0	0	0	0
ENSG00000161981	688	575	673	574	493	720	457	643	754	480	636	709	770	646	645	628	773	661
ENSG00000269843	0	0	0	0	0	0	0	0	0	0	0	0	0	0	0	0	0	0
ENSG00000248701	0	0	0	0	0	0	0	0	0	0	0	0	0	0	0	0	0	0
ENSG00000108424	18489	12396	11928	9918	11228	13931	13224	11806	9920	18142	17835	14721	19393	12086	10137	12913	17431	13479
ENSG00000164008	271	268	254	322	230	328	260	277	240	241	280	344	289	290	294	399	276	374
ENSG00000251206	0	0	0	0	0	0	0	0	0	0	0	0	0	0	0	0	0	0
ENSG00000253275	0	0	0	0	0	0	0	0	0	0	0	0	0	0	0	0	0	0
ENSG00000104983	150	138	144	175	132	193	165	127	112	92	178	167	257	147	159	191	181	137
ENSG00000250583	1	0	0	0	0	0	1	0	0	0	0	0	0	0	0	0	0	0
ENSG00000112308	6325	4418	4220	4055	4434	5065	4186	4537	2907	4632	5474	4765	5521	4555	3796	4623	4917	5393
ENSG00000258909	0	0	0	0	0	0	0	0	0	0	0	0	0	0	0	0	0	0
ENSG00000173327	1547	928	1171	1276	983	1260	1283	1056	1097	758	1213	1073	1842	1186	1058	1127	1137	1242
ENSG00000268170	0	0	0	0	0	0	0	0	0	0	0	0	0	0	0	0	0	0
ENSG00000213185	2	2	1	1	3	0	0	4	1	1	4	1	1	4	1	5	2	0
ENSG00000205056	0	0	0	0	0	0	0	0	0	0	0	0	0	0	0	0	0	0
ENSG00000249364	0	0	0	0	2	0	0	0	0	0	3	0	0	0	0	0	0	0
ENSG00000248184	0	0	0	0	0	0	0	0	0	0	0	0	0	0	0	0	0	0
ENSG00000215182	0	2	0	1	2	0	0	0	0	0	2	1	12	2	17	0	1	0
ENSG00000130517	994	889	854	864	698	860	930	863	603	629	1079	735	784	970	607	1177	938	1664
ENSG00000248518	0	0	0	0	0	0	0	0	0	0	0	0	0	0	0	0	0	0
ENSG00000258631	0	0	0	0	0	0	0	0	0	0	0	0	0	0	0	0	0	0
ENSG00000260025	181	106	137	120	103	136	99	141	121	100	108	116	99	113	97	127	135	252
ENSG00000251264	0	0	0	0	0	0	0	0	0	0	0	0	0	0	0	0	0	0
ENSG00000269387	0	0	0	0	0	0	0	0	0	0	0	0	0	0	0	0	0	0
ENSG00000138032	972	896	759	820	734	965	869	871	648	988	1005	1065	1102	780	757	963	1052	956
ENSG00000227516	0	0	0	0	0	0	0	0	0	0	0	0	0	0	0	0	0	0
ENSG00000236356	0	0	0	0	0	0	0	0	0	0	0	0	0	0	0	0	0	0
ENSG00000250456	0	0	0	0	0	0	0	0	0	0	0	0	0	0	0	0	0	0
ENSG00000143847	33	11	5	9	14	10	7	4	5	9	18	4	11	15	14	15	9	8
ENSG00000035141	1107	778	680	783	563	979	838	904	832	767	861	843	881	751	789	997	956	784
ENSG00000258754	0	2	0	0	0	0	0	0	0	0	0	0	0	0	0	0	0	0
ENSG00000249727	0	0	0	0	0	0	0	0	0	0	0	0	0	0	0	0	0	0
ENSG00000131236	28091	20222	21041	19357	18817	28804	19675	27594	19357	22340	24765	25428	27959	18711	19615	24816	22701	25132
ENSG00000251256	0	0	0	0	0	0	0	0	0	0	0	0	0	0	0	0	0	0
ENSG00000223946	0	0	0	0	0	0	0	0	0	0	0	0	0	0	0	0	0	0
ENSG00000215869	0	0	0	0	0	0	0	0	0	0	0	0	0	0	0	0	0	0
ENSG00000237588	0	0	0	0	0	0	0	0	0	0	0	0	0	0	0	0	0	0
ENSG00000261068	10	2	8	6	15	5	4	5	8	24	20	10	15	7	4	2	12	7
ENSG00000248317	0	0	0	0	0	0	0	0	0	0	0	0	0	0	0	0	0	0
ENSG00000228229	0	0	0	0	0	0	0	0	0	0	0	0	0	0	0	0	0	0
ENSG00000104044	0	0	0	0	0	0	0	0	0	2	0	0	0	0	0	0	0	0
ENSG00000248147	0	0	0	0	0	0	0	0	0	0	0	0	0	0	0	0	0	0
ENSG00000205176	0	0	0	0	0	0	0	0	0	0	0	0	0	0	0	0	0	0
ENSG00000261257	0	0	0	0	0	0	0	0	0	0	0	0	0	0	0	0	0	0
ENSG00000249677	0	0	0	0	0	0	0	0	0	0	0	0	0	0	0	0	0	0
ENSG00000254833	0	0	0	0	0	0	0	0	0	0	0	0	0	0	0	0	0	0
ENSG00000232299	0	0	0	0	0	0	0	0	0	0	0	0	0	0	0	0	0	0
ENSG00000169282	5	2	0	1	3	4	0	1	0	8	21	19	10	1	2	0	1	0
ENSG00000250402	0	0	0	0	0	0	0	0	0	0	0	0	0	0	0	0	0	0
ENSG00000228541	0	0	1	0	0	0	0	1	0	0	0	1	0	0	0	0	1	1
ENSG00000128683	8	7	8	10	2	6	1	5	2	10	0	8	5	5	8	11	3	9
ENSG00000251532	0	0	0	0	1	0	0	0	0	0	0	0	0	0	0	0	2	0
ENSG00000249061	0	0	0	0	0	0	0	0	0	0	0	0	0	0	0	0	0	0
ENSG00000253669	47	37	11	27	24	38	32	28	21	34	38	28	31	19	12	23	23	30
ENSG00000223524	0	0	0	0	0	0	0	0	0	0	0	0	0	0	0	0	0	0
ENSG00000250269	0	0	0	0	0	0	0	0	0	0	0	0	0	0	0	0	0	0
ENSG00000251554	0	0	0	0	0	0	0	0	0	0	0	0	0	0	0	0	0	0
ENSG00000255940	0	0	0	0	0	0	0	0	0	0	0	0	0	0	0	0	0	0
ENSG00000260192	0	0	0	0	0	0	0	0	0	0	0	0	0	0	0	0	0	0
ENSG00000137757	0	1	1	0	0	0	0	0	0	0	0	0	0	1	1	0	1	2
ENSG00000261211	0	0	0	0	0	0	0	0	0	0	0	0	0	0	0	0	0	0
ENSG00000197448	2838	2735	3369	2818	2743	2809	2424	2694	2496	2203	3003	2829	3037	2789	2805	3018	3243	3142
ENSG00000147614	12	3	5	9	0	6	0	6	3	1	3	0	0	1	2	5	0	2
ENSG00000226281	0	0	0	0	0	0	0	0	0	0	0	0	0	0	0	0	0	0
ENSG00000230768	0	0	0	0	0	0	0	0	0	0	0	0	0	0	0	0	0	0
ENSG00000253385	0	0	0	0	0	0	0	0	0	0	0	0	0	0	0	0	0	0
ENSG00000224532	0	0	0	0	0	0	0	0	0	0	0	0	0	0	0	0	0	0
ENSG00000248752	0	0	2	0	0	0	0	0	0	0	0	0	1	1	1	0	0	0
ENSG00000247134	16	3	19	2	0	2	3	4	8	0	0	2	1	2	5	2	0	9
ENSG00000232606	0	0	0	0	0	0	0	0	0	0	0	0	0	0	0	0	0	0
ENSG00000248107	0	0	0	0	0	0	0	0	0	0	0	0	0	0	0	0	0	0
ENSG00000223811	3	5	3	4	3	4	5	5	0	9	11	1	7	1	2	7	1	6
ENSG00000232316	1	1	0	0	0	1	0	1	0	3	0	0	2	1	0	1	0	5
ENSG00000249451	0	0	0	0	0	0	0	0	0	0	0	0	0	0	0	0	0	0
ENSG00000229961	0	0	0	0	0	0	0	0	0	0	0	0	0	0	0	0	0	0
ENSG00000164627	8	8	15	18	19	12	7	5	12	8	8	9	22	18	14	16	12	15
ENSG00000223342	0	0	0	0	0	0	0	0	0	0	0	0	0	0	0	0	0	0
ENSG00000228239	0	0	0	0	0	0	0	0	0	0	0	0	0	0	0	0	0	0
ENSG00000259123	0	1	0	0	0	0	0	0	0	0	0	0	0	0	0	0	0	0
ENSG00000236347	0	0	0	0	0	0	0	0	0	0	0	0	0	0	1	0	0	1
ENSG00000203498	0	0	0	0	0	0	0	0	0	0	0	0	0	0	0	0	0	0
ENSG00000237189	0	0	0	0	0	0	0	0	0	0	0	0	0	0	0	0	0	0
ENSG00000258476	0	0	0	0	0	0	0	0	0	0	0	0	0	0	0	0	0	0
ENSG00000182771	17	15	5	5	9	4	12	55	17	0	1	2	2	7	2	8	4	3
ENSG00000254281	0	1	1	1	1	0	1	1	0	2	2	1	0	2	1	0	0	0
ENSG00000254938	0	0	0	0	0	0	0	1	0	0	0	0	1	0	0	1	0	0
ENSG00000258831	0	0	0	0	0	0	0	0	0	0	0	0	0	0	0	0	0	0
ENSG00000232028	0	1	0	0	0	0	0	1	0	0	0	1	0	0	0	0	1	0
ENSG00000249736	0	0	0	0	0	0	0	0	0	0	0	0	0	0	0	0	0	0
ENSG00000069998	735	538	628	538	550	657	608	629	711	445	705	659	743	536	662	654	725	440
ENSG00000258785	0	0	0	0	0	0	0	0	0	0	0	0	0	0	2	0	0	0
ENSG00000130513	483	322	760	727	312	714	320	350	454	275	594	636	336	409	319	1062	361	642
ENSG00000230943	0	0	0	0	0	1	0	0	0	0	1	0	3	0	1	0	0	0
ENSG00000226587	0	0	0	0	0	0	0	0	0	0	0	0	0	0	0	0	0	0
ENSG00000233047	0	0	0	0	0	0	0	0	0	0	0	0	0	0	0	0	0	0
ENSG00000251072	0	1	0	0	0	0	0	0	0	0	1	0	0	0	0	0	1	0
ENSG00000214022	1496	1359	1304	1457	1150	1809	1834	1472	1340	842	1359	1189	1727	1322	1259	1546	1626	1379
ENSG00000247121	15	9	12	9	6	14	20	12	11	6	12	10	20	12	6	10	13	9
ENSG00000226674	9	2	14	12	4	12	2	17	17	5	8	16	6	4	8	5	11	13
ENSG00000237445	0	0	0	0	0	0	0	0	0	0	0	0	0	0	0	0	0	0
ENSG00000125861	0	0	0	0	1	0	0	0	0	0	0	0	0	0	0	0	0	0
ENSG00000175352	708	232	147	229	84	520	91	605	126	352	512	404	414	259	299	265	130	115
ENSG00000236572	0	0	0	0	0	0	0	0	0	0	0	0	0	0	0	0	0	0
ENSG00000259724	0	0	0	0	0	0	0	0	0	0	0	0	0	0	0	0	0	0
ENSG00000132763	179	98	128	83	96	116	137	102	84	206	228	110	180	111	107	132	178	160
ENSG00000141644	1688	1181	1164	1235	1030	1339	1355	1162	917	1154	1415	1302	1737	1235	1135	1443	1514	1331
ENSG00000237480	0	0	0	0	0	0	0	0	0	0	0	0	0	0	0	0	0	0
ENSG00000231606	0	0	0	0	0	0	0	0	0	0	0	0	0	0	0	0	0	0
ENSG00000214642	0	0	0	0	0	0	0	0	0	0	0	0	0	0	0	0	0	0
ENSG00000231912	0	0	0	0	0	0	0	0	0	0	0	0	0	0	0	0	0	0
ENSG00000234593	0	0	0	0	0	0	0	0	0	0	0	0	0	0	0	0	0	0
ENSG00000260646	0	0	0	0	0	0	0	0	0	0	0	0	0	0	0	0	0	0
ENSG00000267519	75	52	23	33	15	30	65	27	16	54	99	32	59	37	47	49	32	30
ENSG00000124140	0	0	0	0	0	0	0	0	0	0	1	0	0	0	2	0	0	0
ENSG00000203795	0	0	0	0	0	0	0	0	0	0	0	0	0	0	0	0	0	0
ENSG00000151923	2283	1653	1485	1719	1547	1993	1560	1907	1453	1909	2105	1937	2139	1576	1615	2109	2000	2101
ENSG00000227502	0	0	0	0	0	0	0	0	0	0	0	0	0	0	0	0	0	0
ENSG00000145423	15	1	0	0	0	0	0	1	1	0	1	0	0	0	0	0	3	4
ENSG00000146426	239	193	108	161	191	130	204	177	108	149	227	146	173	160	173	207	237	139
ENSG00000203970	0	0	0	0	0	0	0	0	0	0	0	0	0	0	0	0	0	0
ENSG00000250821	0	0	0	0	1	0	0	1	0	1	0	0	0	1	0	2	0	1
ENSG00000104112	0	0	0	1	2	0	0	0	0	1	0	0	0	3	0	0	1	0
ENSG00000176754	0	0	0	0	0	0	0	0	0	0	0	0	0	0	0	0	0	0
ENSG00000250421	0	0	0	0	0	0	0	0	0	0	0	0	0	0	0	0	0	0
ENSG00000164161	110	20	3	3	10	40	9	26	25	98	106	51	68	12	20	15	5	1
ENSG00000163806	4	4	4	2	2	1	1	0	0	2	2	2	0	4	15	0	1	3
ENSG00000237803	4	11	6	3	4	10	11	11	4	10	5	6	2	12	5	6	7	7
ENSG00000236961	0	0	0	0	0	0	0	0	0	0	0	0	0	0	0	0	0	0
ENSG00000007384	2579	1705	2040	2000	1756	2630	2364	2173	1657	1821	2872	2441	3150	2050	1523	1969	1941	1991
ENSG00000223469	0	0	0	0	0	0	0	0	0	0	0	0	0	0	0	0	0	0
ENSG00000136859	2346	3473	3842	4232	4547	3270	4674	2402	1725	2095	3550	3136	3673	3354	2893	4726	5117	3388
ENSG00000241288	36	29	24	36	27	30	29	29	18	17	53	21	33	27	24	27	35	29
ENSG00000189325	0	0	0	0	0	0	0	0	0	0	0	0	0	0	0	0	0	0
ENSG00000131504	6450	4557	4620	3694	4696	5552	4117	4711	4226	5625	4449	5770	7349	4114	4340	4764	5569	5145
ENSG00000175489	9	8	18	7	3	18	6	6	12	3	8	6	3	6	8	11	9	5
ENSG00000237460	0	0	0	0	0	0	0	0	0	0	0	0	0	0	0	0	0	0
ENSG00000232234	0	0	0	0	0	0	0	0	0	0	0	0	0	0	0	0	0	0
ENSG00000260359	91	86	47	59	108	34	54	72	20	7	34	17	3	82	83	95	77	105
ENSG00000235198	0	0	0	0	0	0	0	0	0	0	0	0	0	0	0	0	0	0
ENSG00000231881	0	0	0	0	0	0	0	0	0	0	0	0	0	0	0	0	0	0
ENSG00000259331	0	0	0	0	0	0	0	0	0	0	0	0	0	0	0	0	0	0
ENSG00000259947	0	0	0	0	0	0	0	0	0	0	0	0	0	0	0	0	0	2
ENSG00000234763	0	0	0	0	0	0	0	0	0	0	0	0	0	0	0	0	0	0
ENSG00000234952	0	0	0	0	0	0	0	0	0	0	0	0	0	0	0	0	0	0
ENSG00000230561	0	0	0	0	0	0	0	0	0	0	0	0	0	0	1	0	0	0
ENSG00000263041	0	0	0	0	0	0	0	0	0	0	0	0	0	0	0	0	0	0
ENSG00000262179	0	0	0	0	1	0	0	1	0	0	1	0	0	0	0	0	0	0
ENSG00000251164	0	0	0	0	0	0	0	0	0	0	1	0	0	0	0	0	0	0
ENSG00000267723	0	0	0	0	0	0	0	0	0	0	0	0	0	0	0	0	0	0
ENSG00000249894	0	0	0	0	0	0	0	0	0	0	0	0	0	0	0	0	0	0
ENSG00000231666	3	0	0	0	0	3	0	2	0	0	0	0	0	0	0	0	0	0
ENSG00000255546	0	0	0	0	0	0	0	0	0	0	0	0	0	0	0	0	0	0
ENSG00000258433	1	0	0	0	0	0	0	0	0	0	0	0	0	0	0	0	0	0
ENSG00000226822	0	0	0	0	0	0	0	0	0	0	0	0	0	0	0	0	0	0
ENSG00000234940	0	0	0	0	0	0	0	0	0	0	0	0	0	0	0	0	0	0
ENSG00000230939	1	1	2	0	3	1	0	0	0	0	1	1	4	3	0	5	1	2
ENSG00000258773	24	1	0	1	0	1	0	0	1	0	1	0	0	0	0	0	0	0
ENSG00000168314	1	0	0	0	0	0	0	0	0	1	0	0	0	0	0	0	0	0
ENSG00000147613	0	0	0	0	0	0	0	0	0	0	0	0	0	0	0	0	0	0
ENSG00000228140	0	0	2	0	1	3	0	2	0	1	0	1	0	0	0	1	2	2
ENSG00000251323	1	0	0	0	0	0	1	2	0	2	1	0	0	0	0	0	1	1
ENSG00000248441	0	0	1	0	0	0	2	0	0	0	0	0	0	1	0	0	0	2
ENSG00000238122	0	0	0	0	0	0	0	0	0	0	0	0	0	0	0	0	0	0
ENSG00000268580	0	0	0	0	0	0	0	0	0	0	0	0	0	0	0	0	0	0
ENSG00000225775	0	0	0	0	0	0	0	0	0	0	0	0	0	0	0	0	0	0
ENSG00000149742	0	0	0	0	0	0	0	0	0	0	0	0	0	0	0	0	0	0
ENSG00000237530	0	0	0	0	0	0	0	0	0	0	1	0	0	0	0	0	0	0
ENSG00000235435	0	0	0	0	0	0	0	0	0	0	0	0	0	0	0	0	0	0
ENSG00000250046	0	0	0	0	0	0	0	0	0	0	0	0	0	0	0	0	0	0
ENSG00000071054	18454	9037	8683	8453	8160	11699	10067	10273	9089	10144	14150	9661	13308	10091	7055	12022	11152	9969
ENSG00000176320	0	0	0	0	0	0	0	0	0	0	0	0	0	0	0	0	0	0
ENSG00000229703	1	0	0	0	0	0	0	0	0	0	0	0	0	0	0	0	0	0
ENSG00000008438	0	0	0	0	0	0	0	0	0	0	0	0	0	0	0	0	0	0
ENSG00000159202	6161	4493	4898	4726	4454	5990	4609	5333	4272	4459	5480	5731	5777	4672	4444	5808	5674	5104
ENSG00000117450	23612	20321	17423	21610	15587	23376	14464	18484	15405	17882	19425	19305	19193	18973	17821	27636	22407	17676
ENSG00000157800	1605	1512	1492	1272	1686	1652	1465	1521	1036	1505	1612	1659	1633	1421	1362	1569	1525	1689
ENSG00000180872	0	0	0	0	0	0	0	0	0	0	0	0	0	0	0	0	0	0
ENSG00000225107	0	0	0	0	0	0	0	0	0	0	0	0	0	0	0	0	0	0
ENSG00000160957	533	360	304	332	347	370	574	269	298	319	670	451	892	392	534	374	665	280
ENSG00000174775	1128	1001	1233	1039	745	1349	943	1437	1254	815	1035	1262	1237	1020	1019	1177	1059	1265
ENSG00000145740	2216	1596	1759	1702	1979	2229	1388	1924	1382	2071	2243	2015	2669	1668	1486	1889	1856	1776
ENSG00000259134	0	0	0	0	0	0	0	0	0	0	0	0	0	0	0	0	0	0
ENSG00000226791	0	0	0	0	0	0	0	0	0	0	0	0	0	0	0	0	0	0
ENSG00000261080	0	0	0	0	0	0	0	0	0	0	0	0	0	0	0	0	0	0
ENSG00000178026	95	91	77	93	78	78	123	60	55	42	125	81	107	100	78	103	77	100
ENSG00000226218	0	0	0	0	0	0	0	0	0	0	0	0	0	0	0	0	0	0
ENSG00000232694	2	0	0	0	1	2	0	0	0	0	0	2	0	0	0	0	0	8
ENSG00000250603	0	0	0	0	0	0	0	0	0	0	0	0	0	0	0	0	0	0
ENSG00000027697	1384	1424	1095	1145	1225	1543	1026	1161	876	1157	1777	1354	1444	1325	1422	1708	1291	1371
ENSG00000205531	4009	3362	3001	3055	2931	4264	3389	3630	2444	3035	4303	3878	4689	3080	3000	3951	4072	3135
ENSG00000255345	3	2	3	2	2	6	2	0	2	3	1	10	2	4	3	0	5	3
ENSG00000170983	0	0	0	0	0	0	0	0	0	0	0	0	0	0	0	0	0	0
ENSG00000124019	0	1	0	2	3	1	0	1	1	1	1	2	0	4	0	0	0	0
ENSG00000258489	0	0	0	0	0	0	0	0	0	0	0	0	0	0	0	0	0	0
ENSG00000253821	0	0	0	0	0	0	0	0	0	0	0	0	0	0	0	0	0	0
ENSG00000008197	0	0	0	0	0	0	0	0	0	0	0	0	0	0	0	0	0	0
ENSG00000204869	0	0	0	0	0	0	0	0	0	0	0	0	0	0	0	0	0	0
ENSG00000197136	2863	2283	2117	2113	2036	2019	2191	1435	1998	1661	2404	2062	3291	2318	1979	2329	2317	2090
ENSG00000166226	8971	6483	6400	6477	5922	9795	5757	8479	8150	7613	8089	8159	8514	6181	6579	8653	7858	5922
ENSG00000240219	0	0	0	0	0	0	0	0	0	0	0	0	0	0	0	0	0	0
ENSG00000253322	0	0	0	0	0	0	0	0	0	0	0	0	0	0	0	0	0	0
ENSG00000259348	3	1	1	0	2	1	0	0	0	0	0	2	2	0	0	0	2	0
ENSG00000250192	0	0	0	0	0	0	0	0	0	0	0	0	0	0	0	0	2	0
ENSG00000228153	0	0	0	0	0	0	0	0	0	0	0	0	0	0	0	0	0	0
ENSG00000233842	0	0	0	0	0	0	0	0	0	0	0	0	0	0	0	0	0	0
ENSG00000254139	0	4	8	5	4	1	1	1	3	3	1	2	1	4	6	2	7	1
ENSG00000205837	0	0	0	0	0	0	0	0	0	0	0	0	0	0	0	0	0	0
ENSG00000259702	0	0	0	0	0	0	0	0	0	0	1	0	0	0	0	0	0	0
ENSG00000177868	289	313	316	319	279	368	342	300	215	243	364	374	297	345	277	401	353	383
[truncated: 23,551 more rows]
