# Supplementary material for: Versatile workflow for cell type–resolved transcriptional and epigenetic profiles from cryopreserved human lung
Source: JCI Insight. 2021 Mar 22;6(6):e140443. doi: 10.1172/jci.insight.140443 (PMC8026197; doi:10.1172/jci.insight.140443)
Supplement: Supplemental Table 13 [file jciinsight-6-140443-s154.xlsx]

## Sheet: lung.cell.annotation
cell.barcode	donor	ncount.rna	nfeature.rna	percent.mt	ncount.sct	nfeature.sct	cluster	cell.type
AAACCTGAGCTAGTCT-1_1	HLD11	3904	1105	1.48566	3740	1102	8	ATII
AAACCTGAGGCGTACA-1_1	HLD11	5857	1642	1.89517	4396	1623	9	ATII
AAACCTGAGGTGCTTT-1_1	HLD11	3829	1132	1.95874	3720	1129	1	ATII
AAACCTGCAACACGCC-1_1	HLD11	3846	1158	1.63807	3734	1157	8	ATII
AAACCTGCATTAGCCA-1_1	HLD11	3730	814	3.10992	3667	811	11	Club
AAACCTGGTTCTGAAC-1_1	HLD11	1123	606	3.0276	2720	671	19	ATI
AAACCTGTCTACTCAT-1_1	HLD11	3936	1258	1.37195	3764	1256	3	ATII
AAACGGGAGCAATATG-1_1	HLD11	2607	826	3.22209	3141	823	15	ATII
AAACGGGAGGCTAGGT-1_1	HLD11	6201	2054	2.5641	4534	2010	21	Vas
AAACGGGCAGAAGCAC-1_1	HLD11	7787	1686	2.91511	4948	1578	14	Club
AAACGGGCATGACGGA-1_1	HLD11	2231	900	4.57194	3002	908	13	Bas
AAACGGGTCCGCGGTA-1_1	HLD11	1344	608	2.75298	2806	637	2	ATII
AAAGATGCACAACGTT-1_1	HLD11	4480	1273	1.58482	3998	1273	8	ATII
AAAGATGCACACCGAC-1_1	HLD11	1287	696	5.51671	2770	747	19	ATI
AAAGATGCAGTAGAGC-1_1	HLD11	4212	1193	1.94682	3873	1193	3	ATII
AAAGATGCATCACGAT-1_1	HLD11	4130	1293	2.54237	3861	1292	1	ATII
AAAGATGGTGAACCTT-1_1	HLD11	2780	865	3.48921	3207	863	3	ATII
AAAGATGGTTACCGAT-1_1	HLD11	3707	1213	1.64554	3667	1210	2	ATII
AAAGATGTCCAAGCCG-1_1	HLD11	5479	1421	1.38711	4296	1417	8	ATII
AAAGCAAAGGGTGTTG-1_1	HLD11	1958	832	5.00511	2840	848	4	ATII
AAAGCAAAGTTACGGG-1_1	HLD11	3903	1259	2.66462	3749	1257	1	ATII
AAAGCAACAAACCTAC-1_1	HLD11	1316	592	5.69909	2778	634	11	Club
AAAGCAAGTCTACCTC-1_1	HLD11	6255	1748	2.57394	4625	1719	14	Club
AAAGCAAGTTAGTGGG-1_1	HLD11	8306	1498	3.47941	4976	1328	14	Club
AAAGCAATCAGTGCAT-1_1	HLD11	889	542	6.18673	2516	646	19	ATI
AAAGTAGAGGACATTA-1_1	HLD11	4013	1076	2.0932	3790	1076	3	ATII
AAAGTAGCACGAGAGT-1_1	HLD11	1140	560	5.17544	2714	643	4	ATII
AAAGTAGGTTAAGTAG-1_1	HLD11	1775	660	3.94366	2841	677	4	ATII
AAAGTAGTCCATGAGT-1_1	HLD11	8333	1916	1.21205	4940	1759	6	ATII
AAAGTAGTCGGCGCAT-1_1	HLD11	3573	1120	3.16261	3576	1120	14	Club
AAAGTAGTCTTCAACT-1_1	HLD11	4370	1279	2.15103	3944	1278	9	ATII
AAATGCCAGAAAGTGG-1_1	HLD11	1935	674	4.44444	2899	680	15	ATII
AAATGCCAGCCTATGT-1_1	HLD11	5043	1353	1.18977	4173	1347	8	ATII
AAATGCCCAAAGGTGC-1_1	HLD11	1756	907	3.75854	2769	927	19	ATI
AAATGCCGTACAGACG-1_1	HLD11	5064	1471	2.11295	4183	1470	17	ATII
AAATGCCGTACTCGCG-1_1	HLD11	2112	595	6.72348	2976	614	10	Gob
AAATGCCGTCGCGAAA-1_1	HLD11	1451	564	7.09855	2821	610	11	Club
AAATGCCGTCGGCACT-1_1	HLD11	2013	758	4.02385	2902	765	4	ATII
AAATGCCGTTTCGCTC-1_1	HLD11	4455	1303	1.90797	3992	1301	0	ATII
AAATGCCTCCCAACGG-1_1	HLD11	5018	1384	3.08888	4209	1378	10	Gob
AAATGCCTCCGTAGTA-1_1	HLD11	3894	1177	1.43811	3746	1176	17	ATII
AAATGCCTCCTTCAAT-1_1	HLD11	2027	619	3.74938	2931	633	11	Club
AACACGTAGAGGTTGC-1_1	HLD11	5052	1557	1.66271	4203	1554	17	ATII
AACACGTAGATATGGT-1_1	HLD11	2604	933	3.37942	3114	931	7	ATII
AACACGTAGATGGCGT-1_1	HLD11	2549	898	2.35386	3103	898	3	ATII
AACACGTGTCGACTGC-1_1	HLD11	3056	1076	5.20288	3308	1073	18	Club
AACACGTTCAGTCCCT-1_1	HLD11	3826	1116	2.37846	3724	1115	3	ATII
AACCATGAGACGCAAC-1_1	HLD11	1262	610	4.8336	2780	662	13	Bas
AACCATGAGGGTCGAT-1_1	HLD11	7113	1651	1.71517	4703	1600	0	ATII
AACCATGGTAGCGTAG-1_1	HLD11	1854	934	3.23625	2809	946	19	ATI
AACCGCGCATCGGGTC-1_1	HLD11	2770	981	2.49097	3185	980	2	ATII
AACCGCGGTGCTGTAT-1_1	HLD11	3537	1130	1.78117	3548	1130	3	ATII
AACCGCGTCTCTAAGG-1_1	HLD11	3449	1055	1.8846	3490	1054	1	ATII
AACGTTGAGCCCAACC-1_1	HLD11	5330	1550	2.32645	4289	1548	0	ATII
AACGTTGAGTAGCGGT-1_1	HLD11	1912	622	5.75314	2888	632	4	ATII
AACGTTGAGTTAAGTG-1_1	HLD11	3767	1248	1.88479	3708	1248	1	ATII
AACGTTGCAGCTGTTA-1_1	HLD11	2741	783	2.07953	3223	783	14	Club
AACGTTGGTAAGGATT-1_1	HLD11	3919	1230	1.8372	3756	1229	0	ATII
AACGTTGGTAGTGAAT-1_1	HLD11	1612	624	4.71464	2809	664	4	ATII
AACGTTGGTGAGTATA-1_1	HLD11	3287	1042	4.04624	3431	1041	15	ATII
AACGTTGTCATATCGG-1_1	HLD11	2403	753	3.45402	3087	752	7	ATII
AACTCAGCACGTAAGG-1_1	HLD11	4578	1340	1.41983	4020	1340	1	ATII
AACTCAGCATTAGCCA-1_1	HLD11	6250	1897	2.24	4625	1878	14	Club
AACTCAGTCCACTCCA-1_1	HLD11	4548	1247	1.53914	4007	1246	1	ATII
AACTCCCAGACTCGGA-1_1	HLD11	4493	1339	2.24794	3996	1337	8	ATII
AACTCCCAGCGTAGTG-1_1	HLD11	4073	1229	1.44856	3829	1229	6	ATII
AACTCCCCAGGTGGAT-1_1	HLD11	3169	999	2.61912	3369	999	3	ATII
AACTCCCCATATGAGA-1_1	HLD11	1839	702	3.86079	2870	710	3	ATII
AACTCCCGTGTCTGAT-1_1	HLD11	3163	878	2.65571	3383	877	3	ATII
AACTCCCTCCTTGCCA-1_1	HLD11	5565	1672	1.54537	4362	1665	1	ATII
AACTCTTAGACCTAGG-1_1	HLD11	4513	1481	4.78617	4050	1473	14	Club
AACTCTTAGATATGCA-1_1	HLD11	1850	640	5.13514	2865	663	4	ATII
AACTCTTGTGCAGGTA-1_1	HLD11	1822	706	4.50055	2835	716	7	ATII
AACTCTTGTGTTTGTG-1_1	HLD11	9736	2366	1.41742	5208	2064	6	ATII
AACTCTTGTTTGGCGC-1_1	HLD11	5095	1466	3.00294	4208	1464	9	ATII
AACTCTTTCCAAACAC-1_1	HLD11	2692	1015	8.50669	3149	1014	13	Bas
AACTCTTTCTACTTAC-1_1	HLD11	3661	1134	0.956023	3640	1133	3	ATII
AACTGGTAGCCGCCTA-1_1	HLD11	2623	946	3.43119	3130	946	3	ATII
AACTGGTCAGTTCATG-1_1	HLD11	1580	708	2.46835	2825	728	2	ATII
AACTGGTGTGCACCAC-1_1	HLD11	1941	654	4.37919	2890	663	4	ATII
AACTGGTGTTCCGGCA-1_1	HLD11	4504	1338	1.68739	4002	1335	8	ATII
AACTTTCAGACCGGAT-1_1	HLD11	7346	1923	2.42309	4780	1858	1	ATII
AACTTTCCAGCTGTGC-1_1	HLD11	4055	1201	1.28237	3822	1201	1	ATII
AACTTTCGTCAGGACA-1_1	HLD11	7931	1855	1.71479	4887	1737	6	ATII
AACTTTCGTGTGGTTT-1_1	HLD11	1822	589	6.20198	2863	611	4	ATII
AAGACCTAGAGTACAT-1_1	HLD11	4813	1374	2.51402	4104	1370	8	ATII
AAGACCTAGCCAGTTT-1_1	HLD11	1594	596	2.88582	2862	607	12	ATII
AAGACCTAGGAATCGC-1_1	HLD11	1774	697	5.35513	2836	712	11	Club
AAGACCTAGGATGTAT-1_1	HLD11	1968	690	2.54065	2907	697	2	ATII
AAGACCTCAAGCGATG-1_1	HLD11	2977	871	4.66913	3298	869	15	ATII
AAGACCTCACGCGAAA-1_1	HLD11	3835	1482	3.75489	3730	1469	22	Bas
AAGACCTGTCAACATC-1_1	HLD11	3445	1105	1.56749	3488	1104	0	ATII
AAGACCTGTTGGGACA-1_1	HLD11	3714	1243	4.01185	3673	1242	9	ATII
AAGCCGCAGAGGGATA-1_1	HLD11	6033	1585	2.85099	4452	1568	16	ATII
AAGCCGCAGCCCGAAA-1_1	HLD11	6588	920	2.1099	4564	840	10	Gob
AAGCCGCAGTGCAAGC-1_1	HLD11	1795	621	5.01393	2857	637	15	ATII
AAGCCGCAGTTACGGG-1_1	HLD11	1261	531	6.50278	2740	593	18	Club
AAGCCGCCATCTACGA-1_1	HLD11	11285	1630	1.22286	5449	1126	10	Gob
AAGCCGCCATGAGCGA-1_1	HLD11	4620	1073	0.909091	4012	1072	8	ATII
AAGCCGCGTCTGCGGT-1_1	HLD11	6213	1472	0.997908	4496	1447	8	ATII
AAGCCGCTCATCGGAT-1_1	HLD11	2666	916	1.42536	3141	916	2	ATII
AAGCCGCTCGGATGTT-1_1	HLD11	6049	1550	1.50438	4431	1532	8	ATII
AAGGAGCAGGGTGTTG-1_1	HLD11	1580	606	5.12658	2829	628	4	ATII
AAGGAGCCATCGACGC-1_1	HLD11	2227	839	3.18815	2983	844	3	ATII
AAGGAGCGTGTAAGTA-1_1	HLD11	3056	874	2.74869	3327	872	2	ATII
AAGGAGCTCACCCGAG-1_1	HLD11	1293	654	8.81671	2772	706	13	Bas
AAGGCAGAGAGTAATC-1_1	HLD11	3845	1157	2.78283	3729	1155	3	ATII
AAGGCAGAGGACAGAA-1_1	HLD11	2973	939	2.01816	3292	939	2	ATII
AAGGCAGCAGACTCGC-1_1	HLD11	3058	936	2.9431	3324	933	3	ATII
AAGGCAGGTCAGTGGA-1_1	HLD11	4164	1369	1.89721	3880	1368	1	ATII
AAGGCAGGTCGAGATG-1_1	HLD11	6017	1799	2.5428	4473	1785	0	ATII
AAGGCAGGTTACGACT-1_1	HLD11	2925	1244	3.04274	3217	1241	22	Bas
AAGGTTCAGGCAAAGA-1_1	HLD11	4619	1293	2.01342	4044	1290	17	ATII
AAGGTTCAGTTACGGG-1_1	HLD11	5404	1448	1.49889	4287	1445	8	ATII
AAGGTTCCAATCGAAA-1_1	HLD11	2203	839	1.08942	2978	841	16	ATII
AAGGTTCGTGGTAACG-1_1	HLD11	1684	671	6.05701	2819	685	4	ATII
AAGGTTCTCAGAGGTG-1_1	HLD11	4621	1339	1.64467	4047	1337	17	ATII
AAGTCTGAGCCAGGAT-1_1	HLD11	3031	975	1.68261	3314	974	2	ATII
AAGTCTGAGGTGCTTT-1_1	HLD11	1203	579	5.73566	2743	648	19	ATI
AAGTCTGCACTCGACG-1_1	HLD11	4145	1341	1.95416	3867	1338	1	ATII
AAGTCTGGTAAGGATT-1_1	HLD11	5335	1531	1.85567	4290	1526	17	ATII
AAGTCTGGTAGAAAGG-1_1	HLD11	1826	768	1.47864	2866	777	7	ATII
AAGTCTGGTTAAGGGC-1_1	HLD11	3359	1101	2.1435	3454	1101	9	ATII
AAGTCTGGTTGTACAC-1_1	HLD11	5466	1416	2.08562	4293	1411	17	ATII
AAGTCTGTCAGCTCTC-1_1	HLD11	4369	1506	3.15862	3961	1505	9	ATII
AAGTCTGTCTAACGGT-1_1	HLD11	5006	1752	2.15741	4281	1749	14	Club
AAGTCTGTCTCCAGGG-1_1	HLD11	3500	984	2.14286	3523	983	16	ATII
AATCCAGAGTAGGTGC-1_1	HLD11	4028	1195	1.81231	3799	1194	3	ATII
AATCCAGCAGTCAGAG-1_1	HLD11	8047	1234	1.69007	4849	1051	10	Gob
AATCCAGCATAGTAAG-1_1	HLD11	1765	683	5.26912	2835	693	11	Club
AATCCAGCATTGGGCC-1_1	HLD11	3904	1812	2.20287	3800	1804	27	Cil
AATCCAGTCCCGACTT-1_1	HLD11	1370	549	2.84672	2790	590	15	ATII
AATCGGTAGCATCATC-1_1	HLD11	6786	1587	1.00206	4628	1547	6	ATII
AATCGGTAGGTCATCT-1_1	HLD11	1404	508	3.49003	2821	567	11	Club
AATCGGTAGTAGGTGC-1_1	HLD11	5873	1335	1.90703	4409	1311	14	Club
AATCGGTCAGTGGGAT-1_1	HLD11	4169	1164	1.55913	3866	1164	9	ATII
AATCGGTGTGTGCCTG-1_1	HLD11	5377	1484	1.80398	4302	1481	8	ATII
AATCGGTTCAACGCTA-1_1	HLD11	4220	1383	1.99052	3901	1380	8	ATII
ACACCAAAGAGATGAG-1_1	HLD11	1489	738	3.69375	2807	772	19	ATI
ACACCAAAGATCCGAG-1_1	HLD11	4662	1300	1.43715	4054	1298	1	ATII
ACACCAAAGATCTGAA-1_1	HLD11	2213	787	3.84094	2971	791	4	ATII
ACACCAAAGCCAACAG-1_1	HLD11	2869	1240	3.48554	3190	1240	14	Club
ACACCAAAGGACCACA-1_1	HLD11	4195	1164	4.12396	3881	1159	14	Club
ACACCAACAAGCCGTC-1_1	HLD11	6198	1680	1.30687	4466	1668	6	ATII
ACACCAACACAGAGGT-1_1	HLD11	1721	710	2.38234	2809	722	4	ATII
ACACCAACAGGGATTG-1_1	HLD11	5002	1421	2.91883	4170	1418	0	ATII
ACACCAAGTCCAGTAT-1_1	HLD11	5530	1655	1.8264	4338	1649	8	ATII
ACACCAAGTTCGGCAC-1_1	HLD11	4523	1555	2.05616	4037	1554	28	Prog
ACACCAATCACGATGT-1_1	HLD11	1178	582	5.00849	2742	647	4	ATII
ACACCAATCCTAAGTG-1_1	HLD11	4017	1343	1.81728	3802	1342	8	ATII
ACACCAATCCTCGCAT-1_1	HLD11	2814	1161	3.69581	3173	1163	13	Bas
ACACCAATCTGGCGTG-1_1	HLD11	2141	809	6.39888	2966	813	2	ATII
ACACCCTAGACTTGAA-1_1	HLD11	2443	885	2.66066	3071	886	2	ATII
ACACCCTAGCACACAG-1_1	HLD11	4378	1318	1.69027	3949	1316	1	ATII
ACACCCTGTGTGACGA-1_1	HLD11	3801	1194	1.68377	3725	1194	0	ATII
ACACCCTTCTAAGCCA-1_1	HLD11	3550	1110	1.60563	3554	1108	3	ATII
ACACCGGGTAGAAAGG-1_1	HLD11	11168	1409	1.20881	5339	952	10	Gob
ACACCGGTCTCTAGGA-1_1	HLD11	2527	886	2.09735	3104	885	3	ATII
ACACCGGTCTGGCGTG-1_1	HLD11	5733	1480	2.42456	4346	1466	9	ATII
ACACTGAAGACGCAAC-1_1	HLD11	7839	1139	2.57686	4797	996	11	Club
ACACTGAAGGTGACCA-1_1	HLD11	9347	2136	1.73318	5085	1865	14	Club
ACACTGAGTCTGGAGA-1_1	HLD11	2185	833	2.51716	2967	837	2	ATII
ACACTGATCACGGTTA-1_1	HLD11	3801	1128	2.3678	3708	1128	3	ATII
ACAGCCGAGTGACATA-1_1	HLD11	6062	1697	1.56714	4433	1687	6	ATII
ACAGCCGCACTGTTAG-1_1	HLD11	2302	1131	6.03823	2936	1133	13	Bas
ACAGCCGCAGTTAACC-1_1	HLD11	6550	1587	2.73282	4567	1553	8	ATII
ACAGCCGGTAGGAGTC-1_1	HLD11	8188	1928	1.68539	4875	1789	1	ATII
ACAGCCGGTTCACCTC-1_1	HLD11	4660	1325	1.41631	4059	1322	16	ATII
ACAGCTAAGCGCCTCA-1_1	HLD11	4765	1474	1.8468	4113	1474	6	ATII
ACAGCTAAGCGTCAAG-1_1	HLD11	1996	734	3.75752	2888	746	12	ATII
ACAGCTAAGGATATAC-1_1	HLD11	2569	850	5.41067	3117	849	4	ATII
ACAGCTACACGCTTTC-1_1	HLD11	5044	1177	2.18081	4159	1172	15	ATII
ACAGCTAGTAGGGACT-1_1	HLD11	1927	706	3.26933	2867	717	2	ATII
ACAGCTATCGGCTACG-1_1	HLD11	1267	598	7.65588	2777	650	13	Bas
ACATACGAGATCTGCT-1_1	HLD11	3997	1336	1.22592	3800	1334	1	ATII
ACATACGAGGATGCGT-1_1	HLD11	7188	1752	1.6138	4687	1708	26	ATII
ACATACGGTAGAGGAA-1_1	HLD11	3697	1178	2.7049	3662	1178	9	ATII
ACATACGTCCACGACG-1_1	HLD11	3916	1280	2.98774	3762	1278	9	ATII
ACATCAGAGAGCCCAA-1_1	HLD11	2951	1061	2.40596	3260	1061	2	ATII
ACATCAGAGTGAAGAG-1_1	HLD11	7041	2464	4.38858	4866	2420	22	Bas
ACATCAGCAAAGTGCG-1_1	HLD11	4992	1442	1.68269	4170	1439	0	ATII
ACATCAGCAATGAATG-1_1	HLD11	2910	936	2.57732	3257	936	2	ATII
ACATCAGCATACCATG-1_1	HLD11	1602	556	4.49438	2851	575	4	ATII
ACATGGTAGACAATAC-1_1	HLD11	7878	1744	1.39629	4812	1634	0	ATII
ACATGGTAGGTGTGGT-1_1	HLD11	5608	1532	1.42653	4351	1526	16	ATII
ACATGGTCATTTCAGG-1_1	HLD11	1163	625	1.28977	2679	698	21	Vas
ACATGGTGTTGAACTC-1_1	HLD11	4834	1405	1.42739	4123	1402	1	ATII
ACATGGTTCCACGCAG-1_1	HLD11	2101	799	4.42646	2940	802	12	ATII
ACATGGTTCTTACCTA-1_1	HLD11	5303	1433	1.16915	4271	1429	1	ATII
ACCAGTAAGCCACGCT-1_1	HLD11	3911	1275	1.84096	3760	1274	0	ATII
ACCAGTAAGTTAAGTG-1_1	HLD11	3492	1071	4.18099	3519	1070	23	Bas
ACCAGTAGTGAACCTT-1_1	HLD11	2798	990	1.96569	3192	990	2	ATII
ACCAGTATCATCACCC-1_1	HLD11	5710	1737	1.78634	4410	1733	1	ATII
ACCAGTATCGTCCAGG-1_1	HLD11	1350	713	1.92593	2787	760	19	ATI
ACCCACTCACCGCTAG-1_1	HLD11	1305	593	5.74713	2775	656	15	ATII
ACCCACTGTGTGAATA-1_1	HLD11	5781	1473	1.10707	4351	1460	9	ATII
ACCCACTTCACAACGT-1_1	HLD11	1728	650	3.81944	2847	665	4	ATII
ACCCACTTCATCACCC-1_1	HLD11	3697	1185	2.10982	3661	1184	3	ATII
ACCCACTTCCGAAGAG-1_1	HLD11	4209	1269	0.926586	3882	1268	8	ATII
ACCGTAAAGCACCGCT-1_1	HLD11	4552	1708	3.44903	4066	1705	22	Bas
ACCGTAAAGGGCTCTC-1_1	HLD11	3246	1015	1.63278	3404	1014	2	ATII
ACCGTAACAACGATCT-1_1	HLD11	4467	1384	1.74614	4006	1381	9	ATII
ACCGTAATCAGGCAAG-1_1	HLD11	5473	1534	2.00987	4320	1531	1	ATII
ACCGTAATCCTGCCAT-1_1	HLD11	6320	1629	1.06013	4535	1603	8	ATII
ACCTTTAAGGTGACCA-1_1	HLD11	4311	1144	1.55416	3918	1143	1	ATII
ACCTTTAAGTAGGCCA-1_1	HLD11	1735	822	7.37752	2766	838	13	Bas
ACCTTTACAAGAGGCT-1_1	HLD11	4865	1546	1.02775	4155	1544	8	ATII
ACCTTTAGTCATCCCT-1_1	HLD11	1662	798	3.73045	2783	818	18	Club
ACCTTTAGTCGCCATG-1_1	HLD11	8670	1607	1.21107	5097	1408	10	Gob
ACCTTTATCACGATGT-1_1	HLD11	4224	1346	1.32576	3889	1344	1	ATII
ACGAGCCAGGGCACTA-1_1	HLD11	1959	751	4.54313	2875	761	4	ATII
ACGAGCCAGTTATCGC-1_1	HLD11	8999	1312	1.23347	5072	1076	10	Gob
ACGAGCCCACGACGAA-1_1	HLD11	1960	720	4.33673	2890	726	4	ATII
ACGAGCCGTAAGTTCC-1_1	HLD11	1525	717	2.62295	2833	735	18	Club
ACGAGCCGTCAGGACA-1_1	HLD11	6419	1619	1.94734	4622	1587	10	Gob
ACGAGGAAGATAGGAG-1_1	HLD11	2452	838	2.28385	3067	839	2	ATII
ACGAGGACAGATCCAT-1_1	HLD11	2976	936	1.5793	3297	935	2	ATII
ACGAGGAGTAAATACG-1_1	HLD11	2446	797	3.3933	3067	800	4	ATII
ACGAGGAGTGGCAAAC-1_1	HLD11	4293	1213	1.81691	3903	1208	1	ATII
ACGAGGATCGAGAGCA-1_1	HLD11	3510	1255	2.53561	3525	1255	17	ATII
ACGAGGATCTCGATGA-1_1	HLD11	5044	1603	1.96273	4200	1600	1	ATII
ACGATACGTGGTTTCA-1_1	HLD11	5302	1471	1.60317	4259	1469	1	ATII
ACGATACGTTCCCGAG-1_1	HLD11	2048	638	2.53906	2930	648	2	ATII
ACGATGTAGACGCTTT-1_1	HLD11	1453	593	3.50998	2850	630	11	Club
ACGATGTCAAAGCAAT-1_1	HLD11	9125	2169	1.81918	5131	1942	1	ATII
ACGATGTTCAACACAC-1_1	HLD11	2553	605	3.36859	3148	621	10	Gob
ACGATGTTCTGCTGCT-1_1	HLD11	2719	1185	2.24347	3124	1186	22	Bas
ACGCAGCCAAGGTGTG-1_1	HLD11	5196	1388	1.71286	4214	1385	0	ATII
ACGCCAGAGACACGAC-1_1	HLD11	4745	1456	1.77028	4091	1453	8	ATII
ACGCCAGAGAGTCGGT-1_1	HLD11	2216	1049	3.02347	2940	1056	22	Bas
ACGCCAGCAGGGAGAG-1_1	HLD11	2328	751	3.04983	3004	765	4	ATII
ACGCCAGTCACAACGT-1_1	HLD11	1193	527	8.29841	2769	608	11	Club
ACGCCAGTCATCGATG-1_1	HLD11	2978	996	2.85426	3285	996	3	ATII
ACGCCGAGTTTACTCT-1_1	HLD11	4333	1330	2.35403	3940	1328	16	ATII
ACGGAGACATTGCGGC-1_1	HLD11	1459	564	4.66073	2824	594	12	ATII
ACGGAGAGTAACGTTC-1_1	HLD11	973	616	7.91367	2536	739	5	Cil
ACGGAGAGTTTGTTGG-1_1	HLD11	2829	950	4.17109	3221	948	15	ATII
ACGGAGATCGCCCTTA-1_1	HLD11	2759	901	2.60964	3186	901	3	ATII
ACGGCCAAGAGTGAGA-1_1	HLD11	4272	1315	1.45131	3913	1314	1	ATII
ACGGCCACAATGGAGC-1_1	HLD11	1908	661	3.826	2884	666	12	ATII
ACGGCCACACGAGAGT-1_1	HLD11	1891	678	4.28345	2875	685	15	ATII
ACGGCCACAGTCAGAG-1_1	HLD11	3565	1186	1.87938	3565	1183	17	ATII
ACGGCCACATCCAACA-1_1	HLD11	3360	931	1.78571	3455	930	2	ATII
ACGGCCACATGGTTGT-1_1	HLD11	4115	1270	3.96112	3844	1270	1	ATII
ACGGCCATCAGTTGAC-1_1	HLD11	3360	1239	1.54762	3435	1238	8	ATII
ACGGCCATCCCAAGAT-1_1	HLD11	6222	1682	2.02507	4480	1661	0	ATII
ACGGCCATCTTTAGGG-1_1	HLD11	10045	1482	1.64261	5204	1146	10	Gob
ACGGCCATCTTTAGTC-1_1	HLD11	5100	1367	0.784314	4196	1363	8	ATII
ACGGGCTAGACAGGCT-1_1	HLD11	3688	1346	4.14859	3665	1342	22	Bas
ACGGGCTAGATAGCAT-1_1	HLD11	2149	750	3.6296	2952	753	4	ATII
ACGGGCTAGTGCGTGA-1_1	HLD11	6328	1619	1.10619	4496	1596	6	ATII
ACGGGCTTCAGTTGAC-1_1	HLD11	2878	961	2.01529	3236	961	17	ATII
ACGGGCTTCCGGGTGT-1_1	HLD11	6611	1682	1.64877	4548	1656	6	ATII
ACGGGCTTCGCCCTTA-1_1	HLD11	5268	1448	1.78436	4262	1439	17	ATII
ACGGGCTTCGGCTTGG-1_1	HLD11	4334	1431	2.49192	3948	1429	0	ATII
ACGGGTCAGGAGTCTG-1_1	HLD11	4226	1420	1.9877	3901	1420	9	ATII
ACGGGTCAGGTTCCTA-1_1	HLD11	3728	1196	2.36052	3685	1196	3	ATII
ACGGGTCAGTCTTGCA-1_1	HLD11	3491	1100	2.46348	3518	1099	3	ATII
ACGGGTCCACCACGTG-1_1	HLD11	1782	637	4.3771	2880	644	15	ATII
ACGGGTCCACTTCGAA-1_1	HLD11	9079	1165	0.936226	5087	942	10	Gob
ACGGGTCTCAACACAC-1_1	HLD11	4941	1475	1.59887	4149	1472	8	ATII
ACGTCAAAGACACTAA-1_1	HLD11	2703	1205	4.21754	3119	1205	22	Bas
ACGTCAAAGAGTCTGG-1_1	HLD11	2885	939	3.81282	3247	938	3	ATII
ACGTCAAAGAGTTGGC-1_1	HLD11	2028	951	3.30375	2865	964	13	Bas
ACGTCAAAGTGAACGC-1_1	HLD11	3284	1025	2.83191	3432	1025	2	ATII
ACGTCAACACCCATGG-1_1	HLD11	4534	1380	2.42611	4005	1378	6	ATII
ACGTCAAGTCCATCCT-1_1	HLD11	3333	986	3.60036	3439	985	4	ATII
ACGTCAAGTCGTCTTC-1_1	HLD11	4234	1297	2.36183	3904	1296	16	ATII
ACGTCAAGTGAGTGAC-1_1	HLD11	4709	1384	2.31472	4065	1383	1	ATII
ACGTCAATCAACACAC-1_1	HLD11	3229	1366	2.29173	3369	1362	22	Bas
ACGTCAATCAACGGGA-1_1	HLD11	12412	1783	1.11988	5591	1167	10	Gob
ACTATCTCAGGAATGC-1_1	HLD11	4954	1442	1.77634	4141	1439	8	ATII
ACTATCTCATCTACGA-1_1	HLD11	3718	1203	2.07101	3677	1201	14	Club
ACTATCTGTACCTACA-1_1	HLD11	4012	1305	1.69492	3800	1303	9	ATII
ACTATCTGTTGGTGGA-1_1	HLD11	3601	1190	1.83282	3596	1188	16	ATII
ACTATCTTCGCCTGTT-1_1	HLD11	2969	926	2.08825	3291	926	2	ATII
ACTGAACAGATGTGGC-1_1	HLD11	2129	773	3.89854	2944	780	15	ATII
ACTGAACAGTTCGATC-1_1	HLD11	2261	991	5.52853	2984	997	13	Bas
ACTGAACGTGTGAATA-1_1	HLD11	3668	1286	1.41767	3646	1284	1	ATII
ACTGAACTCAACACAC-1_1	HLD11	5075	1499	1.67488	4207	1496	16	ATII
ACTGAACTCGCCGTGA-1_1	HLD11	3711	1015	2.26354	3665	1015	16	ATII
ACTGAGTCACGCGAAA-1_1	HLD11	1259	512	8.02224	2758	573	4	ATII
ACTGAGTGTAAGTGGC-1_1	HLD11	2452	884	1.79445	3060	885	2	ATII
ACTGAGTTCAGAGCTT-1_1	HLD11	2148	674	8.054	2978	683	4	ATII
ACTGAGTTCGAACTGT-1_1	HLD11	5168	1243	1.48994	4203	1240	8	ATII
ACTGATGGTACAGTTC-1_1	HLD11	4119	1268	1.40811	3847	1268	0	ATII
ACTGCTCAGTACACCT-1_1	HLD11	1892	615	7.39958	2854	632	4	ATII
ACTGCTCGTCTACCTC-1_1	HLD11	2222	804	3.24032	2994	812	15	ATII
ACTGCTCGTGATGCCC-1_1	HLD11	1877	858	3.24987	2848	862	18	Club
ACTGCTCGTGTGGCTC-1_1	HLD11	5079	1319	2.02796	4181	1318	8	ATII
ACTGCTCTCATGTGGT-1_1	HLD11	3596	1130	1.39043	3591	1127	3	ATII
ACTGCTCTCCCTCTTT-1_1	HLD11	5468	1639	1.68252	4338	1637	1	ATII
ACTGCTCTCGATCCCT-1_1	HLD11	6080	1607	1.92434	4449	1591	8	ATII
ACTGCTCTCTACCTGC-1_1	HLD11	5451	1612	0.990644	4326	1607	8	ATII
ACTGTCCGTCCAGTAT-1_1	HLD11	3407	1163	2.37746	3463	1163	9	ATII
ACTGTCCTCAACCAAC-1_1	HLD11	2208	838	4.34783	2975	842	4	ATII
ACTTACTAGGGTTCCC-1_1	HLD11	1669	559	4.67346	2853	575	15	ATII
ACTTACTCAGTAGAGC-1_1	HLD11	2864	881	3.14246	3240	880	2	ATII
ACTTACTCATTAACCG-1_1	HLD11	3394	1100	2.00354	3463	1099	8	ATII
ACTTACTGTCGACTGC-1_1	HLD11	1136	554	4.22535	2682	636	4	ATII
ACTTACTGTGGGTCAA-1_1	HLD11	5848	1496	1.29959	4366	1480	8	ATII
ACTTACTTCTCCAGGG-1_1	HLD11	3308	953	2.47884	3434	952	3	ATII
ACTTGTTAGAGAGCTC-1_1	HLD11	3870	1111	2.84238	3743	1108	14	Club
ACTTGTTAGTCAAGCG-1_1	HLD11	2991	961	2.34035	3295	961	2	ATII
ACTTGTTGTAAGGGAA-1_1	HLD11	1993	630	2.70948	2939	635	2	ATII
ACTTGTTGTCATCCCT-1_1	HLD11	5167	1372	2.7095	4199	1371	9	ATII
ACTTTCAAGATTACCC-1_1	HLD11	4933	1733	2.31097	4238	1728	14	Club
ACTTTCAAGTCGCCGT-1_1	HLD11	2368	875	1.94257	3026	877	7	ATII
ACTTTCACAATGTAAG-1_1	HLD11	1747	689	3.60618	2831	702	3	ATII
ACTTTCAGTACTTGAC-1_1	HLD11	4167	1307	2.18383	3877	1304	8	ATII
ACTTTCAGTAGTGAAT-1_1	HLD11	5569	1388	1.31083	4304	1384	8	ATII
ACTTTCAGTCAGAATA-1_1	HLD11	3288	1184	4.71411	3420	1180	19	ATI
ACTTTCAGTTATCACG-1_1	HLD11	3970	1095	1.61209	3772	1094	3	ATII
ACTTTCATCAGCTCTC-1_1	HLD11	3188	967	2.54078	3388	965	2	ATII
AGAATAGAGCAGATCG-1_1	HLD11	4625	1386	2.42162	4055	1384	9	ATII
AGAATAGAGCTGAAAT-1_1	HLD11	8281	2481	3.12764	5011	2336	28	Prog
AGAATAGAGGTGTGGT-1_1	HLD11	2317	839	4.31593	3015	842	4	ATII
AGAATAGCACTTCGAA-1_1	HLD11	2610	804	3.21839	3154	801	15	ATII
AGAATAGCAGACAAAT-1_1	HLD11	2370	652	3.62869	3077	651	11	Club
AGAATAGGTAAACCTC-1_1	HLD11	4935	1413	1.09422	4143	1408	3	ATII
AGAATAGGTGAGGGTT-1_1	HLD11	4081	1127	2.03382	3820	1126	17	ATII
AGAATAGGTGGTTTCA-1_1	HLD11	7675	1027	1.22476	4804	896	10	Gob
AGAATAGTCCACGCAG-1_1	HLD11	1581	572	4.42758	2837	591	2	ATII
AGAATAGTCTACCTGC-1_1	HLD11	3230	1134	2.29102	3396	1133	3	ATII
AGAATAGTCTCCCTGA-1_1	HLD11	3399	1180	2.17711	3463	1180	16	ATII
AGACGTTAGGCGATAC-1_1	HLD11	1810	865	4.64088	2826	881	13	Bas
AGACGTTAGGTGCACA-1_1	HLD11	3294	1196	2.91439	3424	1195	0	ATII
AGACGTTAGTGGACGT-1_1	HLD11	2358	820	2.16285	3058	821	2	ATII
AGACGTTCACAGTCGC-1_1	HLD11	4976	1324	2.87379	4149	1321	9	ATII
AGACGTTCACTGAAGG-1_1	HLD11	3123	1031	1.88921	3350	1030	3	ATII
AGACGTTCATCCCACT-1_1	HLD11	2896	889	2.20994	3256	889	12	ATII
AGACGTTGTGGTAACG-1_1	HLD11	1599	560	4.12758	2844	574	12	ATII
AGACGTTTCAACTCTT-1_1	HLD11	2966	983	1.78692	3281	981	2	ATII
AGACGTTTCACCGGGT-1_1	HLD11	3655	1051	3.00958	3635	1051	3	ATII
AGACGTTTCATCACCC-1_1	HLD11	6742	1835	2.66983	4582	1805	14	Club
AGACGTTTCATTCACT-1_1	HLD11	2493	775	1.84517	3090	775	2	ATII
AGACGTTTCTCGTATT-1_1	HLD11	3128	899	2.23785	3367	899	2	ATII
AGAGCGAAGCAGATCG-1_1	HLD11	4845	1308	1.25903	4116	1304	8	ATII
AGAGCGAAGTGTGGCA-1_1	HLD11	6175	1583	1.21457	4440	1560	6	ATII
AGAGCGACACACCGCA-1_1	HLD11	4371	1288	2.31068	3932	1288	9	ATII
AGAGCGACATTTGCCC-1_1	HLD11	1429	651	2.51924	2807	676	7	ATII
AGAGCGAGTCTCTTAT-1_1	HLD11	2331	1039	5.40541	3006	1044	22	Bas
AGAGCGAGTTATCGGT-1_1	HLD11	5048	1357	3.28843	4174	1351	0	ATII
AGAGCGATCCAAGTAC-1_1	HLD11	3497	1035	1.88733	3522	1034	9	ATII
AGAGCTTCAAGGGTCA-1_1	HLD11	4772	1520	2.76614	4124	1516	1	ATII
AGAGCTTCACAGGCCT-1_1	HLD11	5481	1318	1.38661	4293	1315	9	ATII
AGAGCTTGTCTAGGTT-1_1	HLD11	3876	1344	0.799794	3758	1341	14	Club
AGAGCTTGTGACTCAT-1_1	HLD11	3967	1234	1.68893	3786	1234	0	ATII
AGAGCTTGTTCCATGA-1_1	HLD11	4305	1344	2.34611	3923	1340	0	ATII
AGAGCTTTCAACCAAC-1_1	HLD11	2417	833	3.5995	3055	831	15	ATII
AGAGCTTTCAGTACGT-1_1	HLD11	4620	1461	1.27706	4051	1461	8	ATII
AGAGCTTTCGCGATCG-1_1	HLD11	2241	738	4.01606	3007	739	2	ATII
AGAGTGGAGACATAAC-1_1	HLD11	1921	900	2.55075	2834	915	19	ATI
AGAGTGGCACGTCAGC-1_1	HLD11	3692	1085	1.59805	3654	1084	9	ATII
AGAGTGGCAGTTCCCT-1_1	HLD11	1895	995	2.8496	2787	1015	19	ATI
AGAGTGGGTAGTAGTA-1_1	HLD11	1903	728	9.45875	2881	735	23	Bas
AGAGTGGGTTGGAGGT-1_1	HLD11	4470	1310	2.93065	3984	1310	1	ATII
AGAGTGGTCCAAAGTC-1_1	HLD11	3625	1087	2.84138	3611	1083	1	ATII
AGATCTGAGTCGCCGT-1_1	HLD11	5077	1484	1.91058	4190	1482	6	ATII
AGATCTGCACACGCTG-1_1	HLD11	4213	1241	1.80394	3883	1239	17	ATII
AGATCTGCAGCAGTTT-1_1	HLD11	1072	592	3.73134	2651	659	19	ATI
AGATCTGGTGCACCAC-1_1	HLD11	1801	805	6.66297	2832	828	14	Club
AGATCTGTCACGCATA-1_1	HLD11	4081	1272	1.86229	3839	1272	0	ATII
AGATCTGTCACTCCTG-1_1	HLD11	2896	850	1.27762	3259	849	2	ATII
AGATTGCAGCCCAATT-1_1	HLD11	1245	589	4.97992	2768	636	4	ATII
AGATTGCCAAGAAAGG-1_1	HLD11	4811	1431	1.51736	4112	1429	0	ATII
AGATTGCCACCTTGTC-1_1	HLD11	5899	1421	2.18681	4382	1400	0	ATII
AGATTGCCATTCCTGC-1_1	HLD11	4424	1494	4.24955	4026	1488	22	Bas
AGATTGCGTCGCTTCT-1_1	HLD11	4154	1132	2.09437	3855	1131	3	ATII
AGATTGCGTTGCGTTA-1_1	HLD11	5122	1566	1.75713	4236	1560	6	ATII
AGATTGCTCACGACTA-1_1	HLD11	4574	1361	1.35549	4036	1361	8	ATII
AGATTGCTCCTACAGA-1_1	HLD11	6022	1541	1.31186	4420	1526	0	ATII
AGCAGCCAGATGTCGG-1_1	HLD11	10181	2160	1.24742	5220	1768	8	ATII
AGCAGCCAGGTGATAT-1_1	HLD11	5334	1452	2.77465	4265	1447	1	ATII
AGCAGCCAGTCGTACT-1_1	HLD11	1906	680	4.93179	2869	697	4	ATII
AGCAGCCCACGGATAG-1_1	HLD11	4737	1227	1.92105	4057	1226	1	ATII
AGCAGCCGTAACGTTC-1_1	HLD11	4980	1401	2.42972	4164	1398	9	ATII
AGCAGCCTCCGCGCAA-1_1	HLD11	4980	1511	1.40562	4146	1509	1	ATII
AGCAGCCTCCGTACAA-1_1	HLD11	3488	1140	1.97821	3516	1140	1	ATII
AGCAGCCTCGAGGTAG-1_1	HLD11	7874	1662	1.778	4812	1527	6	ATII
AGCATACCATACTCTT-1_1	HLD11	10201	1681	3.23498	5241	1281	11	Club
AGCATACGTCTCCATC-1_1	HLD11	4992	1329	1.46234	4165	1327	6	ATII
AGCATACGTGCCTGCA-1_1	HLD11	2813	899	2.1685	3217	898	3	ATII
AGCATACTCTTCATGT-1_1	HLD11	4439	1341	1.5544	3994	1340	8	ATII
AGCCTAAAGAAACCTA-1_1	HLD11	6742	1050	2.71433	4602	994	14	Club
AGCCTAAAGATTACCC-1_1	HLD11	3363	1199	1.63544	3450	1196	3	ATII
AGCCTAACAACACCCG-1_1	HLD11	4209	1315	1.59183	3885	1314	9	ATII
AGCCTAACACGCATCG-1_1	HLD11	2145	971	4.4289	2933	972	13	Bas
AGCCTAATCTGTGCAA-1_1	HLD11	1846	648	2.65439	2897	656	15	ATII
AGCGGTCAGTGAACGC-1_1	HLD11	5504	1446	2.10756	4325	1439	8	ATII
AGCGGTCCACTTCGAA-1_1	HLD11	4307	1293	1.53239	3928	1293	0	ATII
AGCGGTCCAGCCACCA-1_1	HLD11	4929	1176	1.15642	4109	1173	1	ATII
AGCGGTCGTCACTTCC-1_1	HLD11	4237	1194	2.17135	3893	1192	8	ATII
AGCGGTCTCACGCATA-1_1	HLD11	2154	762	4.87465	2933	769	4	ATII
AGCGTATAGGTTCCTA-1_1	HLD11	4454	1294	1.66143	3983	1294	17	ATII
AGCGTATCAAACTGTC-1_1	HLD11	1712	716	3.91355	2815	726	15	ATII
AGCGTATCACCGTTGG-1_1	HLD11	2178	799	5.14233	2982	806	2	ATII
AGCGTATCATGGGACA-1_1	HLD11	3938	1307	3.91061	3782	1300	28	Prog
AGCGTATGTCTCTTAT-1_1	HLD11	4549	1382	2.00044	4024	1380	9	ATII
AGCGTATGTGGCAAAC-1_1	HLD11	3935	1142	2.46506	3762	1141	25	ATII
AGCGTATTCCTGCAGG-1_1	HLD11	1351	568	6.1436	2796	619	4	ATII
AGCGTCGAGACGACGT-1_1	HLD11	955	633	2.93194	2548	751	19	ATI
AGCGTCGAGTATTGGA-1_1	HLD11	836	536	2.51196	2482	673	19	ATI
AGCGTCGCAATCCGAT-1_1	HLD11	3172	1165	1.76545	3359	1165	9	ATII
AGCGTCGGTATAATGG-1_1	HLD11	1126	529	0.976909	2678	589	7	ATII
AGCGTCGGTCTCACCT-1_1	HLD11	2778	804	1.43988	3207	804	7	ATII
AGCGTCGTCAACGAAA-1_1	HLD11	3879	1237	4.33101	3750	1236	9	ATII
AGCGTCGTCACGACTA-1_1	HLD11	1973	650	3.19311	2949	659	11	Club
AGCTCCTAGGGTGTGT-1_1	HLD11	3021	980	3.93909	3306	979	2	ATII
AGCTCCTAGTGTTAGA-1_1	HLD11	2094	660	4.68004	2925	680	4	ATII
AGCTCCTCAAGTCTGT-1_1	HLD11	4973	1524	2.8152	4173	1521	17	ATII
AGCTCCTGTCTTGATG-1_1	HLD11	2962	929	2.32951	3277	928	0	ATII
AGCTCCTGTGCAGTAG-1_1	HLD11	5114	1529	1.36879	4214	1526	1	ATII
AGCTCCTGTTCTGGTA-1_1	HLD11	2765	907	2.27848	3199	907	3	ATII
AGCTCCTTCAGTTTGG-1_1	HLD11	3806	1359	6.46348	3722	1356	14	Club
AGCTCCTTCGGACAAG-1_1	HLD11	1329	530	2.0316	2794	585	4	ATII
AGCTCCTTCTGTGCAA-1_1	HLD11	2643	900	2.95119	3141	894	3	ATII
AGCTCTCCATACCATG-1_1	HLD11	3986	1237	2.60913	3785	1237	9	ATII
AGCTCTCTCCCTAATT-1_1	HLD11	2453	1003	2.24215	3029	1009	22	Bas
AGCTCTCTCTTCAACT-1_1	HLD11	6705	1944	1.10365	4630	1913	6	ATII
AGCTTGAAGATGCCTT-1_1	HLD11	4373	1448	1.53213	3968	1446	6	ATII
AGCTTGACAAGTAATG-1_1	HLD11	2391	1151	3.34588	2985	1151	19	ATI
AGCTTGACAATGACCT-1_1	HLD11	3625	1107	2.45517	3615	1106	3	ATII
AGGCCACAGCGTAGTG-1_1	HLD11	2432	902	2.96053	3056	901	2	ATII
AGGCCACAGTGTTAGA-1_1	HLD11	5776	1528	1.57548	4366	1520	0	ATII
AGGCCACGTGACCAAG-1_1	HLD11	1471	590	4.55472	2805	621	4	ATII
AGGCCACGTTCATGGT-1_1	HLD11	6267	1544	1.3244	4476	1525	17	ATII
AGGCCACTCAGCCTAA-1_1	HLD11	2302	787	2.73675	3034	788	3	ATII
AGGCCACTCCAGATCA-1_1	HLD11	3505	1031	1.79743	3525	1028	2	ATII
AGGCCGTAGGCAAAGA-1_1	HLD11	3850	1072	2.18182	3730	1070	2	ATII
AGGCCGTGTCTTGCGG-1_1	HLD11	8252	2045	2.70238	4924	1891	1	ATII
AGGCCGTTCGGCGCTA-1_1	HLD11	2852	915	2.31417	3234	914	2	ATII
AGGGAGTAGCCAGGAT-1_1	HLD11	5008	1307	1.17812	4151	1304	6	ATII
AGGGAGTAGCTTTGGT-1_1	HLD11	996	536	6.2249	2622	604	18	Club
AGGGAGTCAAGTAATG-1_1	HLD11	4206	1210	1.45031	3870	1208	3	ATII
AGGGAGTCACATTTCT-1_1	HLD11	2477	888	3.14897	3070	890	3	ATII
AGGGAGTTCGTTGCCT-1_1	HLD11	1683	579	3.98099	2819	603	12	ATII
AGGGAGTTCTCCGGTT-1_1	HLD11	3543	1117	2.62489	3553	1116	14	Club
AGGGAGTTCTGATTCT-1_1	HLD11	2557	1089	3.7544	3080	1087	18	Club
AGGGATGAGAAGAAGC-1_1	HLD11	1250	512	8.08	2764	575	15	ATII
AGGGATGCACCCATGG-1_1	HLD11	2257	1058	1.28489	2886	1059	24	SM
AGGGATGCAGCCTGTG-1_1	HLD11	1625	616	5.10769	2829	634	15	ATII
AGGGATGCAGGTGGAT-1_1	HLD11	3336	1054	1.61871	3445	1054	3	ATII
AGGGATGGTCTTCTCG-1_1	HLD11	3422	1157	1.72414	3476	1157	2	ATII
AGGGATGTCCCAAGAT-1_1	HLD11	1785	1062	2.80112	2718	1090	27	Cil
AGGGTGAAGGCTATCT-1_1	HLD11	4502	1289	1.57708	3994	1288	0	ATII
AGGGTGAAGTGTTTGC-1_1	HLD11	2317	1008	2.89167	2981	1016	15	ATII
AGGGTGACAGACAAGC-1_1	HLD11	5584	1580	2.13109	4314	1568	6	ATII
AGGGTGACAGGTCCAC-1_1	HLD11	9197	2268	2.15288	5097	2023	1	ATII
AGGGTGACAGTTAACC-1_1	HLD11	3065	1008	4.79608	3318	1006	15	ATII
AGGGTGATCAACACGT-1_1	HLD11	2772	982	1.62338	3174	979	2	ATII
AGGGTGATCGTCCAGG-1_1	HLD11	5295	1500	0.944287	4269	1497	8	ATII
AGGTCATAGAAACGAG-1_1	HLD11	1282	514	4.21217	2788	563	12	ATII
AGGTCATAGTCTTGCA-1_1	HLD11	4916	1315	2.0952	4120	1313	9	ATII
AGGTCATCAAGGTGTG-1_1	HLD11	3580	1014	1.89944	3580	1013	16	ATII
AGGTCATCATATGGTC-1_1	HLD11	3655	1041	2.87278	3634	1040	3	ATII
AGGTCATGTTCCACAA-1_1	HLD11	5175	1381	2.02899	4209	1379	1	ATII
AGGTCATGTTCTCATT-1_1	HLD11	4798	1460	2.25094	4104	1458	1	ATII
AGGTCATTCAGGATCT-1_1	HLD11	1992	938	1.25502	2853	952	19	ATI
AGGTCATTCGCTAGCG-1_1	HLD11	2514	736	2.6253	3099	739	4	ATII
AGGTCCGAGGGATACC-1_1	HLD11	5317	1437	1.67388	4260	1435	8	ATII
AGGTCCGCATGGTCTA-1_1	HLD11	6347	1693	1.51253	4507	1669	6	ATII
AGGTCCGCATTATCTC-1_1	HLD11	2240	820	3.97321	2991	821	18	Club
AGGTCCGTCAGCTTAG-1_1	HLD11	1944	692	3.60082	2879	698	2	ATII
AGTAGTCTCCCACTTG-1_1	HLD11	2861	988	2.4467	3238	987	3	ATII
AGTCTTTGTAAACGCG-1_1	HLD11	3858	1177	3.52514	3745	1176	3	ATII
AGTCTTTGTTAGATGA-1_1	HLD11	3989	1132	1.42893	3788	1132	0	ATII
AGTCTTTGTTTGACAC-1_1	HLD11	2090	707	2.96651	2944	715	4	ATII
AGTCTTTTCACCTCGT-1_1	HLD11	5796	1541	1.75983	4378	1526	17	ATII
AGTCTTTTCCTGCCAT-1_1	HLD11	1803	761	3.54964	2827	771	3	ATII
AGTGAGGAGAATAGGG-1_1	HLD11	4761	1164	2.33144	4109	1160	10	Gob
AGTGAGGAGCCGTCGT-1_1	HLD11	5539	1445	2.05813	4324	1432	0	ATII
AGTGAGGAGTATTGGA-1_1	HLD11	1138	527	5.44815	2709	591	4	ATII
AGTGAGGAGTTACGGG-1_1	HLD11	3030	945	2.54125	3311	944	2	ATII
AGTGAGGCACCCAGTG-1_1	HLD11	4909	1396	2.44449	4143	1394	3	ATII
AGTGGGACAGTAAGAT-1_1	HLD11	3095	1099	2.16478	3331	1096	3	ATII
AGTGGGACATTACGAC-1_1	HLD11	3920	1359	3.34184	3779	1358	22	Bas
AGTGGGAGTGAGCGAT-1_1	HLD11	2072	767	2.60618	2936	773	3	ATII
AGTGGGATCAGTTTGG-1_1	HLD11	5024	1703	7.94188	4265	1687	22	Bas
AGTGGGATCTTTCCTC-1_1	HLD11	3612	1029	1.9103	3606	1029	3	ATII
AGTGTCAAGCGTAGTG-1_1	HLD11	4099	1108	3.02513	3838	1106	14	Club
AGTGTCACATGGTCTA-1_1	HLD11	4240	1254	1.95755	3900	1253	17	ATII
AGTGTCAGTCTGCAAT-1_1	HLD11	3856	1203	1.42635	3732	1201	9	ATII
AGTTGGTCATCCTTGC-1_1	HLD11	2478	885	6.69895	3057	885	4	ATII
AGTTGGTCATTAGGCT-1_1	HLD11	1412	711	3.75354	2805	742	13	Bas
AGTTGGTGTAGGAGTC-1_1	HLD11	4460	1269	2.713	3978	1268	1	ATII
AGTTGGTGTATAATGG-1_1	HLD11	2218	989	4.41839	2960	997	13	Bas
AGTTGGTGTCAGGACA-1_1	HLD11	2363	844	1.81972	3064	844	2	ATII
AGTTGGTTCGTTTGCC-1_1	HLD11	4507	1135	1.19814	3990	1133	1	ATII
AGTTGGTTCTGTTGAG-1_1	HLD11	1133	546	2.20653	2702	606	2	ATII
ATAACGCAGCTTATCG-1_1	HLD11	5297	1352	2.26543	4256	1349	17	ATII
ATAACGCAGGTAGCTG-1_1	HLD11	4623	1270	1.68722	4045	1269	0	ATII
ATAACGCAGTGTGAAT-1_1	HLD11	12521	2033	1.31779	5497	1357	10	Gob
ATAACGCCATCCGCGA-1_1	HLD11	7615	952	1.77282	4766	821	10	Gob
ATAACGCCATCGTCGG-1_1	HLD11	3394	1432	2.91691	3456	1430	22	Bas
ATAACGCGTTCGCGAC-1_1	HLD11	2619	1055	2.90187	3115	1055	9	ATII
ATAACGCTCTCCCTGA-1_1	HLD11	4319	1408	4.86224	3945	1407	13	Bas
ATAAGAGAGAGAGCTC-1_1	HLD11	4057	1172	2.04585	3818	1172	3	ATII
ATAAGAGAGTGCAAGC-1_1	HLD11	3765	740	5.04648	3677	739	10	Gob
ATAAGAGCAGAGTGTG-1_1	HLD11	3367	997	3.4749	3461	996	12	ATII
ATAAGAGGTGAAGGCT-1_1	HLD11	4179	1239	1.91433	3875	1237	0	ATII
ATAAGAGGTGACTACT-1_1	HLD11	2801	881	2.07069	3222	881	16	ATII
ATAAGAGTCACCATAG-1_1	HLD11	1678	720	5.12515	2808	745	13	Bas
ATAGACCAGACTAGGC-1_1	HLD11	3832	1168	2.29645	3718	1168	3	ATII
ATAGACCAGCACACAG-1_1	HLD11	3449	1410	3.01537	3475	1404	22	Bas
ATAGACCAGTCGTTTG-1_1	HLD11	4586	1285	1.9843	4026	1284	1	ATII
ATAGACCCAAACGCGA-1_1	HLD11	6525	1746	2.54406	4532	1717	6	ATII
ATAGACCCAGTTAACC-1_1	HLD11	5276	1597	3.14632	4335	1591	14	Club
ATAGACCGTCACTTCC-1_1	HLD11	4667	1727	2.67838	4166	1721	22	Bas
ATAGACCGTCGCGGTT-1_1	HLD11	2943	978	1.86884	3272	977	3	ATII
ATCACGAAGCACACAG-1_1	HLD11	3037	980	2.83174	3310	978	1	ATII
ATCACGAAGCCTATGT-1_1	HLD11	2319	806	3.23415	3039	806	2	ATII
ATCACGAAGCGATAGC-1_1	HLD11	4150	1263	1.92771	3865	1262	9	ATII
ATCACGACACCTATCC-1_1	HLD11	2218	742	4.01262	3001	744	2	ATII
ATCACGACATACTCTT-1_1	HLD11	4004	1391	1.84815	3807	1390	9	ATII
ATCATCTAGAGTACCG-1_1	HLD11	5301	1451	2.07508	4260	1448	1	ATII
ATCATCTAGCAGATCG-1_1	HLD11	4536	849	2.51323	3981	845	10	Gob
ATCATCTGTGCTAGCC-1_1	HLD11	2825	965	3.00885	3220	963	1	ATII
ATCATCTGTGTTAAGA-1_1	HLD11	1141	627	6.92375	2704	703	19	ATI
ATCATGGCACCTCGGA-1_1	HLD11	2619	903	5.04009	3144	902	4	ATII
ATCATGGGTACAGCAG-1_1	HLD11	2573	846	2.17645	3121	845	2	ATII
ATCATGGGTCTTGTCC-1_1	HLD11	3352	1155	1.52148	3443	1154	3	ATII
ATCATGGTCATGTAGC-1_1	HLD11	3837	1658	4.03961	3753	1656	27	Cil
ATCATGGTCCAGAAGG-1_1	HLD11	2785	983	3.2675	3201	982	18	Club
ATCCACCAGGATGGAA-1_1	HLD11	4878	1454	1.94752	4142	1452	8	ATII
ATCCACCAGTCATGCT-1_1	HLD11	3486	1042	2.09409	3517	1042	7	ATII
ATCCACCCAGGATCGA-1_1	HLD11	1406	552	5.83215	2761	590	15	ATII
ATCCACCGTAGAGTGC-1_1	HLD11	2848	945	2.66854	3218	945	4	ATII
ATCCACCGTCTAGAGG-1_1	HLD11	2798	902	2.25161	3218	902	2	ATII
ATCCACCTCAGCTTAG-1_1	HLD11	4346	1052	1.79475	3926	1052	2	ATII
ATCCACCTCTGCAGTA-1_1	HLD11	1689	595	6.69035	2820	613	15	ATII
ATCCACCTCTGCTGCT-1_1	HLD11	2121	1031	3.39463	2851	1033	30	Fib
ATCCGAACATATGCTG-1_1	HLD11	4215	1250	2.82325	3880	1250	1	ATII
ATCCGAAGTAGCACGA-1_1	HLD11	1381	508	7.24113	2794	551	4	ATII
ATCCGAAGTCACTTCC-1_1	HLD11	2829	842	3.07529	3230	839	3	ATII
ATCGAGTAGAGCTGCA-1_1	HLD11	4215	1195	2.60973	3870	1195	9	ATII
ATCGAGTAGGGCTCTC-1_1	HLD11	3280	998	4.42073	3427	997	12	ATII
ATCGAGTAGTAATCCC-1_1	HLD11	3620	1249	1.35359	3611	1247	9	ATII
ATCGAGTAGTTACCCA-1_1	HLD11	3487	1900	3.52739	3491	1893	27	Cil
ATCGAGTCATTAGCCA-1_1	HLD11	2913	1007	1.68211	3243	1005	2	ATII
ATCGAGTTCCACTGGG-1_1	HLD11	1657	680	4.1038	2791	708	4	ATII
ATCGAGTTCGCTGATA-1_1	HLD11	4266	1205	1.33615	3932	1203	14	Club
ATCGAGTTCTACTTAC-1_1	HLD11	1238	627	7.59289	2746	680	13	Bas
ATCTACTAGCTGAACG-1_1	HLD11	12065	1437	0.928305	5431	907	10	Gob
ATCTACTAGTGGGCTA-1_1	HLD11	2425	838	2.06186	3057	839	3	ATII
ATCTACTCAGTCTTCC-1_1	HLD11	1980	804	1.06061	2870	812	2	ATII
ATCTGCCAGAAACCTA-1_1	HLD11	3596	1238	2.33593	3592	1236	9	ATII
ATCTGCCAGCTAAGAT-1_1	HLD11	4578	1421	2.29358	4035	1420	8	ATII
ATCTGCCCAGGGATTG-1_1	HLD11	6529	1165	1.792	4578	1123	11	Club
ATCTGCCGTGACAAAT-1_1	HLD11	5288	1451	2.00454	4254	1448	17	ATII
ATCTGCCGTGGTAACG-1_1	HLD11	2997	1036	1.73507	3293	1035	3	ATII
ATCTGCCGTTATTCTC-1_1	HLD11	4629	1238	4.12616	4031	1235	1	ATII
ATCTGCCTCACCTCGT-1_1	HLD11	2736	1174	4.53216	3142	1174	18	Club
ATCTGCCTCGCCGTGA-1_1	HLD11	1760	665	6.07955	2808	679	15	ATII
ATGAGGGCAATGGATA-1_1	HLD11	3279	1021	3.99512	3410	1020	4	ATII
ATGAGGGGTCTCTTAT-1_1	HLD11	1935	763	4.18605	2870	769	3	ATII
ATGCGATAGGGATGGG-1_1	HLD11	3259	1002	1.65695	3420	1002	3	ATII
ATGCGATCACCACGTG-1_1	HLD11	3584	1115	1.84152	3584	1115	2	ATII
ATGCGATCATCTATGG-1_1	HLD11	1966	720	4.88301	2869	737	4	ATII
ATGCGATGTTGACGTT-1_1	HLD11	6046	1621	1.42243	4443	1611	1	ATII
ATGCGATTCCGCGGTA-1_1	HLD11	2475	857	3.0303	3093	855	3	ATII
ATGCGATTCGAATGGG-1_1	HLD11	3498	1049	2.08691	3526	1049	2	ATII
ATGCGATTCGTGGTCG-1_1	HLD11	3358	1122	3.72245	3453	1122	3	ATII
ATGCGATTCGTTTAGG-1_1	HLD11	4459	1371	2.96031	3996	1371	1	ATII
ATGGGAGAGGAGTTTA-1_1	HLD11	961	507	4.78668	2603	579	18	Club
ATGGGAGCAAAGTCAA-1_1	HLD11	6140	1554	1.35179	4434	1532	8	ATII
ATGGGAGTCAACACTG-1_1	HLD11	1443	567	4.2966	2818	608	4	ATII
ATGTGTGAGTGTCCAT-1_1	HLD11	6315	1684	1.12431	4529	1666	1	ATII
ATGTGTGCATGTCCTC-1_1	HLD11	3083	1009	1.7191	3335	1007	3	ATII
ATGTGTGGTTGGAGGT-1_1	HLD11	2590	844	2.7027	3128	844	2	ATII
ATGTGTGTCGTCCAGG-1_1	HLD11	3577	1090	1.39782	3577	1089	2	ATII
ATTACTCAGAGCTATA-1_1	HLD11	2927	947	1.77656	3271	947	2	ATII
ATTACTCTCCAGATCA-1_1	HLD11	4693	1417	1.7899	4079	1416	1	ATII
ATTACTCTCCGAACGC-1_1	HLD11	6326	1715	2.35536	4506	1694	6	ATII
ATTACTCTCCGAATGT-1_1	HLD11	4616	1263	1.27816	4038	1263	3	ATII
ATTATCCTCAAGAAGT-1_1	HLD11	5173	1378	1.85579	4225	1376	0	ATII
ATTATCCTCTCTGCTG-1_1	HLD11	2970	985	1.75084	3279	983	2	ATII
ATTATCCTCTGTGCAA-1_1	HLD11	5108	1517	2.15348	4219	1514	1	ATII
ATTCTACGTCAGTGGA-1_1	HLD11	3290	1015	2.55319	3429	1014	16	ATII
ATTGGACAGCGTTGCC-1_1	HLD11	3549	1432	4.84644	3548	1426	27	Cil
ATTGGACAGGCCCGTT-1_1	HLD11	3356	1050	1.99642	3448	1048	2	ATII
ATTGGACAGTACGACG-1_1	HLD11	1676	712	7.1599	2778	735	4	ATII
ATTGGACAGTTAGGTA-1_1	HLD11	8166	2092	1.87362	4917	1943	1	ATII
ATTGGACCAGATGGGT-1_1	HLD11	1800	701	3.88889	2847	710	2	ATII
ATTGGACGTACAGACG-1_1	HLD11	2739	962	3.0303	3164	961	2	ATII
ATTGGACGTGCTTCTC-1_1	HLD11	933	537	4.50161	2582	634	19	ATI
ATTGGACGTTACCAGT-1_1	HLD11	2115	793	4.39716	2923	799	12	ATII
ATTGGTGAGAGACTAT-1_1	HLD11	3512	1150	2.76196	3529	1149	17	ATII
ATTGGTGCACTAGTAC-1_1	HLD11	4848	1496	1.32013	4144	1492	6	ATII
ATTGGTGGTGAAATCA-1_1	HLD11	2420	778	2.89256	3049	781	4	ATII
ATTGGTGTCCGAAGAG-1_1	HLD11	6339	1685	3.72298	4491	1660	9	ATII
ATTTCTGAGTAGCCGA-1_1	HLD11	4624	1347	1.51384	4030	1343	1	ATII
ATTTCTGCAATCCAAC-1_1	HLD11	2472	868	2.10356	3078	870	7	ATII
ATTTCTGCATCACGTA-1_1	HLD11	1735	647	2.1902	2827	662	12	ATII
ATTTCTGGTCAACATC-1_1	HLD11	4686	1144	2.21938	4070	1141	14	Club
ATTTCTGGTCGCGAAA-1_1	HLD11	3502	1118	2.02741	3527	1118	17	ATII
ATTTCTGGTTCACGGC-1_1	HLD11	7536	2074	2.34873	4846	1981	9	ATII
ATTTCTGGTTTGGGCC-1_1	HLD11	2007	664	2.44145	2908	669	4	ATII
ATTTCTGTCACATGCA-1_1	HLD11	1311	582	3.35622	2810	616	18	Club
ATTTCTGTCGGCGGTT-1_1	HLD11	3201	783	9.84067	3387	779	10	Gob
CAACCAAAGACCCACC-1_1	HLD11	4644	1292	1.59345	4038	1290	6	ATII
CAACCAACAGGCTGAA-1_1	HLD11	3378	1181	1.89461	3449	1181	9	ATII
CAACCAAGTACAGTGG-1_1	HLD11	4035	1151	1.93309	3798	1149	3	ATII
CAACCAAGTATAATGG-1_1	HLD11	3295	1255	2.85281	3416	1252	22	Bas
CAACCAATCGGTTAAC-1_1	HLD11	2212	706	5.47016	3018	709	15	ATII
CAACCTCAGAGCTTCT-1_1	HLD11	2685	855	2.7933	3180	855	3	ATII
CAACCTCAGGTCATCT-1_1	HLD11	9509	1392	1.70365	5135	1137	10	Gob
CAACCTCAGTGCGATG-1_1	HLD11	3284	1072	1.55298	3425	1071	2	ATII
CAACCTCGTCTGGTCG-1_1	HLD11	4008	1287	3.24351	3797	1286	9	ATII
CAACCTCTCTAAGCCA-1_1	HLD11	2715	1039	4.34622	3156	1037	18	Club
CAACTAGAGACAAGCC-1_1	HLD11	4259	1209	3.14628	3891	1209	17	ATII
CAACTAGAGACTTTCG-1_1	HLD11	2847	913	1.58061	3226	910	2	ATII
CAACTAGCAGCTCGCA-1_1	HLD11	1364	657	6.81818	2797	703	18	Club
CAACTAGCATCGATTG-1_1	HLD11	4411	1289	1.42825	3972	1288	1	ATII
CAACTAGGTCGCGGTT-1_1	HLD11	3472	1200	2.13134	3501	1199	9	ATII
CAACTAGGTCTTGATG-1_1	HLD11	1788	668	4.08277	2863	677	15	ATII
CAACTAGGTGTGAATA-1_1	HLD11	2278	788	2.4583	3035	789	3	ATII
CAACTAGTCCTCGCAT-1_1	HLD11	994	531	1.30785	2601	622	7	ATII
CAAGAAAAGACACGAC-1_1	HLD11	4543	1249	1.12261	3999	1248	1	ATII
CAAGAAACACTATCTT-1_1	HLD11	2028	942	7.1499	2849	956	13	Bas
CAAGAAATCTCTGTCG-1_1	HLD11	3723	1146	1.58474	3675	1143	3	ATII
CAAGATCCAGGTCTCG-1_1	HLD11	6516	1695	1.85697	4565	1661	1	ATII
CAAGATCCATTCCTCG-1_1	HLD11	2035	703	3.78378	2916	711	15	ATII
CAAGATCGTCAGGACA-1_1	HLD11	1229	558	6.18389	2737	624	4	ATII
CAAGATCTCAGCACAT-1_1	HLD11	5350	814	1.45794	4251	782	10	Gob
CAAGATCTCAGCGACC-1_1	HLD11	3887	1222	2.05814	3748	1221	8	ATII
CAAGATCTCATCGCTC-1_1	HLD11	1078	598	6.58627	2641	699	19	ATI
CAAGATCTCGGAAACG-1_1	HLD11	1670	866	4.01198	2762	881	19	ATI
CAAGGCCAGGCGCTCT-1_1	HLD11	3942	1432	1.69964	3786	1431	9	ATII
CAAGGCCAGTCTTGCA-1_1	HLD11	7032	1894	3.12856	4834	1833	5	Cil
CAAGGCCCACAACTGT-1_1	HLD11	4834	1330	2.29624	4124	1328	3	ATII
CAAGGCCGTCCATCCT-1_1	HLD11	7253	1030	7.29353	4728	926	10	Gob
CAAGGCCTCTGAGGGA-1_1	HLD11	2091	732	3.44333	2957	735	4	ATII
CAAGGCCTCTTGTTTG-1_1	HLD11	4614	1344	3.48938	4074	1339	14	Club
CAAGTTGAGACCTAGG-1_1	HLD11	4047	1261	1.26019	3815	1261	1	ATII
CAAGTTGAGCTTCGCG-1_1	HLD11	3458	1198	2.89184	3494	1197	9	ATII
CAAGTTGCAGACGCTC-1_1	HLD11	1195	580	5.43933	2736	658	4	ATII
CAAGTTGCAGCTCCGA-1_1	HLD11	3046	901	3.28299	3329	901	2	ATII
CAAGTTGGTCACCTAA-1_1	HLD11	3285	975	2.34399	3416	974	3	ATII
CAAGTTGTCGCAAACT-1_1	HLD11	1353	664	7.76053	2790	702	13	Bas
CAAGTTGTCTCATTCA-1_1	HLD11	3946	1190	1.21642	3771	1189	16	ATII
CAAGTTGTCTGGTGTA-1_1	HLD11	6801	1645	1.74974	4615	1608	6	ATII
CACAAACGTATCGCAT-1_1	HLD11	4407	1237	1.83799	3966	1235	0	ATII
CACAAACGTCTAGTCA-1_1	HLD11	1346	535	1.11441	2804	586	15	ATII
CACAAACGTCTCTTTA-1_1	HLD11	1620	665	3.95062	2776	701	4	ATII
CACAAACGTCTGCCAG-1_1	HLD11	8827	1399	0.951626	5063	1198	10	Gob
CACAAACTCCTTGACC-1_1	HLD11	4571	1261	3.25968	4053	1258	10	Gob
CACACAAGTCTCAACA-1_1	HLD11	2148	806	2.70019	2956	807	17	ATII
CACACAATCCTCAATT-1_1	HLD11	5000	1505	1.84	4173	1504	6	ATII
CACACCTAGAAACCAT-1_1	HLD11	2292	787	0.56719	3019	791	7	ATII
CACACCTAGCGTAATA-1_1	HLD11	3238	1001	2.00741	3397	1001	3	ATII
CACACCTAGTCCCACG-1_1	HLD11	6116	1700	2.02747	4457	1685	17	ATII
CACACCTCAGCTTAAC-1_1	HLD11	1173	736	5.11509	2638	825	30	Fib
CACACCTCATCAGTAC-1_1	HLD11	4168	1293	1.94338	3873	1293	6	ATII
CACACCTGTACTCAAC-1_1	HLD11	2454	868	1.67074	3069	867	3	ATII
CACACCTGTCACACGC-1_1	HLD11	1338	505	6.72646	2779	579	4	ATII
CACACCTTCAACGAAA-1_1	HLD11	3811	1176	2.38782	3716	1175	3	ATII
CACACCTTCTGCCAGG-1_1	HLD11	3717	1192	1.91014	3678	1192	1	ATII
CACACTCAGCGTGAAC-1_1	HLD11	1546	569	2.26391	2820	595	4	ATII
CACACTCCAAACAACA-1_1	HLD11	4278	1236	1.58953	3915	1236	8	ATII
CACACTCGTGACGCCT-1_1	HLD11	3766	1236	1.5932	3707	1236	8	ATII
CACACTCGTTCGTCTC-1_1	HLD11	4416	1689	3.05707	4057	1682	22	Bas
CACACTCTCACTTATC-1_1	HLD11	2875	1000	2.43478	3238	1000	3	ATII
CACACTCTCCGGGTGT-1_1	HLD11	2958	1018	2.83976	3271	1017	3	ATII
CACACTCTCGTTTAGG-1_1	HLD11	3501	1076	2.485	3526	1076	2	ATII
CACAGGCAGGCAGTCA-1_1	HLD11	5482	1104	1.6235	4306	1089	14	Club
CACAGGCAGTAGCCGA-1_1	HLD11	4812	1313	1.12219	4104	1310	8	ATII
CACAGGCGTCAGGACA-1_1	HLD11	8024	2008	1.52044	4915	1853	8	ATII
CACAGGCTCCACGTGG-1_1	HLD11	6362	1425	1.93335	4555	1387	14	Club
CACAGGCTCCGGCACA-1_1	HLD11	6015	1611	1.19701	4451	1597	8	ATII
CACAGGCTCTCGGACG-1_1	HLD11	5204	1517	1.22982	4225	1513	1	ATII
CACAGTAAGGCGACAT-1_1	HLD11	5128	1443	3.49064	4202	1438	8	ATII
CACAGTAAGTTTGCGT-1_1	HLD11	3687	1246	2.46813	3657	1246	1	ATII
CACAGTACAAGCCTAT-1_1	HLD11	1753	631	3.19452	2867	640	12	ATII
CACAGTACACGGCGTT-1_1	HLD11	4137	1275	1.18443	3864	1273	8	ATII
CACAGTACATCGATTG-1_1	HLD11	1697	568	4.41956	2786	611	11	Club
CACAGTAGTATCAGTC-1_1	HLD11	4372	1134	0.983532	3927	1134	8	ATII
CACAGTAGTTCAGACT-1_1	HLD11	3027	960	4.03039	3309	960	2	ATII
CACAGTATCAACACGT-1_1	HLD11	2973	958	3.56542	3292	957	3	ATII
CACAGTATCCAACCAA-1_1	HLD11	2591	815	2.47009	3147	814	3	ATII
CACATAGCAAGTAGTA-1_1	HLD11	5408	1512	1.64571	4305	1506	8	ATII
CACATAGCAGGGAGAG-1_1	HLD11	5084	1294	1.49489	4186	1287	17	ATII
CACATAGCAGTCACTA-1_1	HLD11	3930	1203	1.55216	3769	1202	1	ATII
CACATAGCAGTGGGAT-1_1	HLD11	5301	1597	2.4335	4281	1593	9	ATII
CACATAGTCATCGATG-1_1	HLD11	4952	1367	1.3126	4140	1362	17	ATII
CACATAGTCGGTGTCG-1_1	HLD11	5068	1247	2.09155	4143	1245	8	ATII
CACATTTAGTTTCCTT-1_1	HLD11	2283	765	4.02979	3010	770	4	ATII
CACATTTGTTAGGGTG-1_1	HLD11	4062	1393	1.67405	3829	1391	17	ATII
CACATTTTCCGTTGTC-1_1	HLD11	4377	1350	1.62212	3953	1347	1	ATII
CACATTTTCGCCGTGA-1_1	HLD11	1760	766	4.03409	2811	777	4	ATII
CACATTTTCTGCTGCT-1_1	HLD11	4360	1343	3.69266	3960	1339	1	ATII
CACCACTAGATAGTCA-1_1	HLD11	7058	1860	1.24681	4670	1805	6	ATII
CACCACTCACATTTCT-1_1	HLD11	5579	1507	1.00376	4342	1499	0	ATII
CACCACTCAGTCACTA-1_1	HLD11	1306	514	5.43645	2747	570	4	ATII
CACCACTCATGTTGAC-1_1	HLD11	4943	1353	1.31499	4162	1349	0	ATII
CACCACTGTGCAGGTA-1_1	HLD11	3918	1206	2.37366	3746	1204	7	ATII
CACCACTTCCATGCTC-1_1	HLD11	3099	1474	2.25879	3278	1471	19	ATI
CACCACTTCGCATGAT-1_1	HLD11	5278	1514	7.25654	4245	1509	2	ATII
CACCAGGAGACAAGCC-1_1	HLD11	6409	1688	2.10641	4491	1666	8	ATII
CACCAGGAGACGCACA-1_1	HLD11	3976	1263	1.4839	3802	1261	14	Club
CACCAGGAGGCTCAGA-1_1	HLD11	2359	745	2.84019	3057	746	2	ATII
CACCAGGAGGTTACCT-1_1	HLD11	3019	1008	2.71613	3291	1008	9	ATII
CACCAGGCAATGGTCT-1_1	HLD11	4339	1389	2.41991	3954	1387	9	ATII
CACCAGGCAGGACCCT-1_1	HLD11	3900	1287	1.17949	3754	1286	17	ATII
CACCAGGGTGTGACGA-1_1	HLD11	3784	1153	1.9556	3701	1151	9	ATII
CACCTTGAGGGTTTCT-1_1	HLD11	3442	1113	1.77223	3489	1113	17	ATII
CACCTTGTCACAGGCC-1_1	HLD11	5054	1495	1.24654	4178	1490	0	ATII
CACCTTGTCACTTACT-1_1	HLD11	2758	862	2.4293	3188	859	4	ATII
CACTCCAAGGATGGTC-1_1	HLD11	4042	1277	2.0287	3818	1275	3	ATII
CACTCCACAACGATGG-1_1	HLD11	3224	1094	2.94665	3388	1093	3	ATII
CACTCCACATAGAAAC-1_1	HLD11	4427	1333	2.64287	3987	1330	9	ATII
CACTCCAGTATGAAAC-1_1	HLD11	3803	1124	1.73547	3711	1122	3	ATII
CACTCCATCAGCTCTC-1_1	HLD11	1563	625	4.79846	2829	643	15	ATII
CACTCCATCGCCTGTT-1_1	HLD11	6529	1729	1.08746	4540	1704	0	ATII
CACTCCATCGTTACGA-1_1	HLD11	4426	1333	2.46272	3973	1329	16	ATII
CAGAATCAGTCATCCA-1_1	HLD11	1391	533	3.81021	2813	577	3	ATII
CAGAATCAGTTCGATC-1_1	HLD11	7044	1875	1.84554	4697	1833	1	ATII
CAGAGAGAGGTAGCCA-1_1	HLD11	6440	1656	1.56832	4531	1633	1	ATII
CAGAGAGCAACCGCCA-1_1	HLD11	1392	522	4.16667	2794	560	12	ATII
CAGAGAGCACGGATAG-1_1	HLD11	3953	1238	1.74551	3775	1237	1	ATII
CAGAGAGCATGCAATC-1_1	HLD11	3437	1122	1.7748	3479	1120	3	ATII
CAGAGAGGTCCAGTGC-1_1	HLD11	4017	996	2.41474	3782	996	3	ATII
CAGAGAGTCATTTGGG-1_1	HLD11	5142	1459	3.40335	4232	1453	9	ATII
CAGAGAGTCGCTTGTC-1_1	HLD11	4166	1221	1.41623	3859	1215	0	ATII
CAGATCAAGAGGGATA-1_1	HLD11	1952	710	2.92008	2887	718	2	ATII
CAGATCACAATCAGAA-1_1	HLD11	4745	1407	1.89673	4088	1403	6	ATII
CAGATCACATGTTGAC-1_1	HLD11	3933	1197	2.21205	3757	1196	16	ATII
CAGATCATCACCCGAG-1_1	HLD11	5164	1533	0.968242	4227	1529	8	ATII
CAGATCATCGATGAGG-1_1	HLD11	3606	947	3.02274	3600	946	2	ATII
CAGCAGCAGCGGCTTC-1_1	HLD11	2967	950	2.79744	3278	950	2	ATII
CAGCAGCAGGAATTAC-1_1	HLD11	2257	730	2.21533	3008	737	15	ATII
CAGCAGCCACTTCTGC-1_1	HLD11	3062	967	2.3514	3317	966	16	ATII
CAGCAGCGTTCGTCTC-1_1	HLD11	5876	1517	1.92308	4373	1503	8	ATII
CAGCAGCTCAATAAGG-1_1	HLD11	2926	908	3.31511	3261	907	2	ATII
CAGCAGCTCCTTCAAT-1_1	HLD11	1522	576	4.3364	2822	609	15	ATII
CAGCATAAGCGATATA-1_1	HLD11	4243	1232	1.93259	3895	1231	3	ATII
CAGCATAGTACTTCTT-1_1	HLD11	2307	776	3.07759	3022	781	12	ATII
CAGCATAGTATATGAG-1_1	HLD11	1509	681	3.90987	2862	699	18	Club
CAGCATAGTGGGTATG-1_1	HLD11	1777	636	2.70118	2846	648	2	ATII
CAGCATAGTTAGTGGG-1_1	HLD11	11650	1201	1.16738	5354	749	10	Gob
CAGCATATCATCGCTC-1_1	HLD11	13652	2447	3.30355	5648	1557	10	Gob
CAGCATATCTGCCAGG-1_1	HLD11	6043	1534	1.39004	4409	1522	8	ATII
CAGCATATCTTGGGTA-1_1	HLD11	5936	1874	3.58827	4532	1863	14	Club
CAGCCGAAGTGGGTTG-1_1	HLD11	2224	601	2.74281	3033	610	11	Club
CAGCCGAGTCTCTCTG-1_1	HLD11	1002	602	2.49501	2594	693	19	ATI
CAGCCGAGTTGTACAC-1_1	HLD11	4849	1323	2.37162	4115	1322	0	ATII
CAGCCGATCGAATGGG-1_1	HLD11	4484	1717	3.94737	4084	1710	23	Bas
CAGCCGATCTGGAGCC-1_1	HLD11	1211	672	4.04624	2754	729	19	ATI
CAGCGACCAAGCTGTT-1_1	HLD11	3347	1061	4.06334	3450	1053	23	Bas
CAGCGACCACCCTATC-1_1	HLD11	7613	1805	1.261	4832	1722	6	ATII
CAGCGACCACCGATAT-1_1	HLD11	5147	1125	1.5543	4186	1116	14	Club
CAGCGACGTGCACTTA-1_1	HLD11	3663	1070	3.5217	3638	1070	14	Club
CAGCTAAAGCAATATG-1_1	HLD11	1497	565	5.81162	2831	584	4	ATII
CAGCTAAAGGCCCTCA-1_1	HLD11	2448	857	3.34967	3057	855	15	ATII
CAGCTAACACCAGCAC-1_1	HLD11	4591	1357	1.59007	4022	1357	0	ATII
CAGCTAACAGCAGTTT-1_1	HLD11	1178	505	5.17827	2717	601	4	ATII
CAGCTAACAGGCTCAC-1_1	HLD11	4127	1320	2.25345	3856	1320	9	ATII
CAGCTAATCTGGAGCC-1_1	HLD11	5340	1885	5.26217	4424	1876	23	Bas
CAGCTGGGTAGCCTAT-1_1	HLD11	8587	2066	1.92151	4994	1882	9	ATII
CAGCTGGGTAGTGAAT-1_1	HLD11	3837	1230	2.50195	3733	1229	8	ATII
CAGCTGGGTCTAACGT-1_1	HLD11	4063	1235	2.01821	3827	1235	3	ATII
CAGCTGGTCCACGTTC-1_1	HLD11	2751	914	3.81679	3188	914	2	ATII
CAGGTGCAGCAGACTG-1_1	HLD11	4495	1358	1.91324	4005	1358	8	ATII
CAGGTGCAGCAGGCTA-1_1	HLD11	4681	1454	1.60222	4081	1451	9	ATII
CAGGTGCCAAGCGATG-1_1	HLD11	3716	1130	2.42196	3669	1127	3	ATII
CAGGTGCGTTCCACGG-1_1	HLD11	3230	983	1.79567	3396	983	2	ATII
CAGGTGCGTTTCCACC-1_1	HLD11	2058	982	3.79009	2881	987	19	ATI
CAGGTGCTCCAAGCCG-1_1	HLD11	2086	748	6.47172	2922	759	15	ATII
CAGTAACCACGAAATA-1_1	HLD11	1666	623	1.98079	2847	641	11	Club
CAGTAACCAGGATCGA-1_1	HLD11	1537	580	4.9447	2868	608	11	Club
CAGTAACCATTGCGGC-1_1	HLD11	3172	1008	2.17528	3373	1007	16	ATII
CAGTAACGTAGCTGCC-1_1	HLD11	3658	1085	1.85894	3638	1085	0	ATII
CAGTAACGTGCTCTTC-1_1	HLD11	1672	607	3.70813	2845	614	15	ATII
CAGTAACTCAGCATGT-1_1	HLD11	10100	2304	1.36634	5218	1929	1	ATII
CAGTAACTCCGTACAA-1_1	HLD11	2560	861	2.61719	3116	861	2	ATII
CAGTAACTCGGAGCAA-1_1	HLD11	1787	674	2.35031	2835	686	2	ATII
CAGTAACTCGTAGATC-1_1	HLD11	2485	818	2.65594	3100	818	2	ATII
CAGTCCTAGTGCGATG-1_1	HLD11	5488	1553	2.07726	4330	1542	1	ATII
CAGTCCTCATTGTGCA-1_1	HLD11	3201	997	3.53015	3381	996	15	ATII
CAGTCCTTCGTTTGCC-1_1	HLD11	4916	1439	2.8275	4163	1433	3	ATII
CATATGGAGCACGCCT-1_1	HLD11	1827	600	3.39354	2867	606	12	ATII
CATATGGAGCCCAACC-1_1	HLD11	3850	534	3.81818	3712	531	11	Club
CATATGGAGGTGTTAA-1_1	HLD11	4239	1217	2.31187	3889	1215	0	ATII
CATATGGAGTGTCTCA-1_1	HLD11	4012	1206	1.74477	3798	1206	0	ATII
CATATGGGTGATAAGT-1_1	HLD11	2158	738	3.61446	2957	744	4	ATII
CATATGGTCACCTCGT-1_1	HLD11	5691	1962	3.60218	4528	1952	23	Bas
CATATTCAGGTGACCA-1_1	HLD11	2640	807	2.76515	3165	807	2	ATII
CATATTCAGTTAACGA-1_1	HLD11	3473	1078	2.59142	3501	1075	7	ATII
CATATTCCAGGCAGTA-1_1	HLD11	3221	779	3.6945	3424	779	11	Club
CATATTCGTAAACGCG-1_1	HLD11	2488	1111	2.57235	3044	1113	19	ATI
CATATTCTCTCTTATG-1_1	HLD11	3864	1286	2.45859	3734	1285	3	ATII
CATCAAGAGATATGCA-1_1	HLD11	9188	1280	1.42577	5084	1038	10	Gob
CATCAAGAGTACGACG-1_1	HLD11	3685	1103	2.49661	3656	1103	14	Club
CATCAAGCATCGGACC-1_1	HLD11	9111	2074	1.4488	5079	1857	6	ATII
CATCAGAAGATCACGG-1_1	HLD11	7696	1135	0.857588	4827	989	10	Gob
CATCAGACACATAACC-1_1	HLD11	7357	2077	1.33206	4770	2010	6	ATII
CATCAGAGTGCGAAAC-1_1	HLD11	4732	1534	1.98648	4081	1534	1	ATII
CATCAGAGTGGTTTCA-1_1	HLD11	3446	1258	5.39756	3488	1255	14	Club
CATCAGATCCCAACGG-1_1	HLD11	3473	1045	2.41866	3510	1044	0	ATII
CATCAGATCTCGCTTG-1_1	HLD11	2394	684	3.63409	3107	688	11	Club
CATCCACAGAGGTACC-1_1	HLD11	4904	1354	1.40701	4140	1349	6	ATII
CATCCACGTAGGGTAC-1_1	HLD11	3740	835	2.40642	3677	833	11	Club
CATCCACGTGCAACTT-1_1	HLD11	5873	1594	1.48136	4397	1584	1	ATII
CATCCACTCAACCATG-1_1	HLD11	6955	1950	1.55284	4801	1907	10	Gob
CATCCACTCCCTAACC-1_1	HLD11	3659	1094	3.25225	3633	1089	1	ATII
CATCGAAAGAGACTTA-1_1	HLD11	4143	1118	1.88269	3854	1117	7	ATII
CATCGAACACCGAATT-1_1	HLD11	1970	745	5.58376	2875	755	4	ATII
CATCGAACATCTCCCA-1_1	HLD11	919	526	4.679	2554	617	19	ATI
CATCGAAGTACTTGAC-1_1	HLD11	4130	1278	2.34867	3847	1276	9	ATII
CATCGGGAGCGATTCT-1_1	HLD11	1694	562	3.30579	2811	596	4	ATII
CATCGGGCAATGTAAG-1_1	HLD11	2714	1195	2.39499	3129	1197	22	Bas
CATCGGGCACTTCTGC-1_1	HLD11	2982	995	2.17975	3278	995	2	ATII
CATCGGGCAGGGTTAG-1_1	HLD11	3541	1083	2.45693	3553	1082	17	ATII
CATCGGGGTCAGAAGC-1_1	HLD11	5384	1506	3.02749	4293	1500	0	ATII
CATCGGGGTCCGTCAG-1_1	HLD11	4442	1197	1.95858	3969	1197	9	ATII
CATCGGGGTTGCGTTA-1_1	HLD11	8247	1422	2.48575	4968	1265	10	Gob
CATCGGGTCCTTGCCA-1_1	HLD11	3684	1099	2.25299	3654	1099	2	ATII
CATCGGGTCGCCCTTA-1_1	HLD11	5282	1526	0.454373	4257	1523	1	ATII
CATCGGGTCGCCTGTT-1_1	HLD11	9237	1758	1.67803	5265	1504	10	Gob
CATGACAAGAGGGCTT-1_1	HLD11	2377	863	3.0711	3036	861	2	ATII
CATGACAAGCACCGTC-1_1	HLD11	5986	1715	2.75643	4446	1701	1	ATII
CATGACAAGGGCTTCC-1_1	HLD11	7692	2237	2.17109	4874	2136	17	ATII
CATGACAGTAGGCTGA-1_1	HLD11	6100	954	1.14754	4459	919	11	Club
CATGACATCTTGACGA-1_1	HLD11	1394	569	5.02152	2796	600	15	ATII
CATGCCTCAGGCTCAC-1_1	HLD11	9735	1470	1.11967	5212	1179	10	Gob
CATGCCTCATATGCTG-1_1	HLD11	2956	925	2.30041	3282	924	2	ATII
CATGCCTCATCCCACT-1_1	HLD11	2194	779	4.78578	2974	793	4	ATII
CATGGCGAGACAGAGA-1_1	HLD11	4781	1168	2.17528	4118	1162	14	Club
CATGGCGAGACTTGAA-1_1	HLD11	6887	1861	2.48294	4632	1832	6	ATII
CATGGCGAGAGTGAGA-1_1	HLD11	5214	1465	1.45761	4239	1462	1	ATII
CATGGCGCAACACCCG-1_1	HLD11	3875	1113	2.34839	3748	1112	16	ATII
CATGGCGCAGCTCGCA-1_1	HLD11	6230	1637	2.56822	4487	1611	9	ATII
CATGGCGGTATGGTTC-1_1	HLD11	1238	564	8.48142	2768	619	13	Bas
CATTATCCAAATCCGT-1_1	HLD11	3615	1065	1.9917	3607	1064	9	ATII
CATTATCGTAAGAGGA-1_1	HLD11	3432	960	2.5641	3484	958	3	ATII
CATTATCGTTTGCATG-1_1	HLD11	4225	1215	1.77515	3892	1215	6	ATII
CATTCGCAGACAAAGG-1_1	HLD11	5384	1475	1.43016	4304	1468	6	ATII
CATTCGCCATACTACG-1_1	HLD11	5048	1252	2.29794	4165	1252	8	ATII
CATTCGCGTCCAGTGC-1_1	HLD11	5148	872	1.68998	4183	858	10	Gob
CATTCGCGTCGCGGTT-1_1	HLD11	3640	1089	2.82967	3625	1088	9	ATII
CATTCGCGTCTTGATG-1_1	HLD11	2933	932	3.54586	3259	929	4	ATII
CATTCGCGTTGGTGGA-1_1	HLD11	1643	622	2.67803	2830	640	4	ATII
CATTCGCTCCCTGACT-1_1	HLD11	1801	668	4.16435	2849	673	15	ATII
CCAATCCAGTCAAGGC-1_1	HLD11	1699	569	4.06121	2835	582	15	ATII
CCAATCCAGTCTCAAC-1_1	HLD11	3016	964	1.82361	3299	963	3	ATII
CCAATCCTCAGTTTGG-1_1	HLD11	1797	610	3.72844	2871	627	12	ATII
CCAATCCTCATAGCAC-1_1	HLD11	4648	1419	1.9148	4061	1417	9	ATII
CCACCTAAGACAGACC-1_1	HLD11	2731	919	3.36873	3182	917	15	ATII
CCACCTACACCTGGTG-1_1	HLD11	3128	1059	1.72634	3350	1058	3	ATII
CCACCTACAGCGTCCA-1_1	HLD11	4658	1468	1.48132	4066	1466	8	ATII
CCACCTAGTCGCTTTC-1_1	HLD11	2001	1052	2.44878	2823	1069	19	ATI
CCACCTAGTGTGGTTT-1_1	HLD11	4155	1453	1.61252	3875	1452	26	ATII
CCACGGAAGGTGCTAG-1_1	HLD11	3921	1171	2.0403	3759	1171	3	ATII
CCACGGAGTCACCCAG-1_1	HLD11	4443	1376	2.13819	3979	1374	9	ATII
CCACGGAGTCTCCCTA-1_1	HLD11	1319	544	8.94617	2754	598	15	ATII
CCACGGAGTTCCCTTG-1_1	HLD11	3253	979	2.36705	3406	978	3	ATII
CCACGGATCAGGTAAA-1_1	HLD11	3621	1093	1.07705	3609	1090	3	ATII
CCACGGATCCACTCCA-1_1	HLD11	6394	1736	1.736	4522	1717	6	ATII
CCACTACAGAGGTTAT-1_1	HLD11	6303	1747	1.76107	4483	1726	25	ATII
CCACTACAGCTGCGAA-1_1	HLD11	4980	1382	1.38554	4152	1380	8	ATII
CCACTACCAAATACAG-1_1	HLD11	4253	1260	2.91559	3901	1260	3	ATII
CCACTACCAGTCACTA-1_1	HLD11	4632	1287	1.31693	4053	1287	8	ATII
CCACTACGTACCGGCT-1_1	HLD11	2542	783	3.10779	3106	782	7	ATII
CCACTACTCATAAAGG-1_1	HLD11	2675	1094	3.40187	3126	1092	22	Bas
CCACTACTCCGTAGTA-1_1	HLD11	5012	1286	3.37191	4147	1284	1	ATII
CCACTACTCCTAGAAC-1_1	HLD11	4438	1382	2.77152	3984	1381	1	ATII
CCACTACTCTCGCTTG-1_1	HLD11	1404	585	4.41595	2790	632	4	ATII
CCAGCGAAGGCTAGCA-1_1	HLD11	2372	799	3.79427	3051	799	2	ATII
CCAGCGAAGTCCGTAT-1_1	HLD11	8489	1953	1.63741	5143	1773	10	Gob
CCAGCGACAGAGTGTG-1_1	HLD11	3611	1154	2.93547	3604	1153	1	ATII
CCAGCGACAGCATGAG-1_1	HLD11	4725	1511	4.14815	4131	1504	14	Club
CCAGCGAGTACAAGTA-1_1	HLD11	2586	916	1.93349	3109	915	1	ATII
CCAGCGATCACAAACC-1_1	HLD11	2327	768	2.49248	3062	773	14	Club
CCAGCGATCGCATGAT-1_1	HLD11	2392	945	4.01338	3043	946	2	ATII
CCAGCGATCTAGAGTC-1_1	HLD11	6843	1548	1.5198	4625	1509	6	ATII
CCATGTCAGAGCTATA-1_1	HLD11	3405	1133	2.11454	3471	1133	8	ATII
CCATGTCAGGAGTACC-1_1	HLD11	3204	1054	2.37203	3388	1053	9	ATII
CCATGTCGTAGATTAG-1_1	HLD11	1871	638	3.31374	2905	650	11	Club
CCATGTCGTCCAGTGC-1_1	HLD11	5759	1405	1.14603	4371	1391	6	ATII
CCATGTCGTGATAAAC-1_1	HLD11	1386	614	5.55556	2762	676	4	ATII
CCATGTCTCCAAGTAC-1_1	HLD11	4267	1152	1.49988	3909	1152	0	ATII
CCATTCGAGATCTGAA-1_1	HLD11	1761	656	4.71323	2868	668	15	ATII
CCATTCGCAATCTGCA-1_1	HLD11	1701	924	8.34803	2689	947	27	Cil
CCATTCGGTGAGCGAT-1_1	HLD11	4466	1297	1.99283	3995	1296	8	ATII
CCATTCGTCCCAACGG-1_1	HLD11	4474	1218	1.96692	3979	1217	16	ATII
CCCAATCAGTAGATGT-1_1	HLD11	1166	507	4.80274	2733	569	4	ATII
CCCAATCCACTTCTGC-1_1	HLD11	3818	1133	1.20482	3715	1132	1	ATII
CCCAATCCAGATTGCT-1_1	HLD11	1962	953	1.47808	2787	957	21	Vas
CCCAATCGTAGTAGTA-1_1	HLD11	5911	1620	1.5395	4411	1598	9	ATII
CCCAATCGTCAGATAA-1_1	HLD11	4914	1365	1.68905	4153	1364	1	ATII
CCCAATCTCACGACTA-1_1	HLD11	9885	1461	1.81082	5216	1125	10	Gob
CCCAATCTCTGTCAAG-1_1	HLD11	4263	1437	2.13465	3916	1437	9	ATII
CCCAGTTAGAAACGAG-1_1	HLD11	4751	1435	1.41023	4094	1431	1	ATII
CCCAGTTAGGCAATTA-1_1	HLD11	2726	859	3.92517	3182	859	4	ATII
CCCAGTTAGTCGTACT-1_1	HLD11	2203	815	2.13345	2997	817	2	ATII
CCCAGTTAGTGTCTCA-1_1	HLD11	1970	736	2.38579	2868	749	12	ATII
CCCAGTTCACCGAAAG-1_1	HLD11	3648	1248	1.89145	3630	1248	9	ATII
CCCAGTTCATCGATTG-1_1	HLD11	1235	661	6.5587	2773	706	18	Club
CCCAGTTTCTTGTCAT-1_1	HLD11	3058	999	1.79856	3314	998	16	ATII
CCCATACAGACAGGCT-1_1	HLD11	6050	1598	1.22314	4435	1584	6	ATII
CCCATACCATGTTGAC-1_1	HLD11	1267	587	6.94554	2783	644	13	Bas
CCCATACGTCACTGGC-1_1	HLD11	3267	1012	2.23447	3414	1011	17	ATII
CCCATACGTCTAGTGT-1_1	HLD11	6885	1637	1.53958	4620	1607	26	ATII
CCCATACGTGATGCCC-1_1	HLD11	2550	907	3.29412	3093	907	3	ATII
CCCATACGTTCTGAAC-1_1	HLD11	4747	1463	2.06446	4116	1462	8	ATII
CCCATACTCACATGCA-1_1	HLD11	5297	1328	1.75571	4252	1325	8	ATII
CCCATACTCTACGAGT-1_1	HLD11	1595	919	2.75862	2726	950	19	ATI
CCCATACTCTTTAGTC-1_1	HLD11	5093	1511	2.39544	4187	1509	25	ATII
CCCTCCTCAGACAGGT-1_1	HLD11	3597	1260	2.27968	3595	1260	9	ATII
CCCTCCTCATGTTGAC-1_1	HLD11	2223	850	4.58839	2985	853	3	ATII
CCCTCCTGTATTCTCT-1_1	HLD11	2668	894	2.81109	3148	893	3	ATII
CCCTCCTGTTACGACT-1_1	HLD11	1680	608	5.05952	2814	624	12	ATII
CCCTCCTGTTAGATGA-1_1	HLD11	6751	1722	1.58495	4644	1679	8	ATII
CCCTCCTGTTGTCGCG-1_1	HLD11	4733	1397	1.69026	4077	1395	6	ATII
CCCTCCTTCAACTCTT-1_1	HLD11	3700	1556	2.64865	3677	1555	22	Bas
CCCTCCTTCTGGCGTG-1_1	HLD11	3671	1157	2.69681	3646	1156	9	ATII
CCGGGATCATTGGCGC-1_1	HLD11	1616	726	7.30198	2827	753	13	Bas
CCGGGATGTAGCACGA-1_1	HLD11	1588	552	8.24937	2875	579	18	Club
CCGGGATGTCGCATCG-1_1	HLD11	5335	1534	1.59325	4289	1530	8	ATII
CCGGGATTCATGTAGC-1_1	HLD11	767	509	3.52021	2413	642	19	ATI
CCGGTAGAGTGGACGT-1_1	HLD11	2849	908	3.4047	3229	907	3	ATII
CCGGTAGAGTTACCCA-1_1	HLD11	2141	724	5.27791	2984	730	15	ATII
CCGGTAGCACGTGAGA-1_1	HLD11	4156	1160	2.16554	3850	1159	3	ATII
CCGGTAGCAGCTCGCA-1_1	HLD11	1415	985	7.49117	2623	1059	27	Cil
CCGGTAGCATTGGTAC-1_1	HLD11	4101	1143	2.04828	3833	1143	9	ATII
CCGGTAGGTAGCCTAT-1_1	HLD11	4563	1444	1.49025	4031	1443	1	ATII
CCGGTAGGTCTTCTCG-1_1	HLD11	2168	728	4.5203	2982	731	4	ATII
CCGGTAGGTTACGACT-1_1	HLD11	1794	601	4.23634	2888	615	3	ATII
CCGTACTAGCGATGAC-1_1	HLD11	2687	1022	3.01451	3144	1022	3	ATII
CCGTACTAGTGTTGAA-1_1	HLD11	2920	923	3.04795	3263	922	3	ATII
CCGTACTCATCACCCT-1_1	HLD11	6243	1792	1.13727	4485	1769	8	ATII
CCGTACTGTCTTCGTC-1_1	HLD11	3940	1220	1.64975	3773	1219	3	ATII
CCGTACTGTGAGCGAT-1_1	HLD11	3940	1196	1.77665	3761	1195	9	ATII
CCGTGGAAGTGAACAT-1_1	HLD11	4383	1490	4.85969	4007	1487	22	Bas
CCGTGGACAGCTCCGA-1_1	HLD11	4174	1134	3.8093	3855	1131	3	ATII
CCGTGGACAGTCGTGC-1_1	HLD11	5217	1755	6.74717	4334	1746	22	Bas
CCGTGGACAGTGACAG-1_1	HLD11	7119	1976	2.93581	4685	1939	6	ATII
CCGTGGACATACTACG-1_1	HLD11	1406	521	5.76102	2808	566	12	ATII
CCGTGGAGTTGCTCCT-1_1	HLD11	1956	649	3.52761	2889	657	12	ATII
CCGTGGATCCCGACTT-1_1	HLD11	4841	1371	4.937	4118	1369	9	ATII
CCGTGGATCGGCGCTA-1_1	HLD11	1613	715	3.96776	2757	754	4	ATII
CCGTTCAAGAGAACAG-1_1	HLD11	3061	943	2.45018	3326	943	2	ATII
CCGTTCAAGTATGACA-1_1	HLD11	3777	1196	1.9857	3703	1194	17	ATII
CCGTTCACAAGGCTCC-1_1	HLD11	2502	1065	3.95683	3055	1069	13	Bas
CCGTTCAGTCAGATAA-1_1	HLD11	3926	1182	1.47733	3768	1181	1	ATII
CCGTTCAGTTATCGGT-1_1	HLD11	4365	1207	2.38259	3941	1206	3	ATII
CCGTTCATCCGCGTTT-1_1	HLD11	3765	1091	1.77955	3694	1091	3	ATII
CCTAAAGAGAGCTTCT-1_1	HLD11	3536	553	2.85633	3557	552	11	Club
CCTAAAGCACTGTCGG-1_1	HLD11	3740	1215	2.6738	3688	1214	1	ATII
CCTAAAGCAGTCGATT-1_1	HLD11	3530	1122	2.35127	3544	1122	9	ATII
CCTAAAGGTAGCGCTC-1_1	HLD11	3223	1057	1.76854	3395	1057	2	ATII
CCTAAAGTCAGGCAAG-1_1	HLD11	4393	1309	1.61621	3959	1308	6	ATII
CCTACACAGAAGGTTT-1_1	HLD11	1423	735	7.02741	2806	778	13	Bas
CCTACACAGTACGACG-1_1	HLD11	3768	1099	2.04352	3699	1099	8	ATII
CCTACACCAAATTGCC-1_1	HLD11	1442	608	6.10264	2821	646	4	ATII
CCTACACCACTCGACG-1_1	HLD11	2369	1050	1.35078	2968	1054	29	Lym
CCTACACCATTCCTGC-1_1	HLD11	3787	1086	1.66359	3702	1085	2	ATII
CCTACACGTAAGGATT-1_1	HLD11	5128	1215	1.40406	4189	1210	16	ATII
CCTACCAAGGCAATTA-1_1	HLD11	4290	1291	1.21212	3916	1291	8	ATII
CCTACCAAGGTGACCA-1_1	HLD11	3964	1247	1.4884	3783	1245	8	ATII
CCTACCACACACAGAG-1_1	HLD11	5151	812	3.41681	4206	793	10	Gob
CCTACCACAGCCAGAA-1_1	HLD11	1533	598	7.11024	2813	638	11	Club
CCTACCAGTAAATACG-1_1	HLD11	3671	987	3.43231	3642	987	2	ATII
CCTACCATCAAACAAG-1_1	HLD11	5449	1557	1.22958	4341	1554	17	ATII
CCTACCATCACATGCA-1_1	HLD11	837	548	3.82318	2482	657	19	ATI
CCTACCATCAGCTCTC-1_1	HLD11	3901	1350	2.51218	3765	1349	8	ATII
CCTAGCTAGCTAGTCT-1_1	HLD11	2622	917	2.09764	3134	917	16	ATII
CCTAGCTGTAAATACG-1_1	HLD11	3016	984	2.2878	3297	983	3	ATII
CCTAGCTGTCTGGTCG-1_1	HLD11	4285	1307	1.49358	3929	1307	8	ATII
CCTAGCTGTGTAACGG-1_1	HLD11	11367	1579	0.774171	5356	1090	10	Gob
CCTAGCTTCAAACCGT-1_1	HLD11	4490	1344	1.58129	3998	1343	1	ATII
CCTAGCTTCAACACGT-1_1	HLD11	4409	1464	2.33613	3982	1462	9	ATII
CCTAGCTTCTTACCTA-1_1	HLD11	2601	503	3.30642	3187	507	11	Club
CCTATTAAGACTAGAT-1_1	HLD11	5030	1306	1.51093	4164	1306	17	ATII
CCTCAGTAGTGTGAAT-1_1	HLD11	2488	882	2.8537	3068	883	3	ATII
CCTCAGTCATGCAATC-1_1	HLD11	3400	1357	2.32353	3458	1356	9	ATII
CCTCAGTGTTCGTCTC-1_1	HLD11	4696	1381	0.936968	4058	1378	6	ATII
CCTCAGTTCACTATTC-1_1	HLD11	5679	1655	1.17979	4400	1638	1	ATII
CCTCAGTTCTCGGACG-1_1	HLD11	3637	1114	2.06214	3620	1112	1	ATII
CCTCAGTTCTTGACGA-1_1	HLD11	3561	1129	1.60067	3564	1128	3	ATII
CCTCTGAAGAGTACAT-1_1	HLD11	1582	848	2.90771	2785	885	19	ATI
CCTCTGAAGTGTACGG-1_1	HLD11	1469	628	5.51396	2841	658	13	Bas
CCTCTGACAAGACACG-1_1	HLD11	2370	970	5.94937	3010	973	22	Bas
CCTCTGACAATGGATA-1_1	HLD11	2646	935	2.6833	3152	937	14	Club
CCTCTGACACAACTGT-1_1	HLD11	3112	1018	1.67095	3345	1017	2	ATII
CCTCTGACACGTGAGA-1_1	HLD11	3884	1221	1.41607	3738	1216	1	ATII
CCTCTGACAGGGTTAG-1_1	HLD11	1104	557	3.53261	2692	611	19	ATI
CCTCTGACATTGGTAC-1_1	HLD11	5452	1497	1.83419	4294	1491	0	ATII
CCTCTGAGTCGCGAAA-1_1	HLD11	2498	731	4.72378	3133	730	2	ATII
CCTCTGAGTTATCGGT-1_1	HLD11	1069	576	4.116	2656	654	19	ATI
CCTCTGATCGTACCGG-1_1	HLD11	2947	964	2.74856	3266	962	0	ATII
CCTTACGAGGATGTAT-1_1	HLD11	1997	1048	4.60691	2789	1062	21	Vas
CCTTACGGTGAGGGAG-1_1	HLD11	1388	550	3.38617	2820	590	2	ATII
CCTTACGGTGTTCGAT-1_1	HLD11	5577	1481	1.11171	4343	1472	8	ATII
CCTTACGGTTTGACAC-1_1	HLD11	3376	1122	2.66588	3456	1122	3	ATII
CCTTCCCAGGGTTCCC-1_1	HLD11	12726	1658	0.636492	5528	1026	10	Gob
CCTTCCCAGGTGATTA-1_1	HLD11	4008	1273	1.59681	3800	1273	8	ATII
CCTTCCCAGTCCATAC-1_1	HLD11	1449	618	4.2098	2782	657	15	ATII
CCTTCCCCAAAGCAAT-1_1	HLD11	3953	1179	1.97318	3768	1179	3	ATII
CCTTCCCCAATGCCAT-1_1	HLD11	2715	956	3.16759	3180	954	2	ATII
CCTTCCCCAGGTGCCT-1_1	HLD11	5439	1397	0.99283	4276	1393	6	ATII
CCTTCCCGTTACAGAA-1_1	HLD11	4083	1226	2.44918	3846	1224	14	Club
CCTTCCCTCCGGCACA-1_1	HLD11	3303	1106	3.42113	3412	1105	4	ATII
CCTTCCCTCCTCGCAT-1_1	HLD11	6026	1714	3.18619	4483	1700	1	ATII
CCTTCGAAGCTGCAAG-1_1	HLD11	952	592	7.03782	2562	676	19	ATI
CCTTCGAAGTACCGGA-1_1	HLD11	4806	1278	1.45651	4095	1277	1	ATII
CCTTCGAAGTCCGTAT-1_1	HLD11	4488	1368	1.49287	3997	1368	8	ATII
CCTTCGACAACTGGCC-1_1	HLD11	5423	1557	7.19159	4289	1550	9	ATII
CCTTCGACATCGGGTC-1_1	HLD11	4018	1169	1.56794	3801	1169	9	ATII
CCTTTCTAGGCAGTCA-1_1	HLD11	1578	692	6.59062	2756	734	4	ATII
CCTTTCTAGTGCGTGA-1_1	HLD11	5176	1548	1.42968	4237	1545	1	ATII
CCTTTCTCACGAGGTA-1_1	HLD11	2410	837	2.78008	3049	837	2	ATII
CCTTTCTTCACAAACC-1_1	HLD11	2096	957	4.77099	2906	966	19	ATI
CCTTTCTTCACTGGGC-1_1	HLD11	3874	1248	1.49716	3751	1247	0	ATII
CGAACATAGTACGTAA-1_1	HLD11	5095	1562	2.55152	4200	1559	25	ATII
CGAACATTCGGATGGA-1_1	HLD11	1961	715	4.5385	2872	723	4	ATII
CGAACATTCTGTGCAA-1_1	HLD11	5013	1461	2.81269	4164	1459	9	ATII
CGAACATTCTTATCTG-1_1	HLD11	2520	911	1.70635	3082	909	3	ATII
CGAATGTAGCTCCTTC-1_1	HLD11	2186	800	4.43733	2975	802	2	ATII
CGAATGTAGGGCTCTC-1_1	HLD11	2504	823	2.39617	3097	822	2	ATII
CGAATGTCAGCTGCTG-1_1	HLD11	4917	1381	1.91173	4133	1376	0	ATII
CGAATGTCATCCGTGG-1_1	HLD11	2450	908	3.79592	3045	906	15	ATII
CGAATGTGTGTTCGAT-1_1	HLD11	1707	595	3.28061	2842	608	12	ATII
CGACCTTAGCACACAG-1_1	HLD11	3521	1068	2.49929	3540	1067	3	ATII
CGACCTTAGCTAAGAT-1_1	HLD11	2017	742	2.72682	2901	748	12	ATII
CGACCTTCAATGTAAG-1_1	HLD11	1795	622	3.50975	2867	634	12	ATII
CGACCTTCATCACAAC-1_1	HLD11	9646	1360	1.60688	5177	1073	10	Gob
CGACCTTCATGCAACT-1_1	HLD11	3657	948	3.99234	3632	946	15	ATII
CGACCTTGTTCCACTC-1_1	HLD11	6517	1882	1.41169	4577	1851	8	ATII
CGACCTTTCAACACTG-1_1	HLD11	3636	1179	2.36524	3625	1179	9	ATII
CGACCTTTCAAGGTAA-1_1	HLD11	5651	1716	1.71651	4387	1710	1	ATII
CGACCTTTCACTGGGC-1_1	HLD11	4429	1430	1.82886	3989	1430	0	ATII
CGACTTCAGTAGGTGC-1_1	HLD11	3969	1340	1.86445	3794	1340	17	ATII
CGACTTCCAACGATGG-1_1	HLD11	3482	1093	2.18265	3509	1092	16	ATII
CGACTTCCACCTCGGA-1_1	HLD11	1072	538	6.62313	2675	612	13	Bas
CGACTTCCATAAGACA-1_1	HLD11	2674	1006	4.15108	3142	1007	13	Bas
CGACTTCGTGTGCGTC-1_1	HLD11	6076	1283	2.17248	4427	1259	2	ATII
CGACTTCGTGTTGAGG-1_1	HLD11	2434	751	5.17666	3068	749	12	ATII
CGAGAAGAGGATGGTC-1_1	HLD11	1967	719	5.54143	2893	725	2	ATII
CGAGAAGCAACGATGG-1_1	HLD11	3642	1247	2.08677	3626	1247	9	ATII
CGAGAAGTCAGAAATG-1_1	HLD11	3556	1155	2.30596	3558	1152	1	ATII
CGAGAAGTCAGCATGT-1_1	HLD11	818	583	7.57946	2391	719	27	Cil
CGAGAAGTCTGTCTCG-1_1	HLD11	4489	1308	3.09646	4029	1299	5	Cil
CGAGCACCAAACCCAT-1_1	HLD11	2415	886	2.19462	3037	887	1	ATII
CGAGCACCAAAGGAAG-1_1	HLD11	4990	1346	1.58317	4134	1342	8	ATII
CGAGCACGTCCTAGCG-1_1	HLD11	3576	1120	2.43289	3577	1119	2	ATII
CGAGCACTCACGGTTA-1_1	HLD11	4085	1128	1.17503	3819	1128	8	ATII
CGAGCACTCGTGGACC-1_1	HLD11	4532	1246	2.42718	3988	1244	16	ATII
CGAGCACTCTCTTGAT-1_1	HLD11	2521	921	2.10234	3104	920	3	ATII
CGAGCCACACGGATAG-1_1	HLD11	2195	1102	1.68565	2912	1117	19	ATI
CGAGCCACACGGTTTA-1_1	HLD11	3320	1056	2.56024	3432	1056	16	ATII
CGAGCCAGTCTCTCTG-1_1	HLD11	938	516	7.46269	2561	625	19	ATI
CGAGCCAGTCTTGCGG-1_1	HLD11	4954	1347	1.49374	4137	1337	9	ATII
CGAGCCAGTGCTCTTC-1_1	HLD11	1998	599	3.15315	2927	603	12	ATII
CGAGCCATCACCAGGC-1_1	HLD11	1844	692	2.65727	2851	711	12	ATII
CGAGCCATCAGCGATT-1_1	HLD11	6242	1948	1.57001	4523	1932	8	ATII
CGATCGGGTCACAAGG-1_1	HLD11	1345	560	5.42751	2798	611	12	ATII
CGATCGGGTGACAAAT-1_1	HLD11	5658	1994	4.11806	4522	1981	22	Bas
CGATCGGTCCTCATTA-1_1	HLD11	2349	936	6.17284	3002	937	4	ATII
CGATGGCAGGCTAGAC-1_1	HLD11	1834	604	4.96183	2874	625	4	ATII
CGATGGCAGGTTCCTA-1_1	HLD11	5450	1513	1.22936	4360	1505	14	Club
CGATGGCCAGATTGCT-1_1	HLD11	3480	999	2.18391	3515	999	16	ATII
CGATGGCCAGGGAGAG-1_1	HLD11	1597	744	6.32436	2823	771	13	Bas
CGATGGCCATGCGCAC-1_1	HLD11	5167	1466	2.30308	4203	1461	6	ATII
CGATGGCGTCGCATAT-1_1	HLD11	7778	1539	1.01569	4823	1410	8	ATII
CGATGGCGTGCTAGCC-1_1	HLD11	11957	2171	2.04901	5474	1553	14	Club
CGATGGCTCTCTGTCG-1_1	HLD11	3167	993	2.4629	3364	991	2	ATII
CGATGTAAGAAACCTA-1_1	HLD11	5046	1419	2.53666	4165	1414	9	ATII
CGATGTACAAAGCGGT-1_1	HLD11	5181	1403	1.94943	4225	1402	1	ATII
CGATGTACACATTTCT-1_1	HLD11	3339	705	2.99491	3461	704	11	Club
CGATGTATCGCGATCG-1_1	HLD11	6401	1107	1.74973	4525	1062	11	Club
CGATGTATCGGTCTAA-1_1	HLD11	1931	762	3.52149	2894	771	18	Club
CGATGTATCTAACTTC-1_1	HLD11	1583	523	4.54833	2806	556	4	ATII
CGATGTATCTTGCCGT-1_1	HLD11	3677	1071	2.774	3647	1069	9	ATII
CGATTGAAGACTAAGT-1_1	HLD11	3366	1102	0.950683	3461	1101	14	Club
CGATTGAAGCTCCCAG-1_1	HLD11	2108	715	2.98861	2964	720	2	ATII
CGATTGATCCTATGTT-1_1	HLD11	3725	1151	0.966443	3679	1151	8	ATII
CGCCAAGCAGCTTCGG-1_1	HLD11	2220	767	3.6036	3003	775	15	ATII
CGCCAAGCAGTATCTG-1_1	HLD11	5411	1547	1.40455	4306	1546	8	ATII
CGCCAAGCATTACGAC-1_1	HLD11	4953	1469	1.87765	4166	1468	9	ATII
CGCCAAGGTTTGGCGC-1_1	HLD11	1552	519	5.8634	2859	546	15	ATII
CGCGGTAGTCGGCTCA-1_1	HLD11	6732	1885	2.07962	4570	1849	9	ATII
CGCGGTAGTTCGTCTC-1_1	HLD11	1986	656	3.0715	2915	668	12	ATII
CGCGTTTAGGCACATG-1_1	HLD11	2512	1076	2.58758	3058	1077	14	Club
CGCGTTTCACGAAACG-1_1	HLD11	6036	1669	1.04374	4435	1650	6	ATII
CGCGTTTCACGCGAAA-1_1	HLD11	3273	1070	2.59701	3407	1070	2	ATII
CGCGTTTCATGCGCAC-1_1	HLD11	3530	864	2.49292	3544	862	11	Club
CGCGTTTGTTGGTGGA-1_1	HLD11	4235	1215	2.29044	3889	1213	9	ATII
CGCTATCAGATCGGGT-1_1	HLD11	2269	737	2.3799	3033	737	7	ATII
CGCTATCAGCCGCCTA-1_1	HLD11	2904	1005	2.27273	3252	1005	17	ATII
CGCTATCAGCTGATAA-1_1	HLD11	1600	797	4.75	2781	817	13	Bas
CGCTATCAGGGCATGT-1_1	HLD11	4197	1240	1.66786	3879	1240	8	ATII
CGCTATCAGTAACCCT-1_1	HLD11	3312	995	2.02295	3439	995	16	ATII
CGCTATCCATGTTCCC-1_1	HLD11	5665	1570	1.41218	4372	1565	0	ATII
CGCTATCCATTGCGGC-1_1	HLD11	1556	725	4.94859	2826	746	13	Bas
CGCTATCTCAACGGGA-1_1	HLD11	3373	1170	2.43107	3449	1170	16	ATII
CGCTATCTCCATTCTA-1_1	HLD11	4029	1249	2.28345	3803	1248	9	ATII
CGCTATCTCGAGCCCA-1_1	HLD11	1669	726	3.05572	2772	747	15	ATII
CGCTATCTCTCTAGGA-1_1	HLD11	2028	769	1.72584	2917	777	3	ATII
CGCTATCTCTGCGTAA-1_1	HLD11	3486	1182	1.60643	3513	1180	1	ATII
CGCTGGAAGTTTAGGA-1_1	HLD11	3735	1173	1.57965	3685	1173	1	ATII
CGCTGGACAAATCCGT-1_1	HLD11	2605	826	2.53359	3135	826	2	ATII
CGCTGGAGTGACCAAG-1_1	HLD11	3205	1096	3.21373	3384	1096	9	ATII
CGCTGGATCAGAGCTT-1_1	HLD11	3180	994	2.54717	3379	993	2	ATII
CGCTTCAAGACAGAGA-1_1	HLD11	1911	644	5.70382	2887	651	12	ATII
CGCTTCAAGGACCACA-1_1	HLD11	8467	1827	1.86607	5127	1676	10	Gob
CGCTTCAAGGCCCTCA-1_1	HLD11	2739	867	3.61446	3192	864	7	ATII
CGCTTCACACGTCTCT-1_1	HLD11	2105	811	3.04038	2935	816	2	ATII
CGCTTCACATACAGCT-1_1	HLD11	1031	519	6.49855	2620	604	19	ATI
CGCTTCAGTAGTGAAT-1_1	HLD11	3115	1075	3.14607	3334	1070	2	ATII
CGCTTCAGTGCGGTAA-1_1	HLD11	7136	1874	1.19114	4704	1810	0	ATII
CGCTTCAGTTATTCTC-1_1	HLD11	3232	1366	2.04208	3381	1366	14	Club
CGCTTCATCCACGACG-1_1	HLD11	4437	1220	2.0284	3972	1219	8	ATII
CGGACACCACGAAACG-1_1	HLD11	2718	940	3.20088	3175	940	3	ATII
CGGACACCAGGATTGG-1_1	HLD11	2796	1236	5.6867	3159	1237	13	Bas
CGGACGTAGATGTTAG-1_1	HLD11	3589	1090	3.62218	3587	1089	1	ATII
CGGACGTCACTCGACG-1_1	HLD11	2890	949	3.87543	3251	947	5	Cil
CGGACGTCAGGTTTCA-1_1	HLD11	4659	1379	1.67418	4065	1378	8	ATII
CGGACGTGTCCGCTGA-1_1	HLD11	2269	833	2.73248	3020	837	18	Club
CGGACTGCAATCGAAA-1_1	HLD11	2661	919	2.06689	3136	920	3	ATII
CGGACTGGTATTAGCC-1_1	HLD11	1631	640	2.88167	2838	660	4	ATII
CGGACTGGTCCGAACC-1_1	HLD11	2773	1018	1.65885	3175	1018	3	ATII
CGGACTGGTCGCTTCT-1_1	HLD11	1616	568	0.433168	2828	591	15	ATII
CGGACTGTCACCGTAA-1_1	HLD11	5164	1113	3.42758	4227	1104	11	Club
CGGAGCTCACGAAATA-1_1	HLD11	8706	2185	1.32093	5038	2017	8	ATII
CGGAGCTCACGAGAGT-1_1	HLD11	4198	1227	1.61982	3882	1226	8	ATII
CGGAGCTCAGGGTACA-1_1	HLD11	1730	619	3.3526	2822	636	4	ATII
CGGAGCTCATCCCATC-1_1	HLD11	2943	917	2.37853	3266	916	12	ATII
CGGAGCTGTGCTTCTC-1_1	HLD11	4403	1124	2.02135	3949	1123	17	ATII
CGGAGCTGTTCCCTTG-1_1	HLD11	1434	520	4.1841	2824	551	12	ATII
CGGAGCTTCATAACCG-1_1	HLD11	2649	861	3.73726	3158	861	3	ATII
CGGAGTCAGGTTCCTA-1_1	HLD11	4623	1371	2.07657	4056	1370	0	ATII
CGGAGTCCATTCTCAT-1_1	HLD11	3074	1160	2.60247	3317	1160	14	Club
CGGCTAGAGACGACGT-1_1	HLD11	1530	562	4.5098	2834	582	4	ATII
CGGCTAGCACATTCGA-1_1	HLD11	4222	1250	1.80009	3886	1248	0	ATII
CGGCTAGCAGAGCCAA-1_1	HLD11	3719	1189	2.12423	3674	1185	3	ATII
CGGCTAGGTAGCTGCC-1_1	HLD11	5701	1756	1.19277	4402	1749	1	ATII
CGGCTAGGTGTATGGG-1_1	HLD11	4772	1437	1.40402	4124	1434	8	ATII
CGGGTCAAGATCGATA-1_1	HLD11	2998	1011	2.90193	3292	1009	3	ATII
CGGGTCAAGCCCAGCT-1_1	HLD11	5816	1547	1.46149	4412	1532	6	ATII
CGGGTCACAAGCCTAT-1_1	HLD11	5128	1432	1.28705	4217	1428	8	ATII
CGGGTCACACAAGTAA-1_1	HLD11	3741	1115	3.31462	3686	1114	9	ATII
CGGGTCACATCTGGTA-1_1	HLD11	2768	1075	5.99711	3179	1074	13	Bas
CGGGTCAGTAGAGGAA-1_1	HLD11	2921	913	3.14961	3269	911	3	ATII
CGGGTCAGTGAAGGCT-1_1	HLD11	3618	1052	2.7916	3608	1051	3	ATII
CGGGTCATCCATGCTC-1_1	HLD11	5088	1488	2.24057	4200	1481	0	ATII
CGGGTCATCGCTTAGA-1_1	HLD11	3184	1028	1.97864	3376	1028	0	ATII
CGGTTAAAGGCTCTTA-1_1	HLD11	4080	1077	1.0049	3823	1076	3	ATII
CGGTTAAAGTACATGA-1_1	HLD11	3237	997	1.54464	3407	995	3	ATII
CGGTTAAAGTGGGTTG-1_1	HLD11	5474	996	3.36134	4232	983	10	Gob
CGGTTAACATCGGTTA-1_1	HLD11	3086	1108	3.17563	3328	1108	3	ATII
CGTAGCGAGGAACTGC-1_1	HLD11	4264	1314	1.52439	3906	1311	8	ATII
CGTAGCGGTATAAACG-1_1	HLD11	4979	1568	2.02852	4175	1564	6	ATII
CGTAGCGGTCTAGTGT-1_1	HLD11	1467	575	3.20382	2817	602	12	ATII
CGTAGCGTCCGCATCT-1_1	HLD11	1838	1142	7.23613	2655	1171	27	Cil
CGTAGGCAGAAACCGC-1_1	HLD11	3061	882	2.2215	3328	882	2	ATII
CGTAGGCAGCATCATC-1_1	HLD11	3885	1163	2.8314	3749	1161	17	ATII
CGTAGGCTCCCAAGAT-1_1	HLD11	7402	1884	1.86436	4748	1824	0	ATII
CGTAGGCTCCTTCAAT-1_1	HLD11	2353	837	2.20994	3036	837	2	ATII
CGTAGGCTCGGAAATA-1_1	HLD11	2085	748	2.35012	2936	759	12	ATII
CGTCACTAGTACATGA-1_1	HLD11	1981	1004	3.43261	2797	1020	19	ATI
CGTCACTGTCTAGCCG-1_1	HLD11	2589	868	2.3175	3119	868	2	ATII
CGTCACTGTTAAGGGC-1_1	HLD11	2193	772	3.78477	2981	772	15	ATII
CGTCAGGTCCCTCAGT-1_1	HLD11	3618	1093	1.76893	3610	1092	2	ATII
CGTCCATAGAATTCCC-1_1	HLD11	6194	1428	2.00194	4475	1409	8	ATII
CGTCCATAGACGCAAC-1_1	HLD11	6320	1839	1.26582	4536	1824	8	ATII
CGTCCATAGCGTGTCC-1_1	HLD11	2877	882	2.43309	3259	882	9	ATII
CGTCCATGTACCTACA-1_1	HLD11	1844	759	6.72451	2834	773	13	Bas
CGTCCATGTGGCGAAT-1_1	HLD11	3476	1107	2.44534	3510	1106	17	ATII
CGTCCATTCAGTTGAC-1_1	HLD11	3093	1037	3.36243	3335	1036	9	ATII
CGTCCATTCGCCCTTA-1_1	HLD11	1922	689	3.7461	2878	696	12	ATII
CGTCTACAGAGGTTAT-1_1	HLD11	3904	1136	1.33197	3752	1135	16	ATII
CGTGAGCAGCTACCGC-1_1	HLD11	2274	923	5.32102	2992	928	18	Club
CGTGAGCCAGGTCTCG-1_1	HLD11	4186	1116	2.6517	3853	1115	8	ATII
CGTGAGCGTGCGGTAA-1_1	HLD11	13576	1941	1.73836	5547	1133	10	Gob
CGTGAGCGTTGTCGCG-1_1	HLD11	2111	793	1.94221	2957	798	2	ATII
CGTGAGCTCAGTGTTG-1_1	HLD11	4955	1419	1.83653	4146	1418	17	ATII
CGTGAGCTCATCTGCC-1_1	HLD11	5440	1444	1.5625	4305	1443	0	ATII
CGTGAGCTCGAGAGCA-1_1	HLD11	5187	1556	1.8315	4224	1554	1	ATII
CGTGTAAAGATATACG-1_1	HLD11	2036	683	5.30452	2932	688	15	ATII
CGTGTAAAGCTAACAA-1_1	HLD11	2307	813	3.20763	3028	814	12	ATII
CGTGTAAAGGGCTCTC-1_1	HLD11	5445	1267	1.68962	4309	1263	8	ATII
CGTGTAACACTGTGTA-1_1	HLD11	2522	885	1.54639	3088	884	3	ATII
CGTGTAACATACGCCG-1_1	HLD11	2380	839	2.73109	3048	838	2	ATII
CGTGTAAGTGCGATAG-1_1	HLD11	1928	804	2.38589	2884	810	2	ATII
CGTGTAATCCCTAATT-1_1	HLD11	1051	687	9.89534	2604	772	27	Cil
CGTGTAATCCGAAGAG-1_1	HLD11	2771	827	2.99531	3199	827	7	ATII
CGTGTCTAGGTGACCA-1_1	HLD11	1295	508	7.79923	2762	553	12	ATII
CGTGTCTCAATGTAAG-1_1	HLD11	2124	646	6.16761	2992	649	15	ATII
CGTTAGAAGAGTCTGG-1_1	HLD11	5197	1433	1.61632	4223	1428	8	ATII
CGTTAGAAGCTCTCGG-1_1	HLD11	6722	1620	1.63642	4538	1588	8	ATII
CGTTAGACAGTAACGG-1_1	HLD11	6790	1003	1.72312	4635	924	10	Gob
CGTTAGACATCAGTCA-1_1	HLD11	6012	1619	2.72788	4396	1608	9	ATII
CGTTAGAGTAGAGGAA-1_1	HLD11	994	539	6.33803	2550	663	19	ATI
CGTTAGAGTCCAAGTT-1_1	HLD11	4373	1278	1.98948	3944	1276	17	ATII
CGTTAGAGTCTAAACC-1_1	HLD11	2993	982	1.57033	3298	981	11	Club
CGTTAGATCGTCTGCT-1_1	HLD11	3612	1082	1.85493	3604	1081	3	ATII
CGTTAGATCTAACTTC-1_1	HLD11	4446	1380	1.55196	3995	1380	16	ATII
CGTTCTGAGCGAAGGG-1_1	HLD11	7238	1669	1.42305	4711	1607	1	ATII
CGTTCTGCATAGAAAC-1_1	HLD11	3764	1189	2.09883	3697	1189	9	ATII
CGTTCTGGTAGATTAG-1_1	HLD11	3628	1001	2.06725	3616	1000	3	ATII
CGTTGGGGTAGCTCCG-1_1	HLD11	2244	794	1.78253	3035	800	18	Club
CGTTGGGGTGATAAGT-1_1	HLD11	7566	2049	2.37906	4741	1956	14	Club
CGTTGGGGTTATCCGA-1_1	HLD11	3940	1194	2.20812	3763	1194	3	ATII
CGTTGGGTCACCTCGT-1_1	HLD11	2038	694	2.50245	2945	704	2	ATII
CGTTGGGTCATGCATG-1_1	HLD11	2471	1147	1.69972	2963	1139	30	Fib
CTAACTTAGTACACCT-1_1	HLD11	4691	1514	3.09103	4074	1511	17	ATII
CTAACTTGTTTCCACC-1_1	HLD11	3185	1096	1.97802	3373	1096	2	ATII
CTAACTTGTTTGGCGC-1_1	HLD11	5194	1422	1.73277	4203	1419	1	ATII
CTAACTTTCCACTCCA-1_1	HLD11	1491	729	4.02414	2819	757	14	Club
CTAACTTTCGCCCTTA-1_1	HLD11	3354	973	1.66965	3442	972	8	ATII
CTAAGACAGGCCATAG-1_1	HLD11	16530	2083	1.06473	5903	1021	10	Gob
CTAAGACCACCGAATT-1_1	HLD11	9556	1755	1.40226	5258	1504	10	Gob
CTAAGACCATTGCGGC-1_1	HLD11	4674	1279	1.34788	4066	1277	8	ATII
CTAAGACGTAAATGTG-1_1	HLD11	4617	1441	1.45116	4057	1441	6	ATII
CTAAGACGTCCAACTA-1_1	HLD11	5776	1983	2.85665	4561	1974	22	Bas
CTAAGACTCCAGTATG-1_1	HLD11	4549	1376	1.84656	4030	1376	1	ATII
CTAAGACTCCCTAATT-1_1	HLD11	3617	1170	2.48825	3609	1168	17	ATII
CTAATGGGTAGGCTGA-1_1	HLD11	11167	2345	2.19396	5528	1845	28	Prog
CTAATGGGTCTTGTCC-1_1	HLD11	2621	1053	7.66883	3112	1056	23	Bas
CTAATGGTCTCCAACC-1_1	HLD11	1450	604	6.48276	2808	642	4	ATII
CTACACCCAGACGCAA-1_1	HLD11	9289	2108	3.24039	5086	1866	25	ATII
CTACACCGTCTAACGT-1_1	HLD11	920	633	6.84783	2455	795	27	Cil
CTACACCGTTGTTTGG-1_1	HLD11	3751	1141	5.14529	3681	1139	2	ATII
CTACATTCAGCCTATA-1_1	HLD11	3823	805	2.58959	3711	802	11	Club
CTACATTCAGGGTATG-1_1	HLD11	5720	1994	2.88462	4553	1979	22	Bas
CTACATTCATCCCATC-1_1	HLD11	5954	1685	1.27645	4443	1669	0	ATII
CTACATTGTCTTCTCG-1_1	HLD11	3677	1217	1.79494	3651	1217	3	ATII
CTACATTGTGATAAGT-1_1	HLD11	3743	862	3.68688	3671	860	10	Gob
CTACATTTCCCATTTA-1_1	HLD11	3678	1275	1.71289	3653	1274	0	ATII
CTACCCAAGGATGCGT-1_1	HLD11	1188	609	4.12458	2743	671	19	ATI
CTACCCAAGGTGCTTT-1_1	HLD11	3189	1011	3.19849	3382	1011	2	ATII
CTACCCACAGCTGCAC-1_1	HLD11	2132	900	3.70544	2948	905	18	Club
CTACGTCCAATGAAAC-1_1	HLD11	2247	830	4.31687	3002	835	15	ATII
CTACGTCCAGTACACT-1_1	HLD11	5240	1310	1.45038	4226	1304	1	ATII
CTACGTCGTGAAATCA-1_1	HLD11	2466	891	3.28467	3041	891	4	ATII
CTACGTCGTTCGGGCT-1_1	HLD11	3214	1032	2.33354	3394	1031	3	ATII
CTACGTCTCTCCAGGG-1_1	HLD11	960	509	5.41667	2567	603	18	Club
CTAGAGTAGAAACGAG-1_1	HLD11	1809	586	3.53787	2846	608	11	Club
CTAGAGTAGGCATGTG-1_1	HLD11	3713	1152	1.85834	3670	1150	8	ATII
CTAGAGTCACTGTTAG-1_1	HLD11	3997	1142	3.12735	3791	1141	4	ATII
CTAGAGTCATCGATGT-1_1	HLD11	4751	1317	1.43128	4089	1316	8	ATII
CTAGAGTTCGCTGATA-1_1	HLD11	1620	531	6.41975	2840	553	15	ATII
CTAGAGTTCTTCAACT-1_1	HLD11	4819	1036	1.61859	4118	1033	11	Club
CTAGCCTAGCCAACAG-1_1	HLD11	1389	545	3.88769	2809	585	15	ATII
CTAGCCTCAGGGATTG-1_1	HLD11	1926	664	3.21911	2891	669	12	ATII
CTAGCCTCAGGTGGAT-1_1	HLD11	3638	1166	1.75921	3619	1161	16	ATII
CTAGCCTCATGGGAAC-1_1	HLD11	3956	1195	1.64307	3778	1195	3	ATII
CTAGCCTGTAGCGCAA-1_1	HLD11	6535	1631	1.3466	4561	1604	0	ATII
CTAGCCTTCAGAGACG-1_1	HLD11	2226	769	3.18958	2994	771	3	ATII
CTAGCCTTCAGAGCTT-1_1	HLD11	2707	953	2.3273	3154	951	2	ATII
CTAGTGAAGAATGTGT-1_1	HLD11	3193	967	2.28625	3389	966	2	ATII
CTAGTGAAGGTTCCTA-1_1	HLD11	887	633	6.5389	2436	767	27	Cil
CTAGTGAAGTCCCACG-1_1	HLD11	3139	1018	2.73973	3360	1017	2	ATII
CTAGTGACACGGACAA-1_1	HLD11	3019	980	8.34713	3302	978	4	ATII
CTAGTGACATAAAGGT-1_1	HLD11	2591	918	3.74373	3116	919	2	ATII
CTAGTGAGTCACCTAA-1_1	HLD11	4130	1301	2.49395	3850	1301	3	ATII
CTAGTGATCGCATGGC-1_1	HLD11	3842	1134	2.13431	3733	1133	3	ATII
CTAGTGATCTTGTTTG-1_1	HLD11	3255	1035	2.08909	3407	1034	2	ATII
CTCACACAGAAGATTC-1_1	HLD11	3118	1051	2.30917	3345	1051	3	ATII
CTCACACAGCAGATCG-1_1	HLD11	3519	1115	2.50071	3534	1113	9	ATII
CTCACACAGTGAAGTT-1_1	HLD11	7309	1897	1.09454	4756	1821	6	ATII
CTCACACAGTGTCCAT-1_1	HLD11	5820	1677	1.61512	4417	1666	1	ATII
CTCACACCACGGTGTC-1_1	HLD11	3745	1201	1.33511	3691	1199	0	ATII
CTCACACCAGGGATTG-1_1	HLD11	2295	847	1.96078	3037	853	18	Club
CTCACACGTCATACTG-1_1	HLD11	4234	1602	2.3146	3956	1600	22	Bas
CTCACACGTCCATCCT-1_1	HLD11	7767	1973	1.31325	4882	1876	6	ATII
CTCACACTCACCTTAT-1_1	HLD11	4887	1525	1.69838	4151	1523	0	ATII
CTCACACTCATCGGAT-1_1	HLD11	2478	1012	2.58273	3064	1014	14	Club
CTCAGAAAGATAGGAG-1_1	HLD11	4881	1465	1.9873	4145	1464	16	ATII
CTCAGAAGTACTTAGC-1_1	HLD11	2031	661	5.31758	2931	671	15	ATII
CTCAGAAGTATTCTCT-1_1	HLD11	2563	794	2.22396	3112	794	4	ATII
CTCAGAAGTGTTTGTG-1_1	HLD11	2649	589	6.30427	3188	589	11	Club
CTCAGAATCAAAGTAG-1_1	HLD11	3864	1131	2.79503	3725	1127	1	ATII
CTCAGAATCATACGGT-1_1	HLD11	1778	745	9.22385	2827	763	13	Bas
CTCAGAATCTCGCATC-1_1	HLD11	3965	1150	1.68979	3769	1149	9	ATII
CTCAGAATCTTGGGTA-1_1	HLD11	2345	719	4.47761	3050	725	12	ATII
CTCATTACAAGCCCAC-1_1	HLD11	5544	1638	2.07431	4383	1630	9	ATII
CTCATTACATGCCACG-1_1	HLD11	5589	1575	1.03775	4339	1568	1	ATII
CTCATTACATTAACCG-1_1	HLD11	1378	540	4.78955	2783	591	4	ATII
CTCATTAGTAGGAGTC-1_1	HLD11	5256	1612	2.39726	4274	1610	9	ATII
CTCATTAGTTCTGAAC-1_1	HLD11	4769	1290	1.97106	4079	1289	9	ATII
CTCATTATCATCTGTT-1_1	HLD11	3781	1154	1.53399	3708	1154	1	ATII
CTCATTATCCTGCTTG-1_1	HLD11	2252	810	3.81883	3000	818	12	ATII
CTCATTATCTGGAGCC-1_1	HLD11	1463	645	3.41763	2839	671	18	Club
CTCCTAGTCTAACTCT-1_1	HLD11	7032	1395	2.46018	4729	1320	10	Gob
CTCGAAAAGCAGGTCA-1_1	HLD11	1386	637	8.00866	2815	681	13	Bas
CTCGAAAAGTAACCCT-1_1	HLD11	6626	1599	1.73559	4546	1570	8	ATII
CTCGAAAAGTATCTCG-1_1	HLD11	6395	1614	1.62627	4511	1589	16	ATII
CTCGAAACAGGGTACA-1_1	HLD11	2348	787	3.19421	3059	786	2	ATII
CTCGAAAGTAGAAAGG-1_1	HLD11	3398	1033	2.41318	3464	1031	16	ATII
CTCGAAAGTATCGCAT-1_1	HLD11	3666	1112	2.67321	3643	1111	3	ATII
CTCGAAAGTCGAGATG-1_1	HLD11	2475	943	2.18182	3066	942	3	ATII
CTCGAAAGTTCACCTC-1_1	HLD11	3217	1112	1.92726	3383	1110	3	ATII
CTCGAAATCAACACCA-1_1	HLD11	6705	1758	1.90902	4621	1726	6	ATII
CTCGAAATCGGTCCGA-1_1	HLD11	3112	1129	5.49486	3344	1127	9	ATII
CTCGAGGAGGTACTCT-1_1	HLD11	3518	1252	4.34906	3522	1246	22	Bas
CTCGAGGAGTGCTGCC-1_1	HLD11	14726	1883	2.044	5693	1017	10	Gob
CTCGAGGAGTGGCACA-1_1	HLD11	4103	1285	2.70534	3846	1285	9	ATII
CTCGAGGAGTTAACGA-1_1	HLD11	3857	1162	2.126	3730	1159	17	ATII
CTCGAGGCATGTCGAT-1_1	HLD11	4082	1598	2.74375	3887	1593	22	Bas
CTCGAGGGTACAGACG-1_1	HLD11	3627	1138	2.67439	3617	1138	2	ATII
CTCGAGGGTCCAGTGC-1_1	HLD11	3562	1181	1.99326	3566	1180	9	ATII
CTCGAGGGTCCATGAT-1_1	HLD11	4406	1292	1.54335	3969	1292	16	ATII
CTCGAGGGTCTTGATG-1_1	HLD11	2837	907	2.4674	3237	907	9	ATII
CTCGAGGTCTGAGTGT-1_1	HLD11	5325	1381	1.67136	4275	1374	0	ATII
CTCGGAGAGGGCTCTC-1_1	HLD11	3050	1016	2.16393	3316	1014	2	ATII
CTCGGAGAGTCCGTAT-1_1	HLD11	804	548	7.46269	2418	674	5	Cil
CTCGGAGCACGCATCG-1_1	HLD11	10682	1196	1.05785	5255	826	10	Gob
CTCGGAGCATAGTAAG-1_1	HLD11	5513	1533	1.77762	4316	1525	8	ATII
CTCGGAGGTTGCTCCT-1_1	HLD11	4252	1293	2.25776	3897	1292	1	ATII
CTCGGAGTCCTATTCA-1_1	HLD11	3966	676	3.83258	3765	672	11	Club
CTCGGGAAGATGGCGT-1_1	HLD11	4776	1397	1.4866	4122	1397	8	ATII
CTCGGGAAGCGTGAAC-1_1	HLD11	4921	1348	2.05243	4129	1348	8	ATII
CTCGGGACAATGGACG-1_1	HLD11	4907	1521	1.28388	4162	1519	1	ATII
CTCGGGAGTCTAAACC-1_1	HLD11	2912	913	3.50275	3266	913	3	ATII
CTCGGGAGTGATGTCT-1_1	HLD11	1861	614	2.7942	2871	627	2	ATII
CTCGGGAGTTATCACG-1_1	HLD11	5253	1482	2.17019	4244	1480	1	ATII
CTCGTACCACATGGGA-1_1	HLD11	2748	913	2.5837	3193	910	2	ATII
CTCGTACCATGAACCT-1_1	HLD11	6542	1852	2.33873	4529	1821	6	ATII
CTCGTACGTAGAAAGG-1_1	HLD11	4377	1272	1.69066	3954	1272	8	ATII
CTCGTACGTTGGGACA-1_1	HLD11	2156	708	5.9833	2973	723	12	ATII
CTCGTACTCTCACATT-1_1	HLD11	3942	1213	1.21766	3770	1213	1	ATII
CTCGTCAAGATGTTAG-1_1	HLD11	5452	2076	3.7234	4438	2063	27	Cil
CTCGTCACATAGGATA-1_1	HLD11	4364	1232	1.64986	3943	1232	3	ATII
CTCGTCAGTTGAGGTG-1_1	HLD11	1109	605	8.38593	2673	677	13	Bas
CTCGTCATCCCAACGG-1_1	HLD11	3938	1202	1.9807	3761	1202	3	ATII
CTCGTCATCGTAGGAG-1_1	HLD11	4698	1269	1.68157	4052	1268	3	ATII
CTCTAATAGACAGGCT-1_1	HLD11	5329	1492	1.82023	4290	1491	1	ATII
CTCTAATAGGCCCTCA-1_1	HLD11	4123	1191	1.52801	3847	1190	16	ATII
CTCTAATAGTCTTGCA-1_1	HLD11	4208	1346	2.3289	3882	1342	1	ATII
CTCTAATCAAGGACTG-1_1	HLD11	7715	1802	1.25729	4800	1698	6	ATII
CTCTAATCACACGCTG-1_1	HLD11	1493	567	4.35365	2812	597	4	ATII
CTCTAATGTACGAAAT-1_1	HLD11	5140	1564	1.49805	4218	1559	6	ATII
CTCTAATTCAAAGACA-1_1	HLD11	3466	1166	1.81766	3497	1163	16	ATII
CTCTACGAGATATACG-1_1	HLD11	7607	1643	1.56435	4889	1526	10	Gob
CTCTACGAGGGATGGG-1_1	HLD11	3410	1150	1.23167	3468	1149	3	ATII
CTCTACGAGTTTCCTT-1_1	HLD11	1481	578	5.87441	2801	600	15	ATII
CTCTACGCACACCGAC-1_1	HLD11	5727	1500	0.995285	4365	1487	6	ATII
CTCTACGCATCCTTGC-1_1	HLD11	4309	1553	8.07612	3928	1529	13	Bas
CTCTACGCATGACATC-1_1	HLD11	4844	1361	2.08505	4106	1356	9	ATII
CTCTACGGTGCACTTA-1_1	HLD11	4695	1199	1.36315	4050	1195	6	ATII
CTCTACGTCTGAGGGA-1_1	HLD11	5930	1601	1.90556	4417	1590	9	ATII
CTCTGGTAGCCACGCT-1_1	HLD11	6977	1899	0.974631	4678	1862	6	ATII
CTCTGGTAGGTTACCT-1_1	HLD11	4958	1278	1.7144	4131	1274	17	ATII
CTCTGGTCATGGAATA-1_1	HLD11	5070	1489	1.45957	4193	1489	6	ATII
CTCTGGTGTTCCATGA-1_1	HLD11	2830	856	4.02827	3241	856	2	ATII
CTCTGGTTCAGCGATT-1_1	HLD11	4149	1230	1.83177	3855	1228	3	ATII
CTCTGGTTCTCTGCTG-1_1	HLD11	2464	947	2.23214	3054	948	7	ATII
CTCTGGTTCTGGCGTG-1_1	HLD11	1281	584	3.74707	2781	646	4	ATII
CTGAAACAGCCAGTTT-1_1	HLD11	2795	1090	2.61181	3190	1091	13	Bas
CTGAAACCACGTGAGA-1_1	HLD11	4913	1304	2.56462	4124	1304	1	ATII
CTGAAACGTGTGGCTC-1_1	HLD11	2921	875	2.80726	3269	875	12	ATII
CTGAAGTAGCGTTCCG-1_1	HLD11	5704	1553	1.75316	4361	1545	17	ATII
CTGAAGTCAATAGCGG-1_1	HLD11	5427	1564	1.86107	4294	1564	9	ATII
CTGAAGTGTGATGTCT-1_1	HLD11	6042	1218	1.45647	4465	1191	14	Club
CTGAAGTGTTCAGTAC-1_1	HLD11	3078	1220	3.54126	3310	1222	22	Bas
CTGAAGTTCACCATAG-1_1	HLD11	3368	1092	2.13777	3449	1092	3	ATII
CTGAAGTTCACGATGT-1_1	HLD11	1542	609	4.86381	2804	639	12	ATII
CTGAAGTTCTTAGAGC-1_1	HLD11	2879	1040	3.36923	3230	1038	15	ATII
CTGATAGCAACGATGG-1_1	HLD11	3234	1161	3.18491	3397	1161	9	ATII
CTGATAGGTTTGTTTC-1_1	HLD11	4317	1183	2.75654	3919	1183	9	ATII
CTGATAGTCAGGTTCA-1_1	HLD11	6923	860	1.54557	4635	789	10	Gob
CTGATAGTCTCGCTTG-1_1	HLD11	4796	1391	2.62719	4108	1391	9	ATII
CTGATAGTCTTGCATT-1_1	HLD11	5142	1507	1.80863	4213	1504	0	ATII
CTGATCCAGACTAAGT-1_1	HLD11	2326	1405	5.24506	2835	1417	27	Cil
CTGATCCGTCGTTGTA-1_1	HLD11	3638	1164	2.0066	3619	1162	16	ATII
CTGATCCTCAGCTCTC-1_1	HLD11	2153	819	2.83326	2931	820	7	ATII
CTGATCCTCCAGTAGT-1_1	HLD11	1198	530	5.09182	2721	610	11	Club
CTGATCCTCTGTCAAG-1_1	HLD11	6977	1872	1.06063	4680	1834	6	ATII
CTGCCTAAGGTTACCT-1_1	HLD11	4238	1161	3.46862	3884	1161	9	ATII
CTGCCTAGTAGCGTCC-1_1	HLD11	4036	1430	1.36274	3823	1428	1	ATII
CTGCCTAGTGTTTGTG-1_1	HLD11	3690	964	2.38482	3651	962	11	Club
CTGCCTATCACTCTTA-1_1	HLD11	2809	1065	4.30758	3205	1064	18	Club
CTGCCTATCTCCAACC-1_1	HLD11	5762	1665	1.63138	4410	1658	0	ATII
CTGCGGAAGATGGGTC-1_1	HLD11	6620	1760	3.23263	4566	1737	1	ATII
CTGCGGAAGGATGGTC-1_1	HLD11	3770	1163	3.66048	3691	1161	2	ATII
CTGCGGAAGGGATGGG-1_1	HLD11	2871	961	2.50784	3235	961	2	ATII
CTGCGGAGTCGCGTGT-1_1	HLD11	5567	1338	1.6526	4283	1330	6	ATII
CTGCGGATCAGGCAAG-1_1	HLD11	3347	939	1.88228	3448	939	3	ATII
CTGCGGATCCGTAGTA-1_1	HLD11	915	545	4.91803	2542	649	19	ATI
CTGCGGATCCTGCCAT-1_1	HLD11	3320	1390	4.96988	3414	1382	23	Bas
CTGCGGATCTATCCCG-1_1	HLD11	3000	1024	1.5	3287	1023	3	ATII
CTGCTGTAGGTGGGTT-1_1	HLD11	1111	589	4.41044	2711	666	18	Club
CTGCTGTAGTTGTCGT-1_1	HLD11	16663	1780	0.882194	5779	775	10	Gob
CTGCTGTCACATTTCT-1_1	HLD11	4672	1366	2.0976	4070	1365	6	ATII
CTGCTGTCATGGATGG-1_1	HLD11	3854	1230	2.15361	3740	1227	1	ATII
CTGCTGTGTCTGCCAG-1_1	HLD11	2460	790	2.23577	3073	793	7	ATII
CTGCTGTTCTTGTCAT-1_1	HLD11	2118	854	3.16336	2929	858	2	ATII
CTGGTCTAGTCTCGGC-1_1	HLD11	4010	1198	1.84539	3802	1197	9	ATII
CTGGTCTGTACAGTGG-1_1	HLD11	5346	1452	1.55256	4293	1446	0	ATII
CTGGTCTGTTAAGTAG-1_1	HLD11	3752	1097	1.83902	3691	1097	16	ATII
CTGGTCTTCACCGGGT-1_1	HLD11	6325	1451	1.28063	4581	1415	14	Club
CTGTGCTAGACCTTTG-1_1	HLD11	2167	739	1.84587	2981	744	2	ATII
CTGTGCTAGCCTATGT-1_1	HLD11	2979	1266	1.3763	3214	1252	30	Fib
CTGTGCTAGGGCTTGA-1_1	HLD11	5998	1459	1.86729	4421	1442	8	ATII
CTGTGCTCACTGTTAG-1_1	HLD11	2306	784	3.81613	3029	794	15	ATII
CTGTGCTCATTACGAC-1_1	HLD11	1947	704	3.90344	2881	710	12	ATII
CTGTGCTGTGGCTCCA-1_1	HLD11	2057	645	3.45163	2933	657	11	Club
CTGTGCTTCCTGTAGA-1_1	HLD11	1685	800	5.63798	2779	821	13	Bas
CTGTGCTTCCTTAATC-1_1	HLD11	4706	1261	2.67743	4062	1260	2	ATII
CTGTTTACAAACGCGA-1_1	HLD11	4100	1200	1.80488	3831	1199	0	ATII
CTGTTTACAAGCGATG-1_1	HLD11	3792	1178	2.32068	3712	1177	3	ATII
CTGTTTAGTAAGTAGT-1_1	HLD11	3414	963	2.43117	3474	962	16	ATII
CTGTTTAGTCAACTGT-1_1	HLD11	3581	1062	1.53588	3581	1061	1	ATII
CTGTTTAGTCCCTTGT-1_1	HLD11	5349	1396	1.02823	4267	1393	6	ATII
CTGTTTAGTCGTCTTC-1_1	HLD11	3647	1155	1.97423	3628	1154	8	ATII
CTGTTTAGTTCCACAA-1_1	HLD11	5354	1403	1.43818	4286	1398	8	ATII
CTGTTTATCAGGATCT-1_1	HLD11	2487	841	2.57338	3087	841	16	ATII
CTTAACTCATGGGAAC-1_1	HLD11	1656	561	4.4686	2829	581	12	ATII
CTTAACTGTAGCCTAT-1_1	HLD11	2497	847	2.32279	3077	847	2	ATII
CTTAACTGTCACCTAA-1_1	HLD11	2686	952	2.49442	3152	951	2	ATII
CTTAACTGTCGTTGTA-1_1	HLD11	1517	581	8.23995	2846	612	15	ATII
CTTAACTTCCCGACTT-1_1	HLD11	3094	982	2.9735	3345	980	16	ATII
CTTAACTTCTTTAGGG-1_1	HLD11	1919	607	6.40959	2890	618	12	ATII
CTTACCGAGTACCGGA-1_1	HLD11	4232	1209	2.05577	3892	1208	8	ATII
CTTACCGAGTGACATA-1_1	HLD11	5760	1549	1.94444	4403	1531	0	ATII
CTTACCGCACCAGGCT-1_1	HLD11	2446	793	3.22976	3062	796	4	ATII
CTTACCGGTCTACCTC-1_1	HLD11	5631	1686	2.25537	4368	1674	1	ATII
CTTACCGTCCACGACG-1_1	HLD11	1783	885	2.97252	2780	896	19	ATI
CTTACCGTCCCGACTT-1_1	HLD11	6146	1828	1.88741	4512	1812	6	ATII
CTTACCGTCTCTAAGG-1_1	HLD11	3619	1131	1.16054	3611	1131	1	ATII
CTTACCGTCTTGCCGT-1_1	HLD11	5585	1249	2.95434	4407	1223	10	Gob
CTTAGGAAGAGACTAT-1_1	HLD11	6747	1366	2.23803	4647	1309	10	Gob
CTTAGGAAGTCATGCT-1_1	HLD11	6237	1781	2.405	4489	1767	1	ATII
CTTAGGAGTATGCTTG-1_1	HLD11	6329	1678	1.88023	4484	1659	16	ATII
CTTAGGAGTCATATGC-1_1	HLD11	4128	1402	2.68895	3871	1394	14	Club
CTTAGGAGTGATGCCC-1_1	HLD11	4258	2137	2.5364	4039	2123	5	Cil
CTTAGGAGTTGGAGGT-1_1	HLD11	4480	1309	1.51786	3993	1308	8	ATII
CTTAGGATCCCGACTT-1_1	HLD11	4950	1567	1.91919	4172	1561	1	ATII
CTTAGGATCCTGTAGA-1_1	HLD11	2891	878	7.3331	3267	878	3	ATII
CTTCTCTAGCAGCGTA-1_1	HLD11	6665	1728	2.08552	4608	1698	17	ATII
CTTCTCTAGCGTCTAT-1_1	HLD11	5316	1460	1.74944	4267	1457	8	ATII
CTTCTCTCATAGGATA-1_1	HLD11	2634	786	3.64465	3145	787	3	ATII
CTTCTCTGTAAACCTC-1_1	HLD11	4497	1403	2.64621	4008	1402	17	ATII
CTTCTCTTCCATGAAC-1_1	HLD11	1662	566	4.81348	2813	589	4	ATII
CTTCTCTTCCATTCTA-1_1	HLD11	2752	865	2.36192	3180	865	3	ATII
CTTGGCTCACGGACAA-1_1	HLD11	2238	802	2.63628	2977	802	15	ATII
CTTGGCTGTTAAAGTG-1_1	HLD11	3602	1126	1.80455	3595	1123	16	ATII
CTTGGCTTCGCTTAGA-1_1	HLD11	2319	670	2.9323	3038	675	12	ATII
CTTTGCGAGCTAGTTC-1_1	HLD11	7394	1722	1.33892	4752	1639	9	ATII
CTTTGCGAGTAACCCT-1_1	HLD11	5101	1432	2.37208	4200	1431	9	ATII
CTTTGCGCACGAAAGC-1_1	HLD11	1974	727	4.10334	2894	736	4	ATII
CTTTGCGCAGGAATGC-1_1	HLD11	4347	1365	5.72809	3970	1358	22	Bas
CTTTGCGCAGTACACT-1_1	HLD11	4680	1306	2.15812	4051	1303	8	ATII
CTTTGCGCAGTCCTTC-1_1	HLD11	6957	1956	2.17048	4698	1918	1	ATII
CTTTGCGCATTAACCG-1_1	HLD11	1762	753	1.87287	2841	763	3	ATII
CTTTGCGCATTCACTT-1_1	HLD11	5108	1404	1.56617	4208	1401	8	ATII
CTTTGCGTCAGAGGTG-1_1	HLD11	4054	1161	2.36803	3818	1161	25	ATII
CTTTGCGTCGTTACGA-1_1	HLD11	2279	854	3.90522	3017	856	3	ATII
CTTTGCGTCTACTATC-1_1	HLD11	4727	1268	3.13095	4071	1265	17	ATII
GAAACTCAGGCGATAC-1_1	HLD11	3335	1018	2.66867	3450	1017	7	ATII
GAAACTCAGGTCATCT-1_1	HLD11	2670	1121	6.89139	3118	1124	23	Bas
GAAACTCCAAGCGATG-1_1	HLD11	2607	966	2.87687	3117	967	4	ATII
GAAACTCCAGCGTAAG-1_1	HLD11	4785	1341	2.65413	4104	1339	8	ATII
GAAACTCCAGGAATGC-1_1	HLD11	1574	548	4.06607	2824	573	15	ATII
GAAACTCGTTAAAGAC-1_1	HLD11	1869	717	2.3007	2848	720	2	ATII
GAAACTCTCAGCGATT-1_1	HLD11	1660	647	5.66265	2815	671	4	ATII
GAAACTCTCCTAGAAC-1_1	HLD11	4099	1135	1.41498	3835	1134	8	ATII
GAAACTCTCTTTACGT-1_1	HLD11	9141	1433	2.16606	5154	1199	10	Gob
GAAATGAAGCGATATA-1_1	HLD11	3520	1024	2.07386	3536	1024	2	ATII
GAAATGACAATGCCAT-1_1	HLD11	1159	699	1.81191	2678	776	21	Vas
GAAATGACAGACGTAG-1_1	HLD11	5543	1543	0.829876	4324	1539	1	ATII
GAAATGACATCCGCGA-1_1	HLD11	5215	1563	1.43816	4244	1557	0	ATII
GAAATGAGTATATGGA-1_1	HLD11	6919	1690	1.32967	4600	1652	6	ATII
GAAATGAGTCTAGTCA-1_1	HLD11	1993	791	2.91019	2889	795	2	ATII
GAAATGATCCAGATCA-1_1	HLD11	1973	696	1.97669	2935	703	18	Club
GAACATCAGTCTCAAC-1_1	HLD11	4318	1216	1.08847	3932	1216	6	ATII
GAACATCGTTCGCGAC-1_1	HLD11	2439	958	2.00902	3048	958	2	ATII
GAACATCTCACGGTTA-1_1	HLD11	4580	1369	1.57205	4029	1369	1	ATII
GAACCTAAGAACAACT-1_1	HLD11	4320	1261	2.15278	3933	1260	6	ATII
GAACCTAAGTTCGCAT-1_1	HLD11	4252	738	1.43462	3867	734	11	Club
GAACCTACAATGGATA-1_1	HLD11	5275	1434	1.13744	4251	1430	1	ATII
GAACCTACACAACGCC-1_1	HLD11	5601	1528	1.21407	4354	1519	16	ATII
GAACCTACACAGATTC-1_1	HLD11	2721	802	3.38111	3195	801	7	ATII
GAACCTACACGCTTTC-1_1	HLD11	5865	2149	3.15431	4516	2136	27	Cil
GAACCTAGTGGGTATG-1_1	HLD11	2812	722	6.47226	3234	722	10	Gob
GAACCTAGTGTTAAGA-1_1	HLD11	4287	1308	1.72615	3922	1307	6	ATII
GAACCTAGTTGGTTTG-1_1	HLD11	4107	1165	2.24008	3844	1165	9	ATII
GAACCTATCCCAGGTG-1_1	HLD11	5584	1554	2.32808	4353	1549	9	ATII
GAACCTATCCCTCAGT-1_1	HLD11	2448	810	4.28922	3055	811	4	ATII
GAACGGAAGCCGGTAA-1_1	HLD11	3592	1112	1.05791	3588	1109	17	ATII
GAACGGAAGCTGCAAG-1_1	HLD11	5711	1573	1.83856	4372	1568	8	ATII
GAACGGAAGTGAATTG-1_1	HLD11	3996	1290	2.02703	3790	1288	6	ATII
GAACGGACACATGACT-1_1	HLD11	4791	1246	1.14799	4090	1242	8	ATII
GAACGGACACTACAGT-1_1	HLD11	6933	1697	0.951969	4671	1668	6	ATII
GAACGGACAGCCAATT-1_1	HLD11	5697	1373	2.05371	4385	1363	16	ATII
GAACGGACATCCTTGC-1_1	HLD11	2026	728	4.88648	2920	738	12	ATII
GAACGGAGTAGTACCT-1_1	HLD11	5158	1390	2.152	4218	1387	8	ATII
GAACGGAGTGAAGGCT-1_1	HLD11	3802	1178	2.15676	3704	1178	1	ATII
GAACGGAGTGCAGTAG-1_1	HLD11	2378	1040	3.15391	3016	1046	13	Bas
GAACGGAGTGGCCCTA-1_1	HLD11	2791	880	3.61877	3200	879	4	ATII
GAACGGAGTTTGTTGG-1_1	HLD11	6014	1603	1.76255	4449	1590	9	ATII
GAACGGATCGCTAGCG-1_1	HLD11	1723	634	4.2368	2823	648	12	ATII
GAACGGATCTCCTATA-1_1	HLD11	5416	1568	1.9387	4302	1567	0	ATII
GAAGCAGAGACAATAC-1_1	HLD11	3893	1087	1.74672	3732	1085	3	ATII
GAAGCAGCACGAAAGC-1_1	HLD11	4389	1224	4.05559	3945	1223	9	ATII
GAAGCAGCATTCTCAT-1_1	HLD11	2139	981	1.44928	2928	983	19	ATI
GAAGCAGGTATGCTTG-1_1	HLD11	1467	598	4.02181	2870	619	11	Club
GAAGCAGGTGAACCTT-1_1	HLD11	2971	1005	2.82733	3277	1005	2	ATII
GAATAAGCAAAGTGCG-1_1	HLD11	2665	1091	4.61538	3131	1092	22	Bas
GAATAAGGTCTCTCTG-1_1	HLD11	4101	1190	1.92636	3835	1188	3	ATII
GAATGAAAGCCGGTAA-1_1	HLD11	1513	819	2.115	2799	849	19	ATI
GAATGAACAAGAGGCT-1_1	HLD11	4112	1221	1.60506	3852	1221	25	ATII
GAATGAATCAGCTCGG-1_1	HLD11	3407	1026	2.05459	3470	1024	2	ATII
GAATGAATCCTGTACC-1_1	HLD11	1704	650	3.05164	2812	665	3	ATII
GACACGCAGTAGATGT-1_1	HLD11	4006	1238	2.37144	3789	1237	16	ATII
GACACGCCATCGACGC-1_1	HLD11	4435	1274	2.54791	3971	1272	1	ATII
GACACGCTCACGAAGG-1_1	HLD11	2593	1114	1.92827	3091	1115	19	ATI
GACACGCTCTCCAGGG-1_1	HLD11	5887	1110	2.22524	4431	1093	10	Gob
GACACGCTCTGCGACG-1_1	HLD11	3604	1104	1.8313	3597	1102	9	ATII
GACAGAGAGGCATGGT-1_1	HLD11	1996	972	2.55511	2859	978	19	ATI
GACAGAGCAGGGCATA-1_1	HLD11	1143	596	3.14961	2719	656	19	ATI
GACAGAGGTACCGTAT-1_1	HLD11	4016	1152	2.36554	3801	1152	0	ATII
GACAGAGGTATGAATG-1_1	HLD11	5755	1432	1.66811	4351	1415	6	ATII
GACAGAGGTGTAATGA-1_1	HLD11	3527	1074	2.92033	3542	1073	2	ATII
GACCAATAGATATGGT-1_1	HLD11	3438	1076	2.44328	3488	1076	2	ATII
GACCAATGTTCAACCA-1_1	HLD11	3018	1065	2.02121	3307	1066	11	Club
GACCAATTCTCTGAGA-1_1	HLD11	4191	1243	2.83942	3879	1242	25	ATII
GACCTGGAGCTAGTTC-1_1	HLD11	3561	1103	3.5945	3567	1103	9	ATII
GACCTGGGTCAAACTC-1_1	HLD11	5030	1521	1.59046	4195	1516	0	ATII
GACCTGGGTCAGATAA-1_1	HLD11	2082	1199	4.89914	2803	1205	27	Cil
GACCTGGTCAGTTGAC-1_1	HLD11	3532	1197	3.3692	3545	1196	9	ATII
GACGCGTAGCGTGAGT-1_1	HLD11	4419	1251	1.71985	3960	1251	3	ATII
GACGCGTAGGAGTTTA-1_1	HLD11	1800	622	4.27778	2891	624	15	ATII
GACGCGTGTGCAGACA-1_1	HLD11	3318	1143	4.15913	3434	1140	9	ATII
GACGCGTGTGTGAAAT-1_1	HLD11	3123	1036	2.56164	3354	1036	1	ATII
GACGCGTTCGCCAGCA-1_1	HLD11	4131	1195	3.3406	3848	1195	3	ATII
GACGGCTCATGTTCCC-1_1	HLD11	3184	977	1.91583	3364	977	2	ATII
GACGGCTGTCTCAACA-1_1	HLD11	4536	1355	2.1164	4007	1353	1	ATII
GACGGCTGTTGGGACA-1_1	HLD11	2113	668	1.84572	2936	678	12	ATII
GACGTGCCAGGATCGA-1_1	HLD11	5295	1320	2.22852	4229	1319	1	ATII
GACGTGCGTCACAAGG-1_1	HLD11	1986	738	4.27996	2877	749	15	ATII
GACGTGCGTTGTGGCC-1_1	HLD11	2787	1210	3.3728	3159	1207	19	ATI
GACGTGCTCAACGGCC-1_1	HLD11	5334	1472	1.01237	4258	1465	8	ATII
GACGTGCTCTTTCCTC-1_1	HLD11	2314	953	3.06828	3021	954	9	ATII
GACGTTACAAGCGAGT-1_1	HLD11	5448	1650	1.11968	4332	1645	6	ATII
GACGTTACACCAGCAC-1_1	HLD11	4426	1388	1.83009	3981	1385	17	ATII
GACGTTACATACTACG-1_1	HLD11	6535	1756	2.31064	4565	1728	1	ATII
GACGTTAGTACGACCC-1_1	HLD11	3474	1299	4.4905	3497	1298	22	Bas
GACGTTAGTTCGAATC-1_1	HLD11	1065	588	3.09859	2645	662	19	ATI
GACGTTATCACCACCT-1_1	HLD11	5176	1478	1.87403	4236	1468	8	ATII
GACGTTATCATAAAGG-1_1	HLD11	2879	906	2.18826	3244	906	7	ATII
GACTAACAGTAACCCT-1_1	HLD11	4519	1391	1.85882	4004	1388	1	ATII
GACTAACAGTGACATA-1_1	HLD11	1773	677	2.87648	2826	688	7	ATII
GACTAACCACGTCTCT-1_1	HLD11	3572	1105	2.21165	3574	1105	3	ATII
GACTAACGTTCACGGC-1_1	HLD11	1991	756	2.66198	2894	764	13	Bas
GACTACAAGGGAACGG-1_1	HLD11	3289	1069	2.67559	3413	1068	17	ATII
GACTACAAGGGAGTAA-1_1	HLD11	1033	659	2.80736	2599	748	19	ATI
GACTACAGTATCAGTC-1_1	HLD11	3383	1402	2.27609	3418	1388	24	SM
GACTACAGTCCGAGTC-1_1	HLD11	3348	976	3.16607	3447	974	0	ATII
GACTACAGTGTGACGA-1_1	HLD11	808	511	8.5396	2452	638	13	Bas
GACTACATCTCCCTGA-1_1	HLD11	932	510	4.18455	2565	616	19	ATI
GACTACATCTCGTATT-1_1	HLD11	2856	830	2.87115	3246	830	12	ATII
GACTGCGCACTAGTAC-1_1	HLD11	2799	925	2.03644	3214	924	2	ATII
GACTGCGGTCAAACTC-1_1	HLD11	3883	1314	2.67834	3749	1313	16	ATII
GACTGCGGTGCTTCTC-1_1	HLD11	3016	989	2.12202	3303	988	2	ATII
GACTGCGGTGGTCTCG-1_1	HLD11	1988	688	5.23139	2887	699	4	ATII
GAGCAGAAGACCTAGG-1_1	HLD11	3414	1018	4.13005	3475	1016	7	ATII
GAGCAGAAGACGACGT-1_1	HLD11	6066	1562	1.78042	4401	1548	0	ATII
GAGCAGAAGTGGCACA-1_1	HLD11	4526	1339	2.67344	4009	1337	9	ATII
GAGCAGACAAGTCTGT-1_1	HLD11	1911	588	5.23286	2840	620	4	ATII
GAGCAGAGTCTTGATG-1_1	HLD11	6364	943	1.36706	4515	892	10	Gob
GAGCAGATCACGATGT-1_1	HLD11	2747	843	2.11139	3188	842	1	ATII
GAGCAGATCCGCGGTA-1_1	HLD11	5910	1653	1.84433	4412	1642	6	ATII
GAGCAGATCCTGTAGA-1_1	HLD11	3926	1271	2.26694	3756	1270	9	ATII
GAGGTGAAGGCCCTTG-1_1	HLD11	2460	867	3.00813	3069	867	0	ATII
GAGGTGAAGTTGAGAT-1_1	HLD11	3292	1110	2.39976	3428	1110	0	ATII
GAGGTGACAAGTACCT-1_1	HLD11	4604	1371	1.43354	4031	1370	16	ATII
GAGGTGACATATACCG-1_1	HLD11	2149	806	4.42066	2957	812	15	ATII
GAGGTGAGTTCAGACT-1_1	HLD11	3102	1021	2.64346	3345	1020	3	ATII
GAGTCCGAGAGACTAT-1_1	HLD11	6909	1746	1.50528	4637	1716	6	ATII
GAGTCCGAGCGATGAC-1_1	HLD11	4438	1330	1.39703	3982	1329	0	ATII
GAGTCCGAGTATCTCG-1_1	HLD11	5972	1645	2.07636	4395	1631	17	ATII
GAGTCCGCATGCTGGC-1_1	HLD11	6981	2417	2.97952	4909	2366	22	Bas
GAGTCCGGTCTAGTCA-1_1	HLD11	2423	777	3.67313	3050	779	15	ATII
GAGTCCGGTGGTAACG-1_1	HLD11	2699	942	1.44498	3159	942	0	ATII
GAGTCCGTCCTTTACA-1_1	HLD11	1878	926	6.17678	2781	943	13	Bas
GAGTCCGTCTGCCAGG-1_1	HLD11	4631	1329	2.3753	4031	1326	9	ATII
GATCAGTAGCTAGCCC-1_1	HLD11	2056	872	3.50195	2925	875	26	ATII
GATCAGTAGTAGATGT-1_1	HLD11	7133	1932	1.3739	4719	1881	1	ATII
GATCAGTCACCTATCC-1_1	HLD11	2745	1121	5.57377	3150	1121	18	Club
GATCAGTGTACTTGAC-1_1	HLD11	7387	1877	2.11182	4747	1795	1	ATII
GATCAGTGTAGCTCCG-1_1	HLD11	2475	781	5.05051	3090	781	4	ATII
GATCAGTTCCCAAGTA-1_1	HLD11	3142	1076	3.24634	3351	1076	3	ATII
GATCAGTTCTATCCTA-1_1	HLD11	6807	1795	2.233	4598	1752	25	ATII
GATCGATAGATGCCTT-1_1	HLD11	1513	795	4.62657	2674	832	24	SM
GATCGATCACAGTCGC-1_1	HLD11	2581	943	3.09957	3104	940	12	ATII
GATCGATGTCGAACAG-1_1	HLD11	5938	1881	2.54294	4493	1865	13	Bas
GATCGATGTTCACGGC-1_1	HLD11	3065	948	2.28385	3332	947	1	ATII
GATCGATTCGACGGAA-1_1	HLD11	2058	737	3.10982	2939	740	2	ATII
GATCGATTCGTCGTTC-1_1	HLD11	1263	525	4.82977	2751	584	4	ATII
GATCGCGCATGTAAGA-1_1	HLD11	2667	945	1.94976	3150	945	2	ATII
GATCGCGGTGCTCTTC-1_1	HLD11	6464	1716	1.5625	4522	1687	1	ATII
GATCGCGGTTGTACAC-1_1	HLD11	2751	1214	2.32643	3146	1211	19	ATI
GATCGCGTCACTATTC-1_1	HLD11	4977	1457	1.22564	4168	1455	17	ATII
GATCGCGTCTCGTATT-1_1	HLD11	2961	897	2.02634	3289	893	3	ATII
GATCGTAAGAGCTTCT-1_1	HLD11	2736	1001	3.10673	3161	1001	3	ATII
GATCGTAAGCTTTGGT-1_1	HLD11	4758	1435	1.61833	4103	1435	9	ATII
GATCGTAGTTTCCACC-1_1	HLD11	2457	812	3.2967	3076	812	3	ATII
GATCGTATCAGCGATT-1_1	HLD11	5377	1579	1.74819	4297	1578	9	ATII
GATCGTATCGTCGTTC-1_1	HLD11	4367	1212	2.49599	3935	1211	1	ATII
GATCGTATCTAACTCT-1_1	HLD11	2893	900	2.7653	3252	900	16	ATII
GATCTAGCAATCTACG-1_1	HLD11	4930	1477	2.00811	4168	1476	8	ATII
GATCTAGCAGGCGATA-1_1	HLD11	1549	615	3.42156	2833	641	2	ATII
GATCTAGCAGTCGATT-1_1	HLD11	2442	771	2.49795	3078	774	15	ATII
GATCTAGTCAGCACAT-1_1	HLD11	4189	1428	2.93626	3892	1426	1	ATII
GATCTAGTCGGAAATA-1_1	HLD11	3375	1171	1.39259	3450	1171	1	ATII
GATGAAACAAATTGCC-1_1	HLD11	1403	605	3.77762	2817	652	4	ATII
GATGAAACAATGACCT-1_1	HLD11	4116	1366	1.26336	3862	1366	9	ATII
GATGAAACACCCATGG-1_1	HLD11	3365	998	1.8425	3454	998	2	ATII
GATGAAACACGGTGTC-1_1	HLD11	4367	1282	1.96932	3943	1281	8	ATII
GATGAAAGTCCGTCAG-1_1	HLD11	5264	1468	1.36778	4250	1467	1	ATII
GATGAAAGTTATGTGC-1_1	HLD11	3127	1085	2.07867	3350	1085	3	ATII
GATGAAATCACCTCGT-1_1	HLD11	4477	1364	1.29551	4003	1361	16	ATII
GATGAGGCACCAACCG-1_1	HLD11	1672	758	1.79426	2822	777	19	ATI
GATGAGGCATACGCCG-1_1	HLD11	6386	1786	1.42499	4498	1758	16	ATII
GATGAGGCATCGGGTC-1_1	HLD11	1804	710	3.65854	2843	733	11	Club
GATGAGGCATGCCCGA-1_1	HLD11	5882	1505	1.85311	4373	1493	0	ATII
GATGAGGTCAAAGACA-1_1	HLD11	2231	848	5.15464	2992	849	15	ATII
GATGAGGTCCAATGGT-1_1	HLD11	1406	566	5.26316	2809	595	15	ATII
GATGAGGTCTACTTAC-1_1	HLD11	4065	1407	1.77122	3846	1403	14	Club
GATGAGGTCTCCCTGA-1_1	HLD11	3355	1170	3.78539	3443	1168	9	ATII
GATGCTAAGCCTTGAT-1_1	HLD11	5278	1411	0.966275	4254	1410	8	ATII
GATGCTAAGGCACATG-1_1	HLD11	4449	1291	1.88806	3976	1290	1	ATII
GATGCTACACCATCCT-1_1	HLD11	4624	1422	1.47059	4048	1421	6	ATII
GATGCTACAGACAAAT-1_1	HLD11	1833	911	3.43699	2798	926	19	ATI
GATGCTACATCGGTTA-1_1	HLD11	1549	726	4.19626	2844	750	13	Bas
GATGCTAGTCCAGTTA-1_1	HLD11	3940	1107	3.70558	3758	1105	7	ATII
GATGCTATCTGATTCT-1_1	HLD11	4620	1265	1.77489	4034	1262	3	ATII
GATTCAGAGGACCACA-1_1	HLD11	1930	534	1.50259	2947	550	11	Club
GATTCAGCAACTTGAC-1_1	HLD11	7003	1951	2.54177	4691	1923	1	ATII
GATTCAGGTGGTCTCG-1_1	HLD11	4415	1293	1.5402	3981	1293	1	ATII
GATTCAGGTGTAAGTA-1_1	HLD11	3813	1170	2.4128	3713	1169	9	ATII
GATTCAGTCTAGAGTC-1_1	HLD11	3894	1196	1.51515	3754	1196	3	ATII
GCAAACTCATGGTAGG-1_1	HLD11	3065	1091	1.92496	3308	1090	17	ATII
GCAAACTGTGCGATAG-1_1	HLD11	3049	1117	3.27976	3304	1116	1	ATII
GCAAACTTCATGCTCC-1_1	HLD11	8880	1858	1.00225	5009	1660	8	ATII
GCAAACTTCTACTCAT-1_1	HLD11	3172	964	2.36444	3377	963	9	ATII
GCAAACTTCTCTAGGA-1_1	HLD11	3415	1086	1.96193	3472	1086	16	ATII
GCAATCAAGCACCGCT-1_1	HLD11	1977	763	3.0349	2889	765	2	ATII
GCAATCAAGCCGATTT-1_1	HLD11	3560	1194	3.37079	3563	1193	2	ATII
GCAATCAAGGTGTTAA-1_1	HLD11	3893	1270	3.36501	3752	1269	9	ATII
GCAATCAGTGCCTGTG-1_1	HLD11	7419	1710	1.49616	4765	1623	8	ATII
GCAATCAGTTACCGAT-1_1	HLD11	1773	711	6.76819	2829	718	15	ATII
GCAATCATCAACACGT-1_1	HLD11	4363	1302	2.24616	3937	1301	16	ATII
GCAATCATCAATAAGG-1_1	HLD11	5802	1669	1.27542	4391	1662	6	ATII
GCAATCATCCGAATGT-1_1	HLD11	4925	1346	1.7665	4136	1343	9	ATII
GCAATCATCGCCGTGA-1_1	HLD11	2016	712	3.42262	2930	716	3	ATII
GCACATAAGAGTCGGT-1_1	HLD11	3996	1081	2.25225	3783	1081	3	ATII
GCACATACACGCTTTC-1_1	HLD11	1271	522	5.58615	2776	585	11	Club
GCACATACAGACTCGC-1_1	HLD11	2317	818	3.62538	3024	820	3	ATII
GCACTCTAGAACAACT-1_1	HLD11	2141	808	4.67071	2964	814	11	Club
GCACTCTCAGCTGCAC-1_1	HLD11	2047	953	3.46849	2866	958	19	ATI
GCACTCTGTCATATGC-1_1	HLD11	4229	1219	1.53701	3893	1218	1	ATII
GCACTCTTCCACGTTC-1_1	HLD11	4880	1416	1.78279	4145	1412	9	ATII
GCACTCTTCGGTGTTA-1_1	HLD11	2236	1001	4.47227	2957	1003	13	Bas
GCAGCCAAGACATAAC-1_1	HLD11	3110	1000	2.41158	3346	998	1	ATII
GCAGCCAAGCGATTCT-1_1	HLD11	3240	1152	5.18519	3403	1151	13	Bas
GCAGCCAAGTCGTTTG-1_1	HLD11	3922	1080	2.85569	3740	1077	2	ATII
GCAGCCACACTAGTAC-1_1	HLD11	4696	1415	2.85349	4076	1413	1	ATII
GCAGTTAAGGAGCGTT-1_1	HLD11	3170	1310	7.85489	3290	1291	31	NE
GCAGTTAAGGATTCGG-1_1	HLD11	3430	1183	1.98251	3479	1181	16	ATII
GCAGTTAAGTCAATAG-1_1	HLD11	4915	1459	1.48525	4147	1458	6	ATII
GCAGTTAAGTCATGCT-1_1	HLD11	4133	1243	1.5969	3853	1243	8	ATII
GCAGTTACATGGGAAC-1_1	HLD11	3457	1203	4.54151	3494	1200	15	ATII
GCATACAAGCGCTTAT-1_1	HLD11	2852	1117	2.59467	3211	1118	22	Bas
GCATACAAGCGTAGTG-1_1	HLD11	1357	551	4.49521	2808	596	2	ATII
GCATACACAGAAGCAC-1_1	HLD11	4526	1346	1.54662	4005	1346	16	ATII
GCATACAGTTGTGGCC-1_1	HLD11	2202	749	4.49591	3013	752	3	ATII
GCATGATAGATCCTGT-1_1	HLD11	4132	1181	2.08132	3843	1181	8	ATII
GCATGATAGGAGTACC-1_1	HLD11	1611	622	4.03476	2818	637	15	ATII
GCATGATCATACTCTT-1_1	HLD11	4504	1458	1.7762	4024	1456	8	ATII
GCATGATCATCGACGC-1_1	HLD11	3256	956	2.54914	3404	954	2	ATII
GCATGATGTAAACGCG-1_1	HLD11	3951	1121	1.94887	3764	1121	8	ATII
GCATGATGTCCAGTGC-1_1	HLD11	2135	803	8.24356	2949	809	4	ATII
GCATGATTCTTTCCTC-1_1	HLD11	3868	1286	2.50776	3731	1283	9	ATII
GCATGCGAGGCGATAC-1_1	HLD11	3454	1248	2.48987	3490	1247	1	ATII
GCATGCGCAAGCTGAG-1_1	HLD11	4884	1535	2.96888	4155	1530	0	ATII
GCATGCGGTCGTGGCT-1_1	HLD11	2365	821	4.73573	3062	826	2	ATII
GCATGCGGTTGTACAC-1_1	HLD11	2839	1423	1.62029	3115	1410	30	Fib
GCATGCGTCACCACCT-1_1	HLD11	4191	1264	2.14746	3874	1263	9	ATII
GCATGTAAGAGTAATC-1_1	HLD11	3642	1071	2.05931	3624	1071	3	ATII
GCATGTAAGGAGTTTA-1_1	HLD11	4026	1116	2.85643	3787	1116	9	ATII
GCATGTACAATAGAGT-1_1	HLD11	3072	1054	2.86458	3325	1054	9	ATII
GCATGTACAATGGAGC-1_1	HLD11	8674	2312	1.75236	5075	2130	1	ATII
GCATGTAGTCCGAATT-1_1	HLD11	2478	815	1.9774	3090	815	3	ATII
GCATGTAGTGAGTATA-1_1	HLD11	5076	1348	1.24113	4182	1344	0	ATII
GCATGTAGTGCAGGTA-1_1	HLD11	1368	544	5.70175	2791	572	15	ATII
GCATGTAGTTGGACCC-1_1	HLD11	7263	1986	1.66598	4735	1938	6	ATII
GCATGTATCAACACTG-1_1	HLD11	1188	547	1.17845	2740	620	2	ATII
GCATGTATCCATGAAC-1_1	HLD11	1942	881	6.1277	2848	889	13	Bas
GCATGTATCGCCAAAT-1_1	HLD11	2038	514	2.45339	2981	541	11	Club
GCCAAATAGAGTACAT-1_1	HLD11	4178	1302	1.79512	3871	1301	1	ATII
GCCAAATCAAGCCATT-1_1	HLD11	4598	1342	2.02262	4014	1340	16	ATII
GCCAAATGTCCAGTAT-1_1	HLD11	3688	1221	1.22017	3657	1217	3	ATII
GCCAAATGTTGTACAC-1_1	HLD11	2441	695	3.19541	3098	702	11	Club
GCCAAATTCTGCAAGT-1_1	HLD11	2775	1203	2.55856	3151	1201	13	Bas
GCCAAATTCTTACCTA-1_1	HLD11	2909	883	1.89068	3260	883	2	ATII
GCCTCTAAGATGGCGT-1_1	HLD11	7219	1121	1.88392	4748	1043	10	Gob
GCCTCTACAGTACACT-1_1	HLD11	6992	1987	2.01659	4686	1954	6	ATII
GCCTCTACATATGCTG-1_1	HLD11	2236	773	3.9356	3015	774	2	ATII
GCCTCTAGTTGCGCAC-1_1	HLD11	4968	1352	1.34863	4155	1350	3	ATII
GCGACCAAGGACATTA-1_1	HLD11	4063	1111	2.11666	3812	1110	8	ATII
GCGACCACACATCTTT-1_1	HLD11	2942	915	0.577838	3267	915	15	ATII
GCGACCACAGCGTTCG-1_1	HLD11	1661	606	7.58579	2782	631	4	ATII
GCGACCATCCTACAGA-1_1	HLD11	4639	1295	1.40116	4045	1294	0	ATII
GCGACCATCGCTGATA-1_1	HLD11	7555	1824	1.32363	4789	1739	0	ATII
GCGAGAAAGCGTCAAG-1_1	HLD11	3295	844	2.06373	3431	844	12	ATII
GCGAGAACAATGAAAC-1_1	HLD11	2286	760	5.03062	3009	765	15	ATII
GCGAGAACATCTCCCA-1_1	HLD11	2394	854	2.92398	3042	853	3	ATII
GCGAGAAGTCCGAACC-1_1	HLD11	4068	1192	1.40118	3823	1192	8	ATII
GCGAGAATCATCGATG-1_1	HLD11	4376	1279	1.8053	3945	1277	3	ATII
GCGAGAATCTCCCTGA-1_1	HLD11	14308	2311	1.93598	5322	1351	10	Gob
GCGAGAATCTGAGGGA-1_1	HLD11	1527	732	3.99476	2807	764	13	Bas
GCGCAACCACACTGCG-1_1	HLD11	2684	1254	2.68256	3105	1254	22	Bas
GCGCAACCACGAAGCA-1_1	HLD11	2109	893	3.03461	2930	898	13	Bas
GCGCAACCATCTCGCT-1_1	HLD11	3946	1260	2.02737	3771	1259	9	ATII
GCGCAACGTAGCCTCG-1_1	HLD11	4311	1217	2.66759	3921	1217	2	ATII
GCGCAACGTCTGCGGT-1_1	HLD11	7978	1887	2.53196	4851	1762	6	ATII
GCGCAACGTTTAAGCC-1_1	HLD11	4230	1132	2.69504	3885	1131	2	ATII
GCGCAACTCGTCTGCT-1_1	HLD11	3565	1105	2.13184	3564	1102	2	ATII
GCGCAGTAGCTTCGCG-1_1	HLD11	2701	979	3.59126	3152	976	2	ATII
GCGCAGTAGGAGTTGC-1_1	HLD11	4790	1284	2.44259	4104	1283	9	ATII
GCGCAGTGTCCAGTAT-1_1	HLD11	4392	1319	2.55009	3961	1318	9	ATII
GCGCAGTTCACAGGCC-1_1	HLD11	5604	1680	1.71306	4353	1676	1	ATII
GCGCAGTTCAGAGACG-1_1	HLD11	3852	1164	2.75182	3726	1161	3	ATII
GCGCCAACAACACGCC-1_1	HLD11	3003	1026	2.1645	3295	1025	2	ATII
GCGCCAACACTAGTAC-1_1	HLD11	7852	1928	3.22211	4819	1825	1	ATII
GCGCCAAGTATATCCG-1_1	HLD11	1686	632	4.32977	2825	645	4	ATII
GCGCCAAGTGGGTCAA-1_1	HLD11	4315	803	2.52607	3912	799	10	Gob
GCGCCAAGTGGTGTAG-1_1	HLD11	4572	1352	1.53106	4030	1350	0	ATII
GCGCGATCAAAGGTGC-1_1	HLD11	4624	1203	1.60035	4023	1203	6	ATII
GCGCGATCAAGCTGTT-1_1	HLD11	1332	533	4.05405	2766	580	4	ATII
GCGCGATCAGGGTATG-1_1	HLD11	3868	1211	1.91313	3746	1208	9	ATII
GCGCGATCATGTTGAC-1_1	HLD11	4533	1393	2.13986	4016	1391	1	ATII
GCGCGATGTACAGACG-1_1	HLD11	3090	780	2.52427	3352	778	11	Club
GCGCGATGTCGTCTTC-1_1	HLD11	9125	1598	1.4137	5183	1366	10	Gob
GCGCGATTCACGGTTA-1_1	HLD11	5172	1458	1.6048	4230	1452	6	ATII
GCGGGTTAGATATGCA-1_1	HLD11	1872	650	3.36538	2883	664	12	ATII
GCGGGTTAGCCCGAAA-1_1	HLD11	3286	1133	2.31284	3411	1130	25	ATII
GCGGGTTAGGTCATCT-1_1	HLD11	2552	919	2.39028	3104	918	3	ATII
GCGGGTTAGTCCTCCT-1_1	HLD11	3837	1231	2.11102	3730	1230	16	ATII
GCGGGTTCATGACGGA-1_1	HLD11	1384	540	3.03468	2780	594	4	ATII
GCGGGTTGTACCGGCT-1_1	HLD11	2623	854	3.12619	3144	853	2	ATII
GCTCCTAAGATCTGAA-1_1	HLD11	4205	1313	1.68847	3879	1313	6	ATII
GCTCCTAAGGGTTCCC-1_1	HLD11	2628	849	1.86454	3150	848	3	ATII
GCTCCTAAGTAACCCT-1_1	HLD11	2108	799	1.89753	2933	804	3	ATII
GCTCCTACACTGAAGG-1_1	HLD11	4049	1376	2.34626	3842	1374	14	Club
GCTCCTACATTGTGCA-1_1	HLD11	3617	1139	1.76942	3610	1138	15	ATII
GCTCCTAGTAGCGTCC-1_1	HLD11	3738	1125	1.84591	3683	1124	16	ATII
GCTCCTATCACCACCT-1_1	HLD11	4971	1376	1.73003	4145	1374	1	ATII
GCTCCTATCACCCGAG-1_1	HLD11	3589	1068	2.08972	3588	1068	0	ATII
GCTCCTATCCGAAGAG-1_1	HLD11	3405	1068	2.70191	3469	1067	3	ATII
GCTCTGTAGCAATATG-1_1	HLD11	2545	847	2.7112	3116	847	2	ATII
GCTCTGTCACGGCTAC-1_1	HLD11	1952	613	2.20287	2879	631	12	ATII
GCTCTGTCAGTGAGTG-1_1	HLD11	1862	855	2.7927	2830	871	13	Bas
GCTCTGTCATCATCCC-1_1	HLD11	7340	2000	1.55313	4780	1934	0	ATII
GCTCTGTGTACGCACC-1_1	HLD11	2697	916	2.33593	3156	913	2	ATII
GCTCTGTGTGAGCGAT-1_1	HLD11	6941	1572	1.62801	4764	1525	10	Gob
GCTCTGTTCATGCAAC-1_1	HLD11	2961	1030	1.68862	3267	1028	0	ATII
GCTCTGTTCTGTTTGT-1_1	HLD11	4387	1412	1.2765	3973	1412	1	ATII
GCTGCAGAGTGTTGAA-1_1	HLD11	1736	713	6.45161	2814	732	11	Club
GCTGCAGGTGAGCGAT-1_1	HLD11	1012	604	3.55731	2600	691	19	ATI
GCTGCAGGTGGACGAT-1_1	HLD11	3407	1084	0.352216	3468	1084	3	ATII
GCTGCAGTCCTAAGTG-1_1	HLD11	2377	828	3.0711	3043	829	15	ATII
GCTGCGACAGATGGGT-1_1	HLD11	3080	1077	1.49351	3327	1077	3	ATII
GCTGCGAGTGGCGAAT-1_1	HLD11	3818	1138	1.70246	3728	1138	8	ATII
GCTGCTTAGCAGCGTA-1_1	HLD11	3434	1034	3.17414	3488	1034	2	ATII
GCTGCTTAGCTCAACT-1_1	HLD11	2266	1097	3.70697	2961	1100	22	Bas
GCTGCTTCAATGGAAT-1_1	HLD11	3640	1167	2.08791	3626	1167	0	ATII
GCTGCTTCACATGTGT-1_1	HLD11	12534	1906	0.781873	5519	1239	10	Gob
GCTGGGTAGCCAACAG-1_1	HLD11	3014	1030	5.27538	3305	1030	2	ATII
GCTGGGTAGGAGCGTT-1_1	HLD11	5555	1763	4.12241	4440	1752	14	Club
GCTGGGTCAGACGCTC-1_1	HLD11	3986	1199	1.60562	3783	1199	9	ATII
GCTGGGTGTATGAAAC-1_1	HLD11	3218	1157	2.33064	3395	1156	3	ATII
GCTGGGTTCGCTTGTC-1_1	HLD11	5019	1630	2.27137	4196	1625	9	ATII
GCTTCCAAGATCACGG-1_1	HLD11	2801	1029	5.71225	3204	1031	13	Bas
GCTTCCACAATCGGTT-1_1	HLD11	3597	991	2.50209	3593	990	3	ATII
GCTTCCACACACATGT-1_1	HLD11	4955	1456	1.77598	4151	1456	9	ATII
GCTTCCAGTACGACCC-1_1	HLD11	3426	1010	2.3059	3479	1010	2	ATII
GCTTCCAGTAGTAGTA-1_1	HLD11	1936	597	3.77066	2910	603	12	ATII
GCTTGAAAGTAACCCT-1_1	HLD11	2881	999	2.88094	3242	999	2	ATII
GCTTGAACAAGACGTG-1_1	HLD11	1517	637	2.96638	2844	661	2	ATII
GCTTGAACACATTAGC-1_1	HLD11	4133	1187	3.04863	3847	1187	9	ATII
GCTTGAACATGTCCTC-1_1	HLD11	3084	952	3.08042	3331	951	12	ATII
GCTTGAAGTAAGTAGT-1_1	HLD11	5026	1371	1.35296	4176	1366	0	ATII
GCTTGAAGTCTTGATG-1_1	HLD11	9151	1218	1.12556	5091	1006	10	Gob
GCTTGAATCAACACGT-1_1	HLD11	3917	801	2.98698	3742	800	11	Club
GCTTGAATCTGAGGGA-1_1	HLD11	2404	901	2.20466	3050	902	3	ATII
GCTTGAATCTTGTTTG-1_1	HLD11	5113	1525	3.24663	4221	1522	1	ATII
GGAACTTAGAGGACGG-1_1	HLD11	3327	1133	2.85543	3446	1131	3	ATII
GGAACTTAGTTCGCAT-1_1	HLD11	1142	608	5.25394	2732	668	18	Club
GGAACTTCAAAGAATC-1_1	HLD11	1595	659	2.63323	2845	672	2	ATII
GGAACTTGTCCGAGTC-1_1	HLD11	1282	514	5.46022	2744	576	4	ATII
GGAACTTGTCGAATCT-1_1	HLD11	3997	1214	2.02652	3793	1212	8	ATII
GGAACTTTCGCAAGCC-1_1	HLD11	1202	653	3.91015	2745	712	19	ATI
GGAATAAAGCCACCTG-1_1	HLD11	5576	1647	2.31349	4346	1642	6	ATII
GGAATAACAATGGTCT-1_1	HLD11	4015	1366	2.16687	3810	1366	9	ATII
GGAATAACACCTCGGA-1_1	HLD11	3254	1064	2.82729	3416	1064	14	Club
GGAATAACATGTTCCC-1_1	HLD11	2654	930	3.61718	3162	931	2	ATII
GGACAAGAGTCTTGCA-1_1	HLD11	3711	1200	1.64376	3667	1199	7	ATII
GGACAAGCAGGACCCT-1_1	HLD11	8951	2314	1.86571	5097	2114	0	ATII
GGACAAGGTAGTGAAT-1_1	HLD11	3795	1286	2.45059	3712	1286	9	ATII
GGACAGAAGAAGCCCA-1_1	HLD11	8330	1952	1.40456	4948	1830	6	ATII
GGACAGAAGGACACCA-1_1	HLD11	4389	1262	2.39234	3948	1260	6	ATII
GGACAGACACTTACGA-1_1	HLD11	2750	1011	3.23636	3173	1010	3	ATII
GGACAGAGTCCATCCT-1_1	HLD11	4842	2109	2.89137	4308	2103	18	Club
GGACAGAGTTCAGCGC-1_1	HLD11	1740	582	4.31034	2838	596	12	ATII
GGACAGAGTTCGCGAC-1_1	HLD11	2242	770	3.16682	3006	773	12	ATII
GGACAGATCTTACCTA-1_1	HLD11	4474	1237	1.40814	3971	1237	6	ATII
GGACATTAGCCCGAAA-1_1	HLD11	9314	2141	1.90037	5125	1871	1	ATII
GGACATTAGCGTTTAC-1_1	HLD11	6584	1775	3.99453	4565	1750	1	ATII
GGACATTAGTTCGCAT-1_1	HLD11	4267	1187	1.52332	3902	1185	0	ATII
GGACATTCACTACAGT-1_1	HLD11	1841	686	5.86638	2864	698	15	ATII
GGACATTCATCCCACT-1_1	HLD11	5214	2169	1.49597	4446	2140	21	Vas
GGACATTGTCAGAATA-1_1	HLD11	3759	1186	2.36765	3691	1184	9	ATII
GGACATTTCAGGCCCA-1_1	HLD11	1792	626	3.51562	2849	633	12	ATII
GGACATTTCGCTGATA-1_1	HLD11	3114	953	2.02312	3356	953	2	ATII
GGACATTTCGGAGCAA-1_1	HLD11	4757	1381	1.99706	4098	1380	9	ATII
GGACGTCCATCAGTAC-1_1	HLD11	2864	954	2.68855	3242	954	16	ATII
GGACGTCGTAATCACC-1_1	HLD11	2728	820	2.67595	3182	819	12	ATII
GGACGTCTCACCACCT-1_1	HLD11	1688	840	1.71801	2762	858	19	ATI
GGAGCAACAAATCCGT-1_1	HLD11	1489	602	2.28341	2830	634	2	ATII
GGAGCAACAGCTCGAC-1_1	HLD11	3075	1049	2.86179	3342	1049	14	Club
GGAGCAAGTATCAGTC-1_1	HLD11	3327	1097	2.34445	3440	1095	1	ATII
GGAGCAAGTCTAGCGC-1_1	HLD11	2509	796	1.99283	3089	796	2	ATII
GGAGCAAGTGTGTGCC-1_1	HLD11	4435	1322	1.69109	3979	1317	0	ATII
GGAGCAAGTGTTGGGA-1_1	HLD11	3318	1041	1.17541	3435	1040	16	ATII
GGAGCAATCCTCAACC-1_1	HLD11	1705	621	5.10264	2841	637	15	ATII
GGATGTTAGGTGCACA-1_1	HLD11	2611	860	1.57028	3146	861	2	ATII
GGATGTTCAAGTACCT-1_1	HLD11	4269	1064	1.78028	3900	1062	8	ATII
GGATGTTCACAGATTC-1_1	HLD11	2151	729	4.78847	2948	733	4	ATII
GGATGTTTCCAGTATG-1_1	HLD11	2814	915	3.16276	3209	911	2	ATII
GGATGTTTCGGAATCT-1_1	HLD11	1191	532	3.94626	2725	600	4	ATII
GGATTACAGGTACTCT-1_1	HLD11	2932	924	2.25102	3279	924	3	ATII
GGATTACCAAAGAATC-1_1	HLD11	1161	520	5.85702	2700	592	4	ATII
GGATTACGTCTGCAAT-1_1	HLD11	4903	1471	2.12115	4129	1467	17	ATII
GGATTACTCCGTTGCT-1_1	HLD11	4885	1376	1.14637	4118	1374	6	ATII
GGATTACTCTCGATGA-1_1	HLD11	2830	918	3.0742	3227	916	3	ATII
GGCAATTCACACTGCG-1_1	HLD11	10432	1827	1.57209	5307	1418	10	Gob
GGCAATTCACCGATAT-1_1	HLD11	3976	1150	1.88632	3785	1150	15	ATII
GGCAATTCATAGGATA-1_1	HLD11	3031	905	3.0353	3306	901	1	ATII
GGCAATTGTCACTTCC-1_1	HLD11	4222	1327	1.70535	3902	1326	1	ATII
GGCAATTTCCGCGTTT-1_1	HLD11	2065	788	1.1138	2916	788	2	ATII
GGCAATTTCGACCAGC-1_1	HLD11	2698	918	1.37139	3163	917	2	ATII
GGCAATTTCGGATGGA-1_1	HLD11	3892	1387	2.67215	3761	1387	9	ATII
GGCCGATAGAGACTAT-1_1	HLD11	1806	736	4.09745	2834	754	4	ATII
GGCCGATCACATTTCT-1_1	HLD11	4884	1367	1.35135	4120	1362	8	ATII
GGCCGATGTCTCAACA-1_1	HLD11	2879	976	1.77145	3241	976	16	ATII
GGCCGATTCTGTACGA-1_1	HLD11	2061	850	6.0165	2898	856	13	Bas
GGCGACTAGAGTGACC-1_1	HLD11	2285	830	2.49453	3019	833	2	ATII
GGCGACTAGGCTACGA-1_1	HLD11	4465	828	1.94849	3952	824	11	Club
GGCGACTCAAGAGTCG-1_1	HLD11	3128	1067	1.79028	3339	1065	0	ATII
GGCGACTGTAGCTAAA-1_1	HLD11	1024	542	4.98047	2570	636	30	Fib
GGCGACTGTGTTTGGT-1_1	HLD11	3774	1085	2.46423	3702	1084	0	ATII
GGCGACTTCCACTCCA-1_1	HLD11	1025	568	6.43902	2636	666	19	ATI
GGCGACTTCGACCAGC-1_1	HLD11	2771	987	1.91267	3177	985	2	ATII
GGCGTGTCAAACGCGA-1_1	HLD11	3322	1031	2.37809	3435	1030	3	ATII
GGCGTGTTCCAAGTAC-1_1	HLD11	5221	1464	1.60889	4241	1464	8	ATII
GGCGTGTTCGGTTAAC-1_1	HLD11	3948	1111	2.00101	3767	1110	1	ATII
GGCGTGTTCTAGAGTC-1_1	HLD11	3159	1623	4.08357	3291	1620	27	Cil
GGCTCGATCATGTCCC-1_1	HLD11	1840	676	4.78261	2864	693	4	ATII
GGCTCGATCGGTTAAC-1_1	HLD11	4898	1417	4.2058	4132	1412	0	ATII
GGCTGGTAGAATCTCC-1_1	HLD11	3628	1136	2.34289	3617	1135	2	ATII
GGCTGGTAGACCTTTG-1_1	HLD11	3711	1109	1.94018	3669	1109	16	ATII
GGCTGGTAGTAACCCT-1_1	HLD11	5040	1406	1.50794	4165	1402	1	ATII
GGCTGGTCAAGTACCT-1_1	HLD11	2534	871	3.70955	3108	874	11	Club
GGCTGGTCACTGCCAG-1_1	HLD11	1159	568	4.48663	2740	624	19	ATI
GGCTGGTCAGTCGATT-1_1	HLD11	4324	1303	1.91952	3936	1303	1	ATII
GGCTGGTGTCTCTTAT-1_1	HLD11	6055	1437	4.40958	4526	1406	10	Gob
GGCTGGTGTGAAAGAG-1_1	HLD11	3880	1159	2.29381	3735	1158	9	ATII
GGCTGGTTCATTATCC-1_1	HLD11	1162	503	6.19621	2706	584	4	ATII
GGGAATGAGGCAAAGA-1_1	HLD11	6372	1685	2.00879	4480	1664	17	ATII
GGGAATGAGTGTACTC-1_1	HLD11	4713	1390	6.93826	4084	1388	1	ATII
GGGAATGCATCATCCC-1_1	HLD11	4256	1371	2.70207	3917	1369	1	ATII
GGGAATGCATGCAACT-1_1	HLD11	4259	1244	1.03311	3907	1243	1	ATII
GGGAATGGTAGCGCAA-1_1	HLD11	2587	1207	2.74449	3059	1208	22	Bas
GGGAATGGTGGAAAGA-1_1	HLD11	4742	1310	1.45508	4072	1308	0	ATII
GGGAATGTCAAAGACA-1_1	HLD11	1634	657	3.85557	2824	675	2	ATII
GGGAATGTCTAACTGG-1_1	HLD11	4756	1363	1.59798	4092	1362	6	ATII
GGGAATGTCTGGTATG-1_1	HLD11	2806	912	4.73984	3221	911	3	ATII
GGGACCTAGGGAAACA-1_1	HLD11	1415	506	3.81625	2796	551	4	ATII
GGGACCTAGTATCTCG-1_1	HLD11	1955	901	4.39898	2842	908	13	Bas
GGGACCTCACATCCAA-1_1	HLD11	2946	972	2.3761	3267	971	3	ATII
GGGACCTCACCCTATC-1_1	HLD11	5885	1738	2.82073	4415	1725	1	ATII
GGGACCTGTTCAGGCC-1_1	HLD11	6721	1717	1.11591	4558	1690	6	ATII
GGGACCTTCACCCTCA-1_1	HLD11	4680	1312	2.20085	4050	1308	1	ATII
GGGACCTTCGGATGTT-1_1	HLD11	2509	821	2.15225	3122	821	18	Club
GGGAGATAGATGTGTA-1_1	HLD11	3413	1070	3.28157	3476	1070	3	ATII
GGGAGATGTCAAAGCG-1_1	HLD11	3509	1196	3.64776	3528	1195	2	ATII
GGGAGATGTCTGCCAG-1_1	HLD11	7427	1024	2.24855	4762	895	10	Gob
GGGATGAAGATCCGAG-1_1	HLD11	1974	821	5.97771	2880	827	2	ATII
GGGATGAGTTAAGACA-1_1	HLD11	5997	1569	2.4679	4416	1553	6	ATII
GGGATGATCACTGGGC-1_1	HLD11	3056	940	2.15969	3316	939	2	ATII
GGGCACTAGATCTGCT-1_1	HLD11	2358	1029	4.15606	3020	1035	13	Bas
GGGCACTAGGAATTAC-1_1	HLD11	2567	1019	3.35021	3118	1019	18	Club
GGGCACTGTGTCAATC-1_1	HLD11	3870	1179	2.0155	3741	1178	1	ATII
GGGCACTGTTCGCGAC-1_1	HLD11	2586	877	2.24285	3138	877	3	ATII
GGGCACTTCCTGTAGA-1_1	HLD11	4396	1292	1.38763	3963	1292	1	ATII
GGGCACTTCTGATTCT-1_1	HLD11	3587	1115	2.14664	3587	1115	16	ATII
GGGCACTTCTGCTTGC-1_1	HLD11	3113	1027	3.53357	3339	1026	4	ATII
GGGCATCAGCTAACAA-1_1	HLD11	4608	1151	1.99653	4019	1150	17	ATII
GGGCATCAGGTGATAT-1_1	HLD11	4857	1355	1.60593	4118	1353	8	ATII
GGGCATCGTAATCGTC-1_1	HLD11	2806	827	1.63934	3228	827	3	ATII
GGGCATCGTCCGTGAC-1_1	HLD11	1425	769	0.842105	2728	809	21	Vas
GGGCATCTCGGTGTCG-1_1	HLD11	4462	1223	2.37562	3981	1221	25	ATII
GGGTCTGAGAAACCAT-1_1	HLD11	2092	738	2.96367	2947	748	2	ATII
GGGTCTGAGCGCCTTG-1_1	HLD11	2370	792	3.20675	3066	791	12	ATII
GGGTCTGCAATCAGAA-1_1	HLD11	3832	1331	5.2714	3731	1327	18	Club
GGGTCTGGTGCGGTAA-1_1	HLD11	7225	1667	0.913495	4726	1609	6	ATII
GGGTCTGGTTCACGGC-1_1	HLD11	3398	1320	4.67922	3469	1317	13	Bas
GGGTCTGTCACAACGT-1_1	HLD11	10371	2448	1.90917	5227	2002	1	ATII
GGGTCTGTCCAAAGTC-1_1	HLD11	5610	1533	2.04991	4357	1526	6	ATII
GGGTTGCAGAAGATTC-1_1	HLD11	1081	516	4.25532	2667	588	18	Club
GGGTTGCCAGTATAAG-1_1	HLD11	2101	632	4.18848	2963	634	15	ATII
GGGTTGCCATTCGACA-1_1	HLD11	6173	1793	2.08975	4503	1782	8	ATII
GGGTTGCGTGCTCTTC-1_1	HLD11	3650	1069	1.91781	3630	1067	3	ATII
GGGTTGCTCGGCGCTA-1_1	HLD11	2013	1210	7.74963	2731	1236	27	Cil
GGTATTGAGCGACGTA-1_1	HLD11	7353	1873	3.25037	4891	1801	10	Gob
GGTATTGCACTGAAGG-1_1	HLD11	1262	520	9.19176	2768	574	12	ATII
GGTATTGTCACAGGCC-1_1	HLD11	1607	513	4.29371	2797	553	4	ATII
GGTATTGTCCGATATG-1_1	HLD11	1285	627	4.20233	2772	678	13	Bas
GGTGAAGAGCATGGCA-1_1	HLD11	8491	1884	4.34578	5077	1718	28	Prog
GGTGAAGCAAGTTGTC-1_1	HLD11	3384	992	2.00946	3456	991	3	ATII
GGTGAAGCACCAGGTC-1_1	HLD11	1296	569	3.00926	2789	621	7	ATII
GGTGAAGGTTGTCGCG-1_1	HLD11	4071	1223	2.50553	3828	1222	1	ATII
GGTGAAGTCACTCTTA-1_1	HLD11	6064	1490	1.36873	4422	1465	0	ATII
GGTGAAGTCAGTTCGA-1_1	HLD11	2993	942	1.87103	3305	943	14	Club
GGTGAAGTCATCTGCC-1_1	HLD11	5719	1797	3.47963	4522	1779	27	Cil
GGTGAAGTCTTACCGC-1_1	HLD11	4243	1330	2.23898	3913	1329	16	ATII
GGTGCGTAGATGTCGG-1_1	HLD11	3379	1024	1.95324	3455	1022	3	ATII
GGTGCGTAGGAGCGTT-1_1	HLD11	4831	1474	2.27696	4117	1473	0	ATII
GGTGCGTCACGGATAG-1_1	HLD11	3846	1230	5.35621	3720	1228	0	ATII
GGTGCGTCACTGAAGG-1_1	HLD11	1481	550	3.3761	2835	590	4	ATII
GGTGCGTGTGACTCAT-1_1	HLD11	11184	2014	2.29793	5418	1514	10	Gob
GGTGCGTGTGCGCTTG-1_1	HLD11	2804	948	2.78174	3211	948	2	ATII
GGTGCGTGTGTAAGTA-1_1	HLD11	4223	1088	1.68127	3888	1084	14	Club
GGTGCGTTCAGGCGAA-1_1	HLD11	5078	1416	1.45727	4196	1410	16	ATII
GGTGCGTTCATGTAGC-1_1	HLD11	3181	996	2.42062	3375	996	3	ATII
GGTGCGTTCGAACGGA-1_1	HLD11	3059	997	2.54985	3319	996	2	ATII
GGTGTTAAGCCACCTG-1_1	HLD11	5767	1544	1.5606	4381	1534	6	ATII
GGTGTTAAGGCGATAC-1_1	HLD11	2388	757	1.67504	3059	757	2	ATII
GGTGTTAAGTCCGGTC-1_1	HLD11	3574	1210	1.93061	3575	1209	1	ATII
GGTGTTACACGACTCG-1_1	HLD11	2766	882	3.21764	3201	882	1	ATII
GGTGTTACAGCCTTTC-1_1	HLD11	2288	870	1.57343	3002	872	3	ATII
GGTGTTACATAGTAAG-1_1	HLD11	4533	1783	4.743	4104	1776	14	Club
GGTGTTATCAAACGGG-1_1	HLD11	4631	1336	2.15936	4038	1334	0	ATII
GGTGTTATCGATCCCT-1_1	HLD11	9995	907	1.22061	5205	629	10	Gob
GGTGTTATCGCCGTGA-1_1	HLD11	1812	535	2.75938	2863	558	4	ATII
GTAACGTCAACAACCT-1_1	HLD11	5120	1601	1.13281	4231	1597	0	ATII
GTAACGTCAAGAAAGG-1_1	HLD11	3308	1097	1.20919	3433	1096	3	ATII
GTAACGTCACACCGAC-1_1	HLD11	2067	760	2.66086	2920	770	12	ATII
GTAACGTCACGCCAGT-1_1	HLD11	2773	963	1.8031	3196	961	3	ATII
GTAACGTTCCCACTTG-1_1	HLD11	4753	1304	1.53587	4092	1303	0	ATII
GTAACGTTCTTGCATT-1_1	HLD11	5037	2000	2.34266	4346	1990	19	ATI
GTAACTGAGGCCATAG-1_1	HLD11	1589	635	9.0623	2769	679	4	ATII
GTAACTGTCCCAAGTA-1_1	HLD11	2118	711	2.92729	2957	711	15	ATII
GTAACTGTCCTGCAGG-1_1	HLD11	3121	1032	2.78757	3355	1032	14	Club
GTACGTAAGGTCGGAT-1_1	HLD11	1907	900	3.19874	2808	906	13	Bas
GTACGTAAGTAACCCT-1_1	HLD11	2609	947	2.49138	3123	947	18	Club
GTACGTAGTAGCTGCC-1_1	HLD11	5285	1610	1.24882	4281	1604	6	ATII
GTACGTAGTTCCGGCA-1_1	HLD11	2856	895	3.7465	3242	895	3	ATII
GTACGTATCAACGCTA-1_1	HLD11	8685	2270	2.10708	5052	2099	1	ATII
GTACGTATCACATACG-1_1	HLD11	3216	1096	3.91791	3394	1093	9	ATII
GTACGTATCCCTAATT-1_1	HLD11	2280	774	2.54386	3017	774	2	ATII
GTACGTATCTATCGCC-1_1	HLD11	1612	560	2.8536	2854	578	12	ATII
GTACGTATCTGATTCT-1_1	HLD11	1414	803	1.83876	2734	847	21	Vas
GTACTCCAGATATACG-1_1	HLD11	2357	762	4.20025	3060	761	15	ATII
GTACTCCCACGTAAGG-1_1	HLD11	5882	1612	1.75111	4400	1601	0	ATII
GTACTCCCACTCTGTC-1_1	HLD11	4397	1281	1.66022	3963	1280	17	ATII
GTACTCCCATATGGTC-1_1	HLD11	3760	1199	4.22872	3697	1199	1	ATII
GTACTCCGTAAATGAC-1_1	HLD11	4632	1442	1.59758	4044	1440	8	ATII
GTACTCCGTCTTCGTC-1_1	HLD11	5946	879	2.85906	4389	835	10	Gob
GTACTCCGTTCAGCGC-1_1	HLD11	2842	825	2.6038	3237	823	4	ATII
GTACTCCTCTGCCCTA-1_1	HLD11	6500	1750	1.43077	4545	1726	17	ATII
GTACTTTAGTACGACG-1_1	HLD11	4467	1187	1.18648	3986	1186	8	ATII
GTACTTTAGTTAGCGG-1_1	HLD11	1540	612	4.22078	2795	645	4	ATII
GTAGGCCAGAAGGTGA-1_1	HLD11	2527	915	5.69846	3089	915	15	ATII
GTAGGCCAGCGGCTTC-1_1	HLD11	2347	780	3.02514	3061	780	3	ATII
GTAGGCCCAAGTTCTG-1_1	HLD11	2538	826	3.11269	3117	826	2	ATII
GTAGGCCCAGCTATTG-1_1	HLD11	5001	1427	3.77924	4225	1422	10	Gob
GTAGGCCGTTGCCTCT-1_1	HLD11	3392	1116	2.27005	3463	1115	3	ATII
GTAGGCCGTTTCGCTC-1_1	HLD11	3667	1075	2.18162	3639	1073	3	ATII
GTAGGCCTCGCAAGCC-1_1	HLD11	3125	963	2.496	3357	963	2	ATII
GTAGTCAAGTTGAGAT-1_1	HLD11	3392	1095	2.77123	3461	1095	9	ATII
GTAGTCACAGCTGTGC-1_1	HLD11	2282	738	3.41805	3043	747	11	Club
GTAGTCACATATACGC-1_1	HLD11	3411	1105	1.93492	3471	1105	0	ATII
GTAGTCAGTTCGTGAT-1_1	HLD11	2408	1157	0.95515	2971	1163	19	ATI
GTAGTCATCCATGCTC-1_1	HLD11	1652	625	2.17918	2824	643	2	ATII
GTATCTTAGACGCACA-1_1	HLD11	3652	1003	3.14896	3631	1002	9	ATII
GTATCTTAGTGAATTG-1_1	HLD11	3154	1073	1.14141	3361	1071	3	ATII
GTATCTTTCCCAAGTA-1_1	HLD11	3783	1105	2.51123	3702	1103	9	ATII
GTATTCTCACGTGAGA-1_1	HLD11	3952	1897	1.67004	3851	1887	5	Cil
GTATTCTCATCACAAC-1_1	HLD11	3176	1654	1.66877	3312	1648	5	Cil
GTATTCTGTACTCTCC-1_1	HLD11	1673	590	3.28751	2868	600	4	ATII
GTATTCTGTTCGGCAC-1_1	HLD11	5407	1557	3.16257	4294	1556	9	ATII
GTATTCTTCAGTTCGA-1_1	HLD11	2886	949	2.9799	3243	949	4	ATII
GTCAAGTAGGTGCTAG-1_1	HLD11	4885	1352	4.66735	4123	1350	11	Club
[truncated: 17,192 more rows]
