# Supplementary material for: Versatile workflow for cell type–resolved transcriptional and epigenetic profiles from cryopreserved human lung
Source: JCI Insight. 2021 Mar 22;6(6):e140443. doi: 10.1172/jci.insight.140443 (PMC8026197; doi:10.1172/jci.insight.140443)
Supplement: Supplemental Table 14 [file jciinsight-6-140443-s155.xlsx]

## Sheet: lung.umap.cluster.annotation
#Cluster	Annotation	Short	EPCAM	Tissue
0	Alveolar Type II	ATII	+	Epithelial
1	Alveolar Type II	ATII	+	Epithelial
2	Alveolar Type II	ATII	+	Epithelial
3	Alveolar Type II	ATII	+	Epithelial
4	Alveolar Type II	ATII	-	Epithelial
5	Ciliated	Cil	+	Epithelial
6	Alveolar Type II	ATII	+	Epithelial
7	Alveolar Type II	ATII	+	Epithelial
8	Alveolar Type II	ATII	+	Epithelial
9	Alveolar Type II	ATII	+	Epithelial
10	Goblet/Serous	Gob	+	Epithelial
11	Club	Club	+	Epithelial
12	Alveolar Type II	ATII	-	Epithelial
13	Basal	Bas	-	Epithelial
14	Club	Club	+	Epithelial
15	Alveolar Type II	ATII	-	Epithelial
16	Alveolar Type II	ATII	+	Epithelial
17	Alveolar Type II	ATII	+	Epithelial
18	Club	Club	+	Epithelial
19	Alveolar Type I	ATI	+	Epithelial
20	Ciliated	Cil	-	Epithelial
21	Vascular	Vas	-	Endothelial
22	Basal	Bas	+	Epithelial
23	Basal	Bas	+	Epithelial
24	Smooth Muscle	SM	-	Stromal
25	Alveolar Type II	ATII	+	Epithelial
26	Alveolar Type II	ATII	+	Epithelial
27	Ciliated	Cil	+	Epithelial
28	Progenitor	Prog	+	Epithelial
29	Lymphatic	Lym	-	Endothelial
30	Fibroblast	Fib	-	Stromal
31	Neuroendocrine	PNEC	+	Epithelial
32	Smooth Muscle	SM	-	Stromal
