# Supplementary material for: Versatile workflow for cell type–resolved transcriptional and epigenetic profiles from cryopreserved human lung
Source: JCI Insight. 2021 Mar 22;6(6):e140443. doi: 10.1172/jci.insight.140443 (PMC8026197; doi:10.1172/jci.insight.140443)
Supplement: Supplemental Table 15 [file jciinsight-6-140443-s156.xlsx]

## Sheet: lung.denovo.marker.genes
cell.type	gene	lfc	percent.cell.type	percent.other	pvalue	adj.pvalue
ATII	SFTPA1	2.66679	1	0.683	0	0
ATII	SFTPC	2.62384	1	0.811	0	0
ATII	SFTPA2	2.51488	0.999	0.67	0	0
ATII	NAPSA	1.9328	0.999	0.498	0	0
ATII	SFTPD	1.67997	0.994	0.416	0	0
ATII	NPC2	1.63564	1	0.747	0	0
ATII	PGC	1.45933	0.878	0.224	0	0
ATII	SFTA2	1.26987	0.998	0.553	0	0
ATII	FTL	1.21023	1	0.983	0	0
ATII	CTSH	1.20221	0.936	0.436	0	0
ATII	CXCL2	1.13198	0.895	0.693	0	0
ATII	SFTPB	1.11792	1	0.903	0	0
ATII	DBI	0.928281	0.925	0.469	0	0
ATII	PEBP4	0.883439	0.826	0.161	0	0
ATII	AREG	0.860165	0.677	0.276	0	0
ATII	NNMT	0.842819	0.529	0.118	0	0
ATII	SERPINA1	0.806212	0.631	0.214	0	0
ATII	C11orf96	0.802288	0.66	0.109	0	0
ATII	SLC34A2	0.798226	0.834	0.343	0	0
ATII	WIF1	0.786688	0.646	0.079	0	0
ATII	FABP5	0.774644	0.864	0.393	0	0
ATII	TCIM	0.763727	0.684	0.262	0	0
ATII	NFKBIA	0.744473	0.97	0.837	0	0
ATII	ABCA3	0.733381	0.662	0.065	0	0
ATII	LAMP3	0.718841	0.637	0.048	0	0
ATII	PLA2G1B	0.669326	0.553	0.032	0	0
ATII	MUC1	0.66669	0.918	0.546	0	0
ATII	LRRK2	0.658937	0.587	0.05	0	0
ATII	SFTA3	0.655281	0.755	0.268	0	0
ATII	MALL	0.639074	0.671	0.171	0	0
ATII	LPCAT1	0.595805	0.597	0.097	0	0
ATII	MID1IP1	0.594708	0.594	0.151	0	0
ATII	HLA-DPB1	0.590554	0.704	0.251	0	0
ATII	MALAT1	0.587298	1	1	0	0
ATII	SELENBP1	0.573468	0.702	0.237	0	0
ATII	HOPX	0.570419	0.845	0.401	0	0
ATII	ODC1	0.56806	0.533	0.159	0	0
ATII	FGGY	0.551333	0.574	0.116	0	0
ATII	SELENOP	0.545453	0.738	0.321	0	0
ATII	CLDN18	0.543948	0.589	0.086	0	0
ATII	C4BPA	0.531374	0.473	0.037	0	0
ATII	GKN2	0.524751	0.495	0.078	0	0
ATII	HLA-DPA1	0.516586	0.684	0.266	0	0
ATII	DCXR	0.505538	0.614	0.187	0	0
ATII	HLA-DRA	0.502822	0.9	0.616	0	0
ATII	SOD2	0.497831	0.576	0.219	0	0
ATII	C16orf89	0.487621	0.716	0.296	0	0
ATII	S100A14	0.486584	0.707	0.311	0	0
ATII	CA2	0.486553	0.427	0.027	0	0
ATII	DRAM1	0.479313	0.498	0.074	0	0
ATII	NEAT1	0.477391	0.993	0.943	0	0
ATII	BRI3	0.464411	0.644	0.286	0	0
ATII	CD74	0.460956	0.99	0.884	0	0
ATII	TMSB4X	0.442118	1	0.989	0	0
ATII	CEBPD	0.434451	0.783	0.517	0	0
ATII	TFPI	0.426959	0.502	0.144	0	0
ATII	CXCL17	0.424175	0.91	0.68	0	0
ATII	HHIP	0.422738	0.379	0.017	0	0
ATII	CPB2	0.422465	0.352	0.017	0	0
ATII	C2	0.418016	0.435	0.055	0	0
ATII	ALPL	0.414921	0.422	0.046	0	0
ATII	TMEM243	0.41268	0.475	0.114	0	0
ATII	ENO1	0.411268	0.736	0.466	0	0
ATII	RPS12	0.410813	1	0.997	0	0
ATII	AQP3	0.398677	0.59	0.276	0	0
ATII	ATP6V0E1	0.39525	0.713	0.408	0	0
ATII	SAT1	0.390978	0.995	0.978	0	0
ATII	NUPR1	0.390442	0.696	0.364	0	0
ATII	MRPL14	0.388165	0.681	0.353	0	0
ATII	HLA-DQB1	0.386604	0.491	0.184	0	0
ATII	HLA-DRB1	0.385524	0.865	0.602	0	0
ATII	RNASE1	0.382327	0.925	0.591	0	0
ATII	SLC25A5	0.380488	0.713	0.415	0	0
ATII	SDR16C5	0.379432	0.412	0.084	0	0
ATII	CSF3R	0.37796	0.375	0.03	0	0
ATII	FASN	0.376073	0.405	0.068	0	0
ATII	PEBP1	0.375485	0.735	0.435	0	0
ATII	ASAH1	0.372929	0.661	0.362	0	0
ATII	RGS16	0.371199	0.492	0.182	0	0
ATII	AGPATII	0.365546	0.491	0.165	0	0
ATII	MFSD2A	0.361916	0.368	0.058	0	0
ATII	OAZ1	0.357015	0.936	0.803	0	0
ATII	MLPH	0.354257	0.462	0.149	0	0
ATII	SLC39A8	0.348915	0.391	0.064	0	0
ATII	CD63	0.347955	0.969	0.898	0	0
ATII	RPS27	0.3464	1	1	0	0
ATII	RPL23	0.345228	0.974	0.895	0	0
ATII	MBIP	0.344684	0.461	0.157	0	0
ATII	AKAP13	0.344345	0.493	0.174	0	0
ATII	SLC22A31	0.338123	0.41	0.091	0	0
ATII	TPT1	0.336639	0.998	0.98	0	0
ATII	CD44	0.336557	0.472	0.157	0	0
ATII	SPTSSA	0.333205	0.551	0.255	0	0
ATII	NRGN	0.329529	0.336	0.028	0	0
ATII	EEF1A1	0.323868	1	0.997	0	0
ATII	MGST1	0.318995	0.922	0.788	0	0
ATII	BLVRB	0.318149	0.59	0.293	0	0
ATII	RPS20	0.31531	0.998	0.98	0	0
ATII	CADM1	0.314865	0.394	0.084	0	0
ATII	C3	0.313292	0.469	0.169	0	0
ATII	PLD3	0.302816	0.454	0.176	0	0
ATII	ERG28	0.299406	0.416	0.149	0	0
ATII	MSMO1	0.296474	0.365	0.105	0	0
ATII	SCD	0.295311	0.299	0.029	0	0
ATII	CPM	0.291595	0.372	0.097	0	0
ATII	RPL21	0.290138	0.999	0.988	0	0
ATII	RPL6	0.289346	0.995	0.965	0	0
ATII	ZNF385B	0.287754	0.291	0.022	0	0
ATII	CRTAC1	0.286894	0.306	0.04	0	0
ATII	AQP1	0.27018	0.339	0.065	0	0
ATII	LRRC36	0.270156	0.298	0.043	0	0
ATII	FBP1	0.261345	0.318	0.061	0	0
ATII	ATP11A	0.258224	0.306	0.058	0	0
ATII	CACNA2D2	0.25333	0.268	0.027	0	0
ATII	APOC1	0.249617	0.306	0.038	0	0
ATII	RPL11	0.236633	1	0.998	0	0
ATII	P3H2	0.226686	0.24	0.024	0	0
ATII	PID1	0.226931	0.247	0.031	1.25904e-301	2.39847e-297
ATII	GADD45B	0.403214	0.936	0.843	1.10736e-297	2.10952e-293
ATII	RPL24	0.254041	0.993	0.965	2.80533e-297	5.34415e-293
ATII	ALOX15B	0.212506	0.205	0.011	8.99268e-289	1.71311e-284
ATII	CITED2	0.365267	0.529	0.258	6.63716e-288	1.26438e-283
ATII	RND1	0.396713	0.384	0.137	1.10233e-287	2.09993e-283
ATII	TTN	0.22661	0.211	0.015	5.74958e-286	1.0953e-281
ATII	F3	0.328283	0.414	0.155	1.96317e-283	3.73984e-279
ATII	RPS9	0.214018	1	0.996	3.59978e-278	6.85758e-274
ATII	SATII	0.290668	0.506	0.242	2.08339e-277	3.96886e-273
ATII	SYNE1	0.281539	0.405	0.149	7.4783e-276	1.42462e-271
ATII	LDHB	0.305375	0.578	0.307	5.76276e-273	1.0978e-268
ATII	HLA-DMA	0.275908	0.495	0.23	1.76749e-272	3.36707e-268
ATII	PARM1	0.208494	0.243	0.038	2.42862e-271	4.62651e-267
ATII	GSTA4	0.226243	0.273	0.057	3.32186e-271	6.32814e-267
ATII	ANKRD28	0.326968	0.402	0.158	5.46858e-269	1.04177e-264
ATII	SLC6A14	0.247434	0.217	0.024	6.76854e-268	1.28941e-263
ATII	HSD17B6	0.217894	0.282	0.061	7.64469e-268	1.45631e-263
ATII	PMM1	0.255419	0.379	0.132	2.27257e-266	4.32924e-262
ATII	LDHA	0.310356	0.565	0.304	1.06566e-265	2.03007e-261
ATII	SERPINB1	0.399827	0.498	0.254	1.55642e-261	2.96499e-257
ATII	C1orf21	0.22661	0.309	0.086	1.86007e-257	3.54343e-253
ATII	ETV5	0.21759	0.263	0.056	1.11749e-255	2.12882e-251
ATII	RPL9	0.231831	0.992	0.964	1.22848e-250	2.34026e-246
ATII	KCNJ15	0.204298	0.237	0.042	2.47994e-248	4.7243e-244
ATII	RPS4Y1	0.341254	0.613	0.374	2.68336e-247	5.1118e-243
ATII	TOP1	0.293483	0.491	0.248	7.40621e-247	1.41088e-242
ATII	TMEM97	0.204602	0.227	0.038	7.3054e-244	1.39168e-239
ATII	AK1	0.204041	0.24	0.046	1.52485e-241	2.90483e-237
ATII	RRAD	0.388111	0.595	0.353	2.79658e-241	5.32749e-237
ATII	RNF145	0.295134	0.611	0.371	3.65725e-235	6.96705e-231
ATII	FDPS	0.280346	0.447	0.213	7.50637e-234	1.42996e-229
ATII	ICAM1	0.403091	0.533	0.305	5.32622e-233	1.01464e-228
ATII	ARPC2	0.276466	0.557	0.316	1.694e-230	3.22706e-226
ATII	CAT	0.231418	0.338	0.119	2.57081e-230	4.8974e-226
ATII	LDLR	0.267174	0.553	0.305	6.69396e-226	1.2752e-221
ATII	TMEM125	0.24305	0.397	0.171	2.55171e-225	4.86101e-221
ATII	BTG3	0.264785	0.49	0.257	1.81458e-222	3.45677e-218
ATII	EIF1	0.22534	0.996	0.987	2.67152e-222	5.08925e-218
ATII	FAM177A1	0.256591	0.524	0.28	3.43663e-222	6.54679e-218
ATII	BEX3	0.232378	0.62	0.357	1.11119e-219	2.11681e-215
ATII	UQCR10	0.286882	0.751	0.54	4.99276e-216	9.51121e-212
ATII	ERP29	0.250841	0.543	0.31	3.14832e-213	5.99755e-209
ATII	LMNA	0.300976	0.87	0.736	3.28228e-213	6.25274e-209
ATII	DHCR24	0.24842	0.463	0.23	5.48145e-213	1.04422e-208
ATII	CSF3	0.492473	0.249	0.068	3.8724e-212	7.37691e-208
ATII	DLC1	0.207275	0.307	0.102	1.40954e-210	2.68517e-206
ATII	RAB27A	0.203887	0.275	0.084	3.91017e-205	7.44887e-201
ATII	TMPRSS2	0.215148	0.324	0.121	1.41384e-202	2.69337e-198
ATII	CSTB	0.249663	0.852	0.685	2.06479e-200	3.93343e-196
ATII	CD83	0.240556	0.277	0.09	2.23387e-199	4.25552e-195
ATII	SGMS2	0.256881	0.459	0.239	2.92948e-198	5.58065e-194
ATII	ADI1	0.219637	0.399	0.188	1.25928e-194	2.39893e-190
ATII	RPL27	0.201052	0.984	0.964	5.42944e-193	1.03431e-188
ATII	KIF22	0.235517	0.384	0.177	4.70928e-190	8.97117e-186
ATII	EPHX1	0.247739	0.496	0.28	2.06525e-187	3.9343e-183
ATII	DDT	0.233674	0.565	0.342	2.19933e-186	4.18972e-182
ATII	SCP2	0.231635	0.488	0.277	1.2556e-182	2.39192e-178
ATII	COX14	0.217752	0.493	0.272	1.66373e-182	3.16941e-178
ATII	MGST3	0.22549	0.665	0.438	1.64107e-179	3.12625e-175
ATII	TMEM87A	0.20254	0.369	0.168	2.34438e-179	4.46605e-175
ATII	OST4	0.231952	0.769	0.58	1.06836e-178	2.03522e-174
ATII	SEC61G	0.252763	0.734	0.55	2.06617e-177	3.93606e-173
ATII	MPST	0.20129	0.346	0.155	3.9862e-175	7.59372e-171
ATII	SDC4	0.293904	0.641	0.431	5.13489e-173	9.78196e-169
ATII	TKT	0.212957	0.448	0.239	2.56765e-172	4.89136e-168
ATII	NAMPT	0.225199	0.463	0.254	4.19947e-172	8e-168
ATII	IDI1	0.21345	0.36	0.17	7.42454e-166	1.41438e-161
ATII	GSPT1	0.201963	0.371	0.179	1.75608e-165	3.34533e-161
ATII	PCBD1	0.205425	0.482	0.274	5.18829e-163	9.8837e-159
ATII	CHP1	0.208388	0.298	0.124	4.31853e-160	8.22681e-156
ATII	SFTA1P	0.233897	0.465	0.261	6.33755e-160	1.2073e-155
ATII	ENSA	0.207699	0.506	0.3	1.81112e-159	3.45019e-155
ATII	ZFP36	0.213824	0.937	0.874	1.31549e-150	2.50601e-146
ATII	CLDN7	0.213684	0.505	0.312	4.12953e-143	7.86676e-139
ATII	ID2	0.293498	0.595	0.412	4.22805e-143	8.05443e-139
ATII	RPL36AL	0.205594	0.885	0.79	2.19034e-141	4.1726e-137
ATII	ATP1A1	0.204339	0.614	0.419	1.17512e-138	2.23859e-134
ATII	PPA1	0.200762	0.478	0.291	1.30046e-137	2.47738e-133
ATII	VAPA	0.219139	0.708	0.543	1.52056e-136	2.89666e-132
ATII	STEAP4	0.225454	0.344	0.176	3.68563e-134	7.02112e-130
ATII	SEC61B	0.217041	0.671	0.501	2.71923e-133	5.18014e-129
ATII	ARC	0.209048	0.26	0.114	7.27342e-126	1.38559e-121
ATII	JUND	0.216149	0.839	0.721	4.56287e-122	8.69227e-118
ATII	GADD45G	0.299027	0.549	0.391	2.24868e-118	4.28373e-114
ATII	HSPA1B	0.218883	0.587	0.425	1.4432e-95	2.7493e-91
ATII	CXCL3	0.318686	0.307	0.184	1.69656e-80	3.23194e-76
Cil	CAPS	2.58176	0.991	0.089	0	0
Cil	C9orf24	2.17457	0.962	0.03	0	0
Cil	FAM183A	1.94201	0.944	0.024	0	0
Cil	C20orf85	1.77251	0.917	0.014	0	0
Cil	C1orf194	1.73715	0.91	0.017	0	0
Cil	TMEM190	1.69293	0.773	0.017	0	0
Cil	TPPP3	1.67784	0.99	0.599	0	0
Cil	RSPH1	1.56095	0.902	0.02	0	0
Cil	DYNLL1	1.49874	0.948	0.483	0	0
Cil	TSPAN1	1.4119	0.843	0.079	0	0
Cil	DNAAF1	1.25302	0.838	0.017	0	0
Cil	PIFO	1.24874	0.801	0.04	0	0
Cil	CETN2	1.21177	0.845	0.112	0	0
Cil	C9orf116	1.19916	0.779	0.017	0	0
Cil	CCDC78	1.18711	0.805	0.012	0	0
Cil	C5orf49	1.18472	0.806	0.069	0	0
Cil	C11orf88	1.16786	0.751	0.008	0	0
Cil	CIB1	1.16507	0.886	0.376	0	0
Cil	PSENEN	1.16344	0.832	0.237	0	0
Cil	ODF3B	1.10672	0.846	0.254	0	0
Cil	DYNLRB2	1.09204	0.749	0.012	0	0
Cil	CALM1	1.04825	0.921	0.579	0	0
Cil	ZMYND10	1.02807	0.727	0.021	0	0
Cil	ATP5IF1	1.02615	0.918	0.565	0	0
Cil	C12orf75	1.0218	0.706	0.022	0	0
Cil	PRDX5	1.0212	0.997	0.91	0	0
Cil	HSP90AA1	1.01164	0.91	0.621	0	0
Cil	AC013264.1	0.973607	0.69	0.01	0	0
Cil	SMIM22	0.965443	0.854	0.347	0	0
Cil	GSTA1	0.945885	0.524	0.073	0	0
Cil	CAPSL	0.943365	0.656	0.006	0	0
Cil	C2orf40	0.937948	0.567	0.008	0	0
Cil	MS4A8	0.918522	0.667	0.022	0	0
Cil	HMGN3	0.91567	0.888	0.576	0	0
Cil	MORN2	0.913711	0.703	0.085	0	0
Cil	IGFBP7	0.910695	0.758	0.111	0	0
Cil	GSTP1	0.89043	0.999	0.973	0	0
Cil	CFAP157	0.885973	0.668	0.025	0	0
Cil	POLR2I	0.881333	0.761	0.271	0	0
Cil	MORN5	0.875347	0.643	0.006	0	0
Cil	UFC1	0.865994	0.746	0.272	0	0
Cil	CFAP53	0.864027	0.614	0.007	0	0
Cil	IK	0.859919	0.683	0.142	0	0
Cil	FOXJ1	0.854309	0.637	0.022	0	0
Cil	FAM92B	0.853538	0.624	0.007	0	0
Cil	FAM229B	0.844976	0.66	0.041	0	0
Cil	WDR54	0.813239	0.64	0.034	0	0
Cil	TUBA1A	0.812875	0.674	0.287	0	0
Cil	B2M	0.809247	1	0.995	0	0
Cil	ROPN1L	0.793762	0.595	0.005	0	0
Cil	HSBP1	0.791234	0.806	0.419	0	0
Cil	KIF9	0.789581	0.672	0.096	0	0
Cil	LDLRAD1	0.784018	0.578	0.005	0	0
Cil	S100A11	0.7836	0.99	0.893	0	0
Cil	PLAC8	0.78023	0.544	0.037	0	0
Cil	FXYD3	0.77402	0.964	0.718	0	0
Cil	FTO	0.763888	0.521	0.037	0	0
Cil	FABP6	0.754499	0.526	0.007	0	0
Cil	SLC44A4	0.746841	0.632	0.094	0	0
Cil	TCTEX1D2	0.746641	0.612	0.027	0	0
Cil	EFHC1	0.745034	0.603	0.043	0	0
Cil	CFAP126	0.736863	0.575	0.011	0	0
Cil	CCDC17	0.72999	0.562	0.01	0	0
Cil	CDHR3	0.721382	0.567	0.04	0	0
Cil	NUDC	0.714238	0.688	0.283	0	0
Cil	SRI	0.714047	0.71	0.347	0	0
Cil	CFAP73	0.710614	0.558	0.007	0	0
Cil	AC244090.1	0.707501	0.601	0.113	0	0
Cil	SNTN	0.706196	0.525	0.003	0	0
Cil	CALM2	0.706169	0.997	0.914	0	0
Cil	C11orf97	0.70597	0.562	0.003	0	0
Cil	CD24	0.703486	0.532	0.102	0	0
Cil	TSPAN19	0.698335	0.488	0.004	0	0
Cil	AL357093.2	0.696234	0.476	0.004	0	0
Cil	DPCD	0.67808	0.563	0.061	0	0
Cil	IFT27	0.677799	0.602	0.082	0	0
Cil	CCDC153	0.675311	0.553	0.026	0	0
Cil	CD164L2	0.671596	0.538	0.014	0	0
Cil	DRC3	0.667415	0.537	0.012	0	0
Cil	OMG	0.662313	0.377	0.004	0	0
Cil	RSPH9	0.657172	0.517	0.005	0	0
Cil	PRR29	0.655095	0.517	0.007	0	0
Cil	LRRC23	0.650322	0.579	0.098	0	0
Cil	CATSPERD	0.644038	0.521	0.007	0	0
Cil	CCDC170	0.640785	0.495	0.002	0	0
Cil	ERICH3	0.63857	0.482	0.003	0	0
Cil	EFCAB1	0.634438	0.503	0.005	0	0
Cil	LRRC46	0.633096	0.516	0.008	0	0
Cil	LRRIQ1	0.626863	0.516	0.008	0	0
Cil	IGFBP2	0.620123	0.533	0.065	0	0
Cil	ANXA2	0.619569	0.918	0.632	0	0
Cil	DNAH12	0.618638	0.501	0.004	0	0
Cil	RABL2B	0.617299	0.533	0.043	0	0
Cil	PLPP2	0.613869	0.574	0.102	0	0
Cil	DNALI1	0.611518	0.57	0.076	0	0
Cil	WDR38	0.608359	0.477	0.004	0	0
Cil	TEKT1	0.59596	0.488	0.005	0	0
Cil	AKAP9	0.590443	0.602	0.205	0	0
Cil	FAM166B	0.587465	0.477	0.003	0	0
Cil	C21orf58	0.583733	0.5	0.01	0	0
Cil	CST6	0.583683	0.442	0.025	0	0
Cil	SSBP4	0.581664	0.517	0.077	0	0
Cil	AC007906.2	0.579012	0.467	0.017	0	0
Cil	HSPB11	0.578907	0.518	0.1	0	0
Cil	DNPH1	0.578165	0.588	0.197	0	0
Cil	UBXN11	0.577656	0.506	0.034	0	0
Cil	DNAH5	0.576288	0.488	0.05	0	0
Cil	C22orf15	0.5689	0.443	0.004	0	0
Cil	CRIP1	0.557587	0.507	0.124	0	0
Cil	SAXO2	0.553163	0.463	0.009	0	0
Cil	RP1	0.549519	0.465	0.024	0	0
Cil	TEKT2	0.548797	0.466	0.011	0	0
Cil	ODF2L	0.543364	0.564	0.138	0	0
Cil	WDR60	0.543068	0.491	0.082	0	0
Cil	TFF3	0.533366	0.438	0.097	0	0
Cil	CENPM	0.528722	0.423	0.007	0	0
Cil	SPAG16	0.522013	0.454	0.058	0	0
Cil	CCDC74A	0.519555	0.44	0.008	0	0
Cil	FAM174A	0.518244	0.525	0.146	0	0
Cil	C9orf135	0.514243	0.412	0.005	0	0
Cil	ALDH3B1	0.513905	0.476	0.08	0	0
Cil	CFAP45	0.508407	0.426	0.017	0	0
Cil	TUBA4B	0.503256	0.427	0.004	0	0
Cil	MNS1	0.499923	0.418	0.009	0	0
Cil	WRB	0.495481	0.467	0.088	0	0
Cil	TCTEX1D4	0.494942	0.402	0.013	0	0
Cil	RUVBL2	0.494308	0.472	0.074	0	0
Cil	IFT43	0.490125	0.495	0.114	0	0
Cil	CCDC189	0.48844	0.427	0.023	0	0
Cil	IFT22	0.485757	0.46	0.065	0	0
Cil	RIIAD1	0.483286	0.383	0.004	0	0
Cil	PSCA	0.480156	0.249	0.01	0	0
Cil	CCDC146	0.480023	0.421	0.007	0	0
Cil	DYDC2	0.477615	0.381	0.003	0	0
Cil	FAM216B	0.4761	0.389	0.002	0	0
Cil	PFN2	0.475158	0.427	0.048	0	0
Cil	CDHR4	0.473589	0.406	0.005	0	0
Cil	MAPK15	0.473089	0.406	0.012	0	0
Cil	SPACA9	0.472889	0.406	0.029	0	0
Cil	CFAP70	0.472467	0.405	0.015	0	0
Cil	CHST9	0.464614	0.426	0.034	0	0
Cil	SCGB2A1	0.462091	0.324	0.006	0	0
Cil	CEP126	0.461342	0.404	0.009	0	0
Cil	SPEF1	0.461176	0.393	0.004	0	0
Cil	ENDOG	0.458809	0.416	0.042	0	0
Cil	B9D1	0.45639	0.417	0.041	0	0
Cil	IGFBP5	0.452184	0.39	0.015	0	0
Cil	CFAP298	0.45093	0.468	0.121	0	0
Cil	P4HTM	0.448646	0.453	0.099	0	0
Cil	CCDC173	0.442836	0.397	0.015	0	0
Cil	DNAAF4	0.442801	0.406	0.03	0	0
Cil	MRPS31	0.44117	0.402	0.051	0	0
Cil	SPATA18	0.440676	0.388	0.01	0	0
Cil	DCDC2B	0.440519	0.382	0.003	0	0
Cil	AC004832.1	0.439008	0.39	0.011	0	0
Cil	SPAG8	0.436887	0.381	0.004	0	0
Cil	AC084033.3	0.434759	0.377	0.022	0	0
Cil	PDLIM4	0.433723	0.377	0.039	0	0
Cil	COPRS	0.430804	0.436	0.087	0	0
Cil	C6orf118	0.430762	0.362	0.001	0	0
Cil	CFAP52	0.430581	0.371	0.003	0	0
Cil	SPA17	0.425728	0.371	0.029	0	0
Cil	METRN	0.422613	0.379	0.042	0	0
Cil	FANK1	0.420828	0.375	0.012	0	0
Cil	RFX3	0.418105	0.388	0.03	0	0
Cil	GON7	0.415805	0.366	0.043	0	0
Cil	SPATA33	0.414597	0.391	0.029	0	0
Cil	STK33	0.412081	0.375	0.021	0	0
Cil	CFAP300	0.410526	0.345	0.012	0	0
Cil	SYT8	0.409433	0.326	0.039	0	0
Cil	EFCAB10	0.40841	0.354	0.004	0	0
Cil	LKAAEAR1	0.405739	0.321	0.002	0	0
Cil	CDS1	0.405176	0.411	0.088	0	0
Cil	HYDIN	0.403841	0.353	0.002	0	0
Cil	FHAD1	0.399259	0.334	0.002	0	0
Cil	AL121899.1	0.395508	0.341	0.002	0	0
Cil	ANKRD66	0.394156	0.317	0.001	0	0
Cil	TTLL10	0.393496	0.336	0.006	0	0
Cil	DNAH9	0.391655	0.339	0.006	0	0
Cil	SPAG6	0.388097	0.335	0.004	0	0
Cil	DNAAF3	0.384615	0.34	0.003	0	0
Cil	CFAP100	0.382895	0.335	0.008	0	0
Cil	TUSC3	0.381136	0.375	0.061	0	0
Cil	STMND1	0.375303	0.344	0.011	0	0
Cil	NEK5	0.372187	0.319	0.008	0	0
Cil	KIF21A	0.371744	0.332	0.038	0	0
Cil	MOK	0.371552	0.347	0.038	0	0
Cil	OSCP1	0.371537	0.351	0.029	0	0
Cil	UNC93B1	0.370504	0.378	0.08	0	0
Cil	TMEM231	0.365977	0.347	0.021	0	0
Cil	TMEM67	0.360235	0.332	0.019	0	0
Cil	C11orf16	0.359907	0.315	0.005	0	0
Cil	DRC1	0.359794	0.312	0.003	0	0
Cil	PPIL6	0.358005	0.336	0.015	0	0
Cil	UBAC1	0.356524	0.331	0.042	0	0
Cil	C10orf95	0.355926	0.337	0.027	0	0
Cil	RUVBL1	0.355864	0.337	0.041	0	0
Cil	DNAH11	0.355582	0.32	0.011	0	0
Cil	C4orf48	0.355041	0.329	0.049	0	0
Cil	SPAG17	0.354463	0.32	0.001	0	0
Cil	ARHGAP18	0.353636	0.317	0.024	0	0
Cil	ENKUR	0.352987	0.327	0.002	0	0
Cil	DNAJB13	0.352322	0.325	0.004	0	0
Cil	VSTM2L	0.35048	0.304	0.014	0	0
Cil	BBOF1	0.348911	0.316	0.01	0	0
Cil	IQCD	0.348643	0.308	0.006	0	0
Cil	FAM227A	0.348177	0.316	0.01	0	0
Cil	DNAH10	0.348052	0.301	0.019	0	0
Cil	DYNC2H1	0.347977	0.314	0.022	0	0
Cil	DNAI2	0.347914	0.311	0.002	0	0
Cil	DEGS2	0.347745	0.299	0.02	0	0
Cil	WDR66	0.345526	0.313	0.011	0	0
Cil	TMEM107	0.342914	0.37	0.077	0	0
Cil	NPHP1	0.341759	0.332	0.026	0	0
Cil	IQCG	0.340503	0.325	0.014	0	0
Cil	DLEC1	0.33984	0.301	0.006	0	0
Cil	CCDC114	0.339428	0.301	0.006	0	0
Cil	ZBBX	0.338478	0.316	0.002	0	0
Cil	DNAH7	0.33807	0.308	0.009	0	0
Cil	ACBD3-AS1	0.337912	0.299	0.002	0	0
Cil	HAGHL	0.334989	0.299	0.006	0	0
Cil	SPEF2	0.334943	0.314	0.008	0	0
Cil	ACYP1	0.333894	0.344	0.038	0	0
Cil	TNFAIP8L1	0.332716	0.29	0.013	0	0
Cil	DNAI1	0.33153	0.288	0.004	0	0
Cil	TRAF3IP1	0.331135	0.318	0.022	0	0
Cil	DENND6B	0.327241	0.317	0.02	0	0
Cil	KCTD12	0.325006	0.293	0.021	0	0
Cil	DZIP3	0.324358	0.305	0.019	0	0
Cil	MUC4	0.323597	0.288	0.041	0	0
Cil	DOC2A	0.321073	0.285	0.005	0	0
Cil	LRTOMT	0.32065	0.3	0.011	0	0
Cil	NME5	0.319789	0.291	0.014	0	0
Cil	DALRD3	0.318656	0.345	0.046	0	0
Cil	CFAP46	0.314563	0.277	0.004	0	0
Cil	STOML3	0.314056	0.271	0.001	0	0
Cil	DNAH6	0.310801	0.28	0.011	0	0
Cil	RABL2A	0.310622	0.3	0.015	0	0
Cil	C7orf57	0.309568	0.272	0.002	0	0
Cil	TCTEX1D1	0.308787	0.281	0.002	0	0
Cil	CLUAP1	0.307437	0.303	0.038	0	0
Cil	LRRC10B	0.30655	0.266	0.002	0	0
Cil	CCDC74B	0.304691	0.271	0.003	0	0
Cil	TCTN1	0.303508	0.31	0.044	0	0
Cil	TTC25	0.303358	0.286	0.005	0	0
Cil	CFAP65	0.301979	0.288	0.006	0	0
Cil	ARMC3	0.300695	0.272	0.002	0	0
Cil	CFAP77	0.300668	0.284	0.001	0	0
Cil	IFT172	0.300133	0.281	0.023	0	0
Cil	ALOX15	0.300016	0.251	0.003	0	0
Cil	CFAP221	0.299666	0.323	0.055	0	0
Cil	CCDC113	0.297558	0.268	0.003	0	0
Cil	TOGARAM2	0.295128	0.274	0.004	0	0
Cil	CCDC30	0.286667	0.267	0.014	0	0
Cil	UBXN10	0.285409	0.271	0.011	0	0
Cil	C20orf96	0.28508	0.269	0.02	0	0
Cil	FAM81B	0.282736	0.259	0.004	0	0
Cil	DNAJA4	0.282285	0.275	0.024	0	0
Cil	NEK10	0.282076	0.25	0.005	0	0
Cil	SOX2	0.279778	0.284	0.041	0	0
Cil	CCDC187	0.276776	0.258	0.004	0	0
Cil	GPR162	0.274958	0.249	0.003	0	0
Cil	PACRG	0.274054	0.238	0.004	0	0
Cil	CC2D2A	0.272973	0.269	0.026	0	0
Cil	FUZ	0.272577	0.264	0.035	0	0
Cil	VWA3A	0.271675	0.245	0.004	0	0
Cil	PKIG	0.268344	0.26	0.035	0	0
Cil	NQO1	0.268186	0.236	0.024	0	0
Cil	C17orf97	0.267079	0.254	0.011	0	0
Cil	VWA3B	0.264145	0.247	0.002	0	0
Cil	CFAP43	0.262878	0.246	0.002	0	0
Cil	CABCOCO1	0.25928	0.236	0.002	0	0
Cil	WDR78	0.258406	0.239	0.004	0	0
Cil	C11orf74	0.257192	0.271	0.035	0	0
Cil	CES4A	0.256902	0.234	0.026	0	0
Cil	CSPP1	0.256762	0.249	0.027	0	0
Cil	CCDC33	0.2551	0.235	0.002	0	0
Cil	AC234582.1	0.254777	0.238	0.018	0	0
Cil	RIPOR2	0.254725	0.245	0.021	0	0
Cil	KIF19	0.253524	0.239	0.003	0	0
Cil	LRRC71	0.252914	0.235	0.002	0	0
Cil	BASP1	0.252865	0.223	0.019	0	0
Cil	CCDC180	0.252218	0.231	0.01	0	0
Cil	RGS22	0.251871	0.224	0	0	0
Cil	CROCC	0.251649	0.223	0.017	0	0
Cil	RIBC1	0.251616	0.242	0.009	0	0
Cil	RSPH3	0.250657	0.252	0.029	0	0
Cil	KLHDC9	0.250327	0.26	0.023	0	0
Cil	IQCK	0.247545	0.24	0.019	0	0
Cil	LINC02345	0.246723	0.238	0.006	0	0
Cil	MAPRE3	0.246531	0.259	0.035	0	0
Cil	MORN3	0.24628	0.228	0.006	0	0
Cil	CATIP	0.246014	0.236	0.003	0	0
Cil	DZIP1L	0.244151	0.223	0.005	0	0
Cil	IFT88	0.241621	0.247	0.029	0	0
Cil	NEK11	0.240043	0.225	0.009	0	0
Cil	DNAL1	0.237644	0.244	0.027	0	0
Cil	PPP1R42	0.235886	0.218	0.002	0	0
Cil	ANKUB1	0.235694	0.214	0.007	0	0
Cil	CCDC34	0.234473	0.219	0.009	0	0
Cil	PKIB	0.234165	0.216	0.006	0	0
Cil	CFAP57	0.233614	0.216	0.002	0	0
Cil	PROM1	0.23058	0.219	0.015	0	0
Cil	DTHD1	0.229773	0.218	0.001	0	0
Cil	RHPN1	0.229515	0.246	0.031	0	0
Cil	FDXR	0.229232	0.221	0.021	0	0
Cil	TMEM232	0.228705	0.203	0.003	0	0
Cil	CFAP299	0.228119	0.21	0.002	0	0
Cil	2010-03-01	0.227087	0.213	0.002	0	0
Cil	CFAP44	0.225749	0.209	0.011	0	0
Cil	C1orf158	0.224792	0.208	0.002	0	0
Cil	CTXN1	0.224549	0.215	0.001	0	0
Cil	LRRC6	0.224349	0.218	0.003	0	0
Cil	PTPRN2	0.223011	0.225	0.02	0	0
Cil	RAB36	0.221447	0.208	0.007	0	0
Cil	PPOX	0.22056	0.219	0.022	0	0
Cil	CFAP54	0.22053	0.21	0.002	0	0
Cil	CLMN	0.218478	0.219	0.015	0	0
Cil	CCDC40	0.216459	0.216	0.017	0	0
Cil	DNAH2	0.215425	0.205	0.008	0	0
Cil	TEX9	0.213699	0.202	0.011	0	0
Cil	MAATS1	0.213119	0.207	0.006	0	0
Cil	KCNRG	0.211748	0.205	0.005	0	0
Cil	CFAP74	0.207839	0.201	0.005	0	0
Cil	ANKMY1	0.20747	0.206	0.011	0	0
Cil	CES1	0.525258	0.469	0.131	1.51918e-306	2.89404e-302
Cil	DGKH	0.209742	0.21	0.022	1.74493e-304	3.32409e-300
Cil	AC008915.2	0.208846	0.209	0.022	5.11798e-304	9.74975e-300
Cil	IFI27	0.621852	0.547	0.173	3.16008e-303	6.01995e-299
Cil	MARCKS	0.405976	0.438	0.11	3.94789e-300	7.52072e-296
Cil	GPX4	0.582273	0.971	0.796	1.32918e-295	2.53208e-291
Cil	METTL7A	0.39828	0.423	0.107	5.89459e-295	1.12292e-290
Cil	PLEKHS1	0.233532	0.232	0.03	4.15245e-292	7.91042e-288
Cil	TUBB4B	0.754152	0.902	0.691	7.70004e-287	1.46686e-282
Cil	IFT81	0.233556	0.246	0.035	6.21863e-285	1.18465e-280
Cil	MT2A	0.428133	0.729	0.321	7.62817e-284	1.45317e-279
Cil	H2AFJ	0.577436	0.636	0.274	7.83914e-281	1.49336e-276
Cil	METTL27	0.234969	0.209	0.025	2.66789e-278	5.08233e-274
Cil	ZDHHC1	0.23175	0.231	0.031	1.47906e-276	2.81761e-272
Cil	DYNLT1	0.638498	0.762	0.461	7.22469e-276	1.3763e-271
Cil	MAPK10	0.314589	0.328	0.069	2.24241e-267	4.27178e-263
Cil	MYCBP	0.232177	0.238	0.035	5.85717e-266	1.11579e-261
Cil	GSN	0.57845	0.516	0.177	4.28987e-265	8.17221e-261
Cil	COQ4	0.393423	0.437	0.125	5.5021e-264	1.04815e-259
Cil	AKNA	0.212685	0.227	0.032	4.33204e-263	8.25253e-259
Cil	NUCB2	0.409185	0.407	0.11	5.36846e-261	1.02269e-256
Cil	SERTAD4-AS1	0.301408	0.31	0.063	3.68522e-259	7.02034e-255
Cil	SPATA6	0.207456	0.206	0.027	7.63111e-256	1.45373e-251
Cil	RPA3	0.455865	0.486	0.162	1.09593e-255	2.08774e-251
Cil	ATF7IP2	0.310703	0.268	0.048	3.25277e-255	6.19653e-251
Cil	C9orf72	0.208946	0.216	0.03	2.36542e-251	4.50613e-247
Cil	TSPAN6	0.282867	0.278	0.052	6.00915e-251	1.14474e-246
Cil	CLIC6	0.230034	0.245	0.04	3.8966e-249	7.42302e-245
Cil	CYP4B1	0.562014	0.487	0.166	8.52119e-249	1.62329e-244
Cil	TNFRSF19	0.22624	0.235	0.037	2.67193e-244	5.09003e-240
Cil	CKB	0.61521	0.712	0.395	4.95363e-239	9.43667e-235
Cil	JPT2	0.223888	0.248	0.043	1.50833e-238	2.87336e-234
Cil	CYSTM1	0.569846	0.721	0.447	3.71447e-219	7.07606e-215
Cil	SOD1	0.557571	0.766	0.522	1.48345e-218	2.82598e-214
Cil	CTSS	0.385771	0.434	0.141	3.61212e-218	6.88108e-214
Cil	ZNF688	0.241087	0.262	0.053	5.02738e-217	9.57715e-213
Cil	CLDN3	0.589333	0.648	0.345	1.06403e-216	2.02697e-212
Cil	DNAJC10	0.225475	0.251	0.048	1.2616e-215	2.40335e-211
Cil	IFI6	0.389479	0.303	0.071	1.2667e-212	2.41307e-208
Cil	MSI2	0.287154	0.317	0.078	1.00299e-211	1.91071e-207
Cil	TSTD1	0.537671	0.838	0.661	7.21377e-205	1.37422e-200
Cil	ST6GALNAC1	0.237066	0.26	0.055	3.51971e-204	6.70506e-200
Cil	MLF1	0.381939	0.434	0.152	3.971e-203	7.56476e-199
Cil	SPAG1	0.243172	0.268	0.058	3.507e-201	6.68084e-197
Cil	HSPBP1	0.282497	0.316	0.081	1.86973e-200	3.56184e-196
Cil	PDE4DIP	0.271472	0.29	0.069	3.17434e-200	6.04712e-196
Cil	TMEM59	0.563662	0.774	0.569	5.87298e-200	1.1188e-195
Cil	ERGIC3	0.476886	0.587	0.288	1.03616e-199	1.97388e-195
Cil	TP53TG1	0.320356	0.335	0.093	1.35205e-197	2.57565e-193
Cil	HIPK1	0.293582	0.338	0.093	4.47799e-197	8.53058e-193
Cil	PLXNB1	0.239378	0.258	0.056	2.65288e-194	5.05373e-190
Cil	PTGES3	0.506477	0.64	0.353	2.82764e-191	5.38665e-187
Cil	EFCAB2	0.209012	0.222	0.043	5.50999e-191	1.04965e-186
Cil	ARL3	0.296381	0.325	0.089	3.24047e-190	6.17309e-186
Cil	SAMHD1	0.213569	0.208	0.038	2.23733e-188	4.26211e-184
Cil	CCDC88C	0.277901	0.321	0.088	3.8802e-187	7.39177e-183
Cil	PCSK1N	0.438407	0.427	0.154	1.51313e-186	2.88251e-182
Cil	PFDN5	0.435448	0.955	0.852	7.31646e-186	1.39379e-181
Cil	PPP1R16A	0.263633	0.306	0.082	5.95659e-182	1.13473e-177
Cil	UBB	0.462571	0.996	0.956	1.00281e-176	1.91036e-172
Cil	LBH	0.285551	0.294	0.077	8.7479e-176	1.66647e-171
Cil	SARAF	0.470559	0.607	0.333	9.00646e-176	1.71573e-171
Cil	PAPSS1	0.226037	0.261	0.062	4.78838e-175	9.12187e-171
Cil	RARRES3	0.501379	0.484	0.206	6.96118e-175	1.3261e-170
Cil	PTPRF	0.297735	0.357	0.113	1.98137e-174	3.77452e-170
Cil	STIM2	0.220614	0.228	0.049	1.32557e-171	2.52521e-167
Cil	UCP2	0.213432	0.229	0.051	7.87201e-167	1.49962e-162
Cil	SYTL1	0.227933	0.262	0.067	1.01447e-161	1.93256e-157
Cil	SMIM6	0.203626	0.206	0.043	2.30366e-161	4.38847e-157
Cil	CYP4X1	0.20093	0.208	0.044	1.16584e-160	2.22093e-156
Cil	TAX1BP1	0.418274	0.503	0.234	9.93418e-160	1.89246e-155
Cil	B9D2	0.236719	0.268	0.071	2.38488e-158	4.54319e-154
Cil	CCP110	0.250787	0.278	0.076	2.10181e-157	4.00396e-153
Cil	ATP2A2	0.331834	0.39	0.145	2.16947e-156	4.13284e-152
Cil	C19orf70	0.407334	0.588	0.316	1.0712e-153	2.04064e-149
Cil	LGALS1	0.479294	0.29	0.083	1.31143e-153	2.49827e-149
Cil	PCM1	0.301315	0.379	0.141	3.6881e-148	7.02582e-144
Cil	YWHAH	0.334752	0.405	0.158	9.88329e-148	1.88277e-143
Cil	ENAH	0.266152	0.316	0.101	1.91799e-147	3.65378e-143
Cil	CYBA	0.367101	0.443	0.185	2.92203e-147	5.56646e-143
Cil	ALDH1A1	0.368505	0.44	0.186	4.04385e-143	7.70354e-139
Cil	EZR	0.410716	0.894	0.738	8.63265e-142	1.64452e-137
Cil	CLU	0.38077	0.619	0.344	1.53221e-140	2.91885e-136
Cil	CTGF	0.523394	0.509	0.247	2.62951e-138	5.00921e-134
Cil	DPY30	0.3766	0.499	0.251	5.68612e-137	1.08321e-132
Cil	CBY1	0.205977	0.262	0.075	1.1606e-136	2.21093e-132
Cil	GTF2I	0.323956	0.425	0.184	2.38575e-135	4.54486e-131
Cil	COLCA1	0.212407	0.247	0.069	3.11115e-135	5.92674e-131
Cil	PLXNB2	0.276792	0.355	0.133	1.79431e-133	3.41816e-129
Cil	TMEM173	0.334174	0.432	0.191	3.22262e-132	6.13908e-128
Cil	ADPRHL2	0.2027	0.242	0.068	4.59069e-130	8.74526e-126
Cil	ELF3	0.433376	0.908	0.789	1.70587e-129	3.24968e-125
Cil	CD59	0.455388	0.653	0.439	2.31196e-129	4.40429e-125
Cil	DMKN	0.410224	0.64	0.413	1.371e-128	2.61175e-124
Cil	AZIN1	0.296746	0.35	0.136	3.64374e-128	6.94133e-124
Cil	MT-ND5	0.437474	0.821	0.68	7.83484e-128	1.49254e-123
Cil	OCEL1	0.204925	0.243	0.07	4.27877e-127	8.15106e-123
Cil	CD164	0.398058	0.508	0.271	4.35614e-126	8.29845e-122
Cil	APOD	0.228648	0.254	0.076	1.18788e-121	2.26292e-117
Cil	WDR34	0.268877	0.355	0.14	4.19319e-121	7.98803e-117
Cil	TMEM123	0.304766	0.432	0.196	3.53341e-120	6.73114e-116
Cil	TP53INP1	0.201543	0.234	0.069	3.03062e-118	5.77333e-114
Cil	MORF4L2	0.3739	0.586	0.361	1.28219e-117	2.44256e-113
Cil	SERPINB6	0.303748	0.422	0.195	7.10872e-116	1.35421e-111
Cil	PSMB9	0.234691	0.255	0.081	8.86568e-116	1.68891e-111
Cil	VDAC3	0.213138	0.279	0.095	1.20659e-115	2.29855e-111
Cil	LENG8	0.24652	0.305	0.112	4.61364e-115	8.78899e-111
Cil	AHSA1	0.244809	0.305	0.114	1.42618e-111	2.71688e-107
Cil	CARS	0.224547	0.251	0.081	3.623e-111	6.90181e-107
Cil	MTRNR2L8	0.426858	0.789	0.665	1.1274e-110	2.14769e-106
Cil	GCC2	0.219652	0.273	0.094	1.26619e-110	2.4121e-106
Cil	NDUFA1	0.412247	0.69	0.539	2.60331e-110	4.9593e-106
Cil	FTH1	0.31663	1	0.999	3.37167e-109	6.42303e-105
Cil	TBCA	0.389737	0.631	0.431	4.89196e-108	9.31918e-104
Cil	TMC5	0.386117	0.519	0.299	3.4848e-107	6.63854e-103
Cil	C21orf2	0.223834	0.288	0.106	7.51145e-106	1.43093e-101
Cil	ATP5ME	0.362973	0.663	0.483	2.6125e-104	4.97682e-100
Cil	APP	0.279919	0.367	0.163	5.3579e-102	1.02068e-97
Cil	ELOB	0.364927	0.73	0.603	1.33568e-101	2.54446e-97
Cil	GABPB1-AS1	0.23208	0.284	0.106	4.8457e-101	9.23106e-97
Cil	WDR13	0.250205	0.346	0.151	1.88353e-98	3.58813e-94
Cil	TMBIM6	0.352946	0.762	0.652	8.43036e-97	1.60598e-92
Cil	HSPH1	0.258495	0.331	0.143	1.85729e-95	3.53813e-91
Cil	AFDN	0.251198	0.332	0.142	2.61261e-95	4.97702e-91
Cil	H3F3A	0.330438	0.968	0.901	3.37908e-94	6.43716e-90
Cil	PERP	0.347644	0.545	0.336	1.33024e-93	2.53412e-89
Cil	NELFE	0.213718	0.289	0.115	6.80042e-92	1.29548e-87
Cil	SYNE2	0.208486	0.264	0.099	7.44281e-92	1.41785e-87
Cil	TYMP	0.305874	0.405	0.205	7.89693e-92	1.50437e-87
Cil	LGALS3	0.419427	0.68	0.559	7.7612e-91	1.47851e-86
Cil	SPATS2L	0.214743	0.314	0.131	2.24053e-90	4.26822e-86
Cil	NDUFAB1	0.296606	0.457	0.257	1.69819e-87	3.23505e-83
Cil	LYPLA2	0.20411	0.268	0.105	1.84207e-86	3.50915e-82
Cil	JOSD2	0.210382	0.275	0.113	3.42608e-82	6.52667e-78
Cil	CLIC1	0.3335	0.697	0.534	8.49563e-82	1.61842e-77
Cil	VAMP8	0.311956	0.739	0.621	8.67649e-82	1.65287e-77
Cil	MT-CO2	0.291132	0.997	0.99	6.09127e-81	1.16039e-76
Cil	MRPL40	0.22908	0.33	0.154	8.791e-80	1.67469e-75
Cil	MORF4L1	0.340048	0.669	0.546	1.29104e-79	2.45943e-75
Cil	YWHAE	0.348131	0.633	0.48	2.06891e-79	3.94127e-75
Cil	GLUL	0.317156	0.491	0.3	3.77861e-79	7.19825e-75
Cil	PPP1CB	0.278723	0.392	0.207	3.80751e-79	7.25331e-75
Cil	SRP14	0.285156	0.869	0.777	1.33916e-77	2.55111e-73
Cil	SERF2	0.238829	0.993	0.977	3.94488e-76	7.51499e-72
Cil	SELENOW	0.320128	0.738	0.609	7.05933e-75	1.3448e-70
Cil	HMGN2	0.300017	0.673	0.525	8.68504e-73	1.6545e-68
Cil	CMTM6	0.237404	0.339	0.168	1.54217e-72	2.93783e-68
Cil	PHIP	0.212009	0.292	0.132	2.63379e-72	5.01738e-68
Cil	PRKAR1A	0.296987	0.588	0.415	3.6412e-71	6.93648e-67
Cil	SCPEP1	0.24451	0.359	0.187	3.30453e-70	6.29514e-66
Cil	CLTA	0.303861	0.547	0.383	9.74517e-69	1.85645e-64
Cil	SSB	0.224678	0.326	0.162	1.9914e-68	3.79362e-64
Cil	CHCHD2	0.282739	0.805	0.698	2.27799e-67	4.33956e-63
Cil	CHMP5	0.244784	0.377	0.207	3.34229e-67	6.36707e-63
Cil	DDX17	0.293904	0.485	0.315	7.5273e-67	1.43395e-62
Cil	MT-ND2	0.30877	0.98	0.951	1.11977e-66	2.13315e-62
Cil	ANXA11	0.26554	0.444	0.275	5.26897e-64	1.00374e-59
Cil	CHCHD10	0.236924	0.412	0.238	2.57638e-63	4.908e-59
Cil	IFT57	0.305315	0.595	0.442	5.51263e-63	1.05016e-58
Cil	UBL5	0.260629	0.84	0.754	1.85407e-62	3.532e-58
Cil	SOX4	0.28344	0.392	0.219	6.06764e-62	1.15589e-57
Cil	HLA-B	0.31197	0.868	0.762	7.02769e-62	1.33878e-57
Cil	RFX2	0.217186	0.368	0.202	1.2093e-61	2.30372e-57
Cil	NANS	0.219176	0.338	0.18	3.90093e-61	7.43128e-57
Cil	HNRNPF	0.256309	0.462	0.294	1.05324e-60	2.00641e-56
Cil	ANXA4	0.238791	0.371	0.21	4.7665e-60	9.08017e-56
Cil	MT-ND4	0.224623	0.989	0.971	1.60802e-58	3.06328e-54
Cil	MGMT	0.203069	0.291	0.146	3.28836e-58	6.26432e-54
Cil	TUFM	0.240323	0.458	0.291	3.895e-58	7.41998e-54
Cil	HLA-C	0.281555	0.836	0.726	1.9964e-57	3.80314e-53
Cil	GADD45GIP1	0.273824	0.46	0.306	2.89811e-57	5.5209e-53
Cil	HES4	0.232152	0.292	0.146	8.81615e-56	1.67948e-51
Cil	PAPOLA	0.233874	0.429	0.27	2.43107e-55	4.63119e-51
Cil	NAP1L1	0.245061	0.514	0.358	3.13862e-53	5.97906e-49
Cil	COX6A1	0.235519	0.836	0.764	2.52101e-52	4.80253e-48
Cil	VMP1	0.25795	0.373	0.228	1.54513e-51	2.94348e-47
Cil	BANF1	0.245959	0.457	0.307	4.24812e-51	8.09266e-47
Cil	HINT1	0.240584	0.871	0.792	1.47909e-50	2.81766e-46
Cil	COX6B1	0.252412	0.741	0.68	6.40913e-50	1.22094e-45
Cil	GDF15	0.363324	0.306	0.172	1.49169e-48	2.84166e-44
Cil	AGR3	0.213094	0.768	0.619	4.69413e-48	8.94232e-44
Cil	STOM	0.243226	0.373	0.232	6.7421e-48	1.28437e-43
Cil	ACTG1	0.224093	0.869	0.76	2.29453e-47	4.37108e-43
Cil	MPC2	0.206772	0.375	0.23	3.25363e-47	6.19817e-43
Cil	COX5B	0.233001	0.729	0.671	3.04747e-46	5.80543e-42
Cil	SF3B2	0.203031	0.336	0.199	1.65632e-45	3.15529e-41
Cil	H3F3B	0.219193	0.992	0.975	9.90219e-45	1.88637e-40
Cil	KTN1	0.239395	0.464	0.33	1.31876e-44	2.51224e-40
Cil	CAST	0.233416	0.482	0.346	1.55993e-44	2.97167e-40
Cil	DYNLRB1	0.211898	0.517	0.378	7.54658e-44	1.43762e-39
Cil	MRPS21	0.247894	0.521	0.399	4.7041e-43	8.96131e-39
Cil	NDUFB1	0.247487	0.584	0.476	1.0768e-42	2.05131e-38
Cil	CHCHD5	0.202373	0.379	0.242	1.37539e-42	2.62011e-38
Cil	HDLBP	0.209626	0.348	0.215	2.49865e-42	4.75994e-38
Cil	NDUFB7	0.230487	0.577	0.465	1.55466e-41	2.96162e-37
Cil	PRDX1	0.250165	0.673	0.612	1.4602e-40	2.78168e-36
Cil	NDUFC1	0.240238	0.579	0.467	1.74764e-40	3.32925e-36
Cil	MEAF6	0.206931	0.4	0.271	2.21169e-39	4.21327e-35
Cil	STAT3	0.217898	0.465	0.341	1.93826e-37	3.69238e-33
Cil	CRNDE	0.204921	0.481	0.357	1.25241e-36	2.38584e-32
Cil	ROMO1	0.230919	0.494	0.379	1.37699e-36	2.62317e-32
Cil	MTRNR2L12	0.25278	0.551	0.435	8.18629e-36	1.55949e-31
Cil	SKP1	0.212527	0.775	0.715	1.66323e-35	3.16845e-31
Cil	SMIM26	0.202032	0.494	0.373	6.75143e-35	1.28615e-30
Cil	HIST1H1C	0.207426	0.269	0.16	2.18764e-32	4.16746e-28
Cil	CLDN4	0.251183	0.727	0.657	4.41132e-32	8.40356e-28
Cil	NDUFB10	0.204533	0.468	0.364	7.61568e-31	1.45079e-26
Cil	HSP90AB1	0.210929	0.745	0.676	2.99351e-29	5.70263e-25
Cil	SEM1	0.203186	0.576	0.5	3.9248e-29	7.47674e-25
Cil	SCAND1	0.2047	0.466	0.364	6.69775e-29	1.27592e-24
Cil	BRD2	0.220585	0.468	0.396	8.82929e-23	1.68198e-18
Cil	SELENOH	0.200161	0.54	0.482	2.4201e-22	4.61029e-18
Cil	HSPA8	0.212766	0.515	0.458	4.2117e-19	8.02329e-15
Gob	SCGB3A1	3.47649	1	0.949	0	0
Gob	BPIFB1	3.41773	0.976	0.107	0	0
Gob	SCGB1A1	2.73188	1	0.941	0	0
Gob	MSMB	2.44981	0.483	0.021	0	0
Gob	SAA1	2.43012	0.827	0.065	0	0
Gob	WFDC2	2.0734	0.998	0.735	0	0
Gob	LCN2	2.06456	0.865	0.193	0	0
Gob	SAA2	1.6105	0.693	0.027	0	0
Gob	LTF	1.1767	0.527	0.011	0	0
Gob	TMEM45A	1.15832	0.844	0.063	0	0
Gob	TSPAN8	1.12287	0.832	0.051	0	0
Gob	TFF3	1.11333	0.616	0.101	0	0
Gob	BPIFA1	1.06794	0.205	0.007	0	0
Gob	VMO1	0.992911	0.58	0.021	0	0
Gob	MDK	0.83671	0.788	0.102	0	0
Gob	MUC5B	0.793607	0.604	0.007	0	0
Gob	KLK11	0.784972	0.742	0.079	0	0
Gob	SERPINF1	0.718321	0.734	0.116	0	0
Gob	LY6E	0.716073	0.827	0.27	0	0
Gob	S100P	0.694614	0.435	0.043	0	0
Gob	CXCL6	0.628008	0.353	0.015	0	0
Gob	RARRES1	0.613786	0.481	0.016	0	0
Gob	HES4	0.583742	0.661	0.134	0	0
Gob	CP	0.55345	0.556	0.04	0	0
Gob	FCGBP	0.52501	0.273	0.009	0	0
Gob	GSTA1	0.524302	0.639	0.084	0	0
Gob	AQP5	0.485569	0.408	0.045	0	0
Gob	ZG16B	0.460625	0.391	0.005	0	0
Gob	ANKRD36C	0.453528	0.445	0.033	0	0
Gob	RHOV	0.408064	0.445	0.04	0	0
Gob	PLPP2	0.404587	0.594	0.118	0	0
Gob	IGFBP3	0.37691	0.325	0.021	0	0
Gob	CYP2F1	0.376108	0.371	0.014	0	0
Gob	TNFAIP2	0.368222	0.362	0.032	0	0
Gob	KLK10	0.334599	0.343	0.034	0	0
Gob	MUCL1	0.332761	0.221	0.003	0	0
Gob	PLEKHS1	0.29536	0.326	0.033	0	0
Gob	TGM2	0.29267	0.3	0.017	0	0
Gob	ALDH1A3	0.26353	0.277	0.02	0	0
Gob	PI3	0.263009	0.22	0.011	0	0
Gob	FAM3D	0.260207	0.231	0.008	0	0
Gob	ADAM28	0.259606	0.284	0.011	0	0
Gob	BMPR1B	0.232141	0.257	0.016	0	0
Gob	TFPI2	0.215242	0.205	0.012	0	0
Gob	AC007681.1	0.205247	0.203	0.004	0	0
Gob	HS3ST1	0.217288	0.247	0.021	8.63136e-305	1.64427e-300
Gob	CD82	0.288183	0.37	0.053	7.66226e-292	1.45966e-287
Gob	NPDC1	0.266782	0.338	0.044	1.53111e-288	2.91677e-284
Gob	AKR1C1	0.352916	0.422	0.073	1.37204e-279	2.61373e-275
Gob	TIMP1	0.476881	0.599	0.144	2.5535e-267	4.86441e-263
Gob	GRAMD2B	0.274836	0.349	0.051	2.28381e-265	4.35066e-261
Gob	CRACR2B	0.33141	0.468	0.094	8.56289e-258	1.63123e-253
Gob	TSPAN1	0.348741	0.55	0.121	1.34467e-252	2.5616e-248
Gob	FMO2	0.278991	0.367	0.06	3.87129e-245	7.37482e-241
Gob	TMEM176B	0.206456	0.211	0.019	7.2903e-245	1.3888e-240
Gob	KRT7	0.701313	0.839	0.373	1.11889e-232	2.13149e-228
Gob	EVA1C	0.346824	0.484	0.11	1.25703e-231	2.39465e-227
Gob	SLPI	0.979886	1	0.989	5.43944e-231	1.03621e-226
Gob	BACE2	0.229997	0.294	0.042	1.98153e-226	3.77482e-222
Gob	MARCKSL1	0.390869	0.507	0.125	8.22138e-222	1.56617e-217
Gob	MMP7	0.564667	0.445	0.101	1.94175e-219	3.69903e-215
Gob	CYBA	0.498746	0.609	0.187	2.67057e-210	5.08743e-206
Gob	AZGP1	0.575807	0.453	0.109	4.21229e-206	8.02441e-202
Gob	SCNN1B	0.248489	0.328	0.057	1.85751e-205	3.53856e-201
Gob	PRSS23	0.323315	0.257	0.036	3.54326e-202	6.74991e-198
Gob	CXCL8	0.920998	0.783	0.321	1.57211e-200	2.99487e-196
Gob	RND3	0.313966	0.452	0.105	1.89852e-200	3.61668e-196
Gob	PIGR	0.818065	0.897	0.491	2.61881e-200	4.98884e-196
Gob	CLU	0.797935	0.766	0.347	4.25044e-184	8.09708e-180
Gob	DUSP23	0.546793	0.672	0.278	9.30787e-180	1.77315e-175
Gob	BIK	0.227783	0.273	0.046	4.0309e-178	7.67886e-174
Gob	S100A9	0.622353	0.51	0.156	4.22452e-176	8.04772e-172
Gob	NDRG2	0.207048	0.263	0.045	2.70745e-168	5.15769e-164
Gob	ST6GALNAC1	0.214752	0.3	0.06	3.63055e-157	6.9162e-153
Gob	RARRES3	0.372437	0.587	0.211	5.67955e-149	1.08195e-144
Gob	CEACAM6	0.261664	0.334	0.077	1.78257e-146	3.39579e-142
Gob	HNMT	0.298138	0.433	0.126	3.89058e-146	7.41156e-142
Gob	MARCKS	0.266529	0.435	0.122	2.04652e-144	3.89862e-140
Gob	CXCL1	0.7686	0.649	0.27	4.34445e-143	8.27618e-139
Gob	SLC9A3R2	0.303302	0.482	0.16	9.86997e-137	1.88023e-132
Gob	DUSP2	0.263469	0.285	0.064	9.82724e-131	1.87209e-126
Gob	INSR	0.255054	0.333	0.087	2.05649e-126	3.9176e-122
Gob	TNFSF10	0.296978	0.405	0.128	1.34626e-119	2.56462e-115
Gob	SLC4A4	0.233262	0.356	0.105	4.97339e-114	9.47431e-110
Gob	CTSC	0.32652	0.435	0.154	1.74615e-109	3.32642e-105
Gob	CRIP2	0.222386	0.456	0.161	1.87282e-102	3.56773e-98
Gob	RGCC	0.274586	0.521	0.207	1.0828e-99	2.06274e-95
Gob	KRT19	0.612134	0.894	0.687	8.46356e-98	1.61231e-93
Gob	AGR2	0.667911	0.728	0.462	5.44631e-96	1.03752e-91
Gob	PLK2	0.24196	0.399	0.146	7.73237e-90	1.47302e-85
Gob	TUBB2A	0.210004	0.295	0.09	2.22687e-88	4.24218e-84
Gob	XBP1	0.442987	0.736	0.484	7.98161e-83	1.5205e-78
Gob	MGP	0.368386	0.384	0.14	2.5234e-80	4.80709e-76
Gob	SPINT1	0.23767	0.408	0.164	1.39761e-78	2.66245e-74
Gob	NANS	0.201734	0.42	0.182	5.36762e-66	1.02253e-61
Gob	TACSTD2	0.328336	0.824	0.557	2.09392e-63	3.98892e-59
Gob	TMC5	0.253526	0.574	0.304	5.71046e-63	1.08784e-58
Gob	ALDH1A1	0.240573	0.426	0.196	2.38419e-60	4.54188e-56
Gob	LGALS3	0.330358	0.773	0.559	4.11086e-57	7.83119e-53
Gob	CD55	0.26248	0.632	0.387	2.16493e-51	4.12419e-47
Gob	CST3	0.242815	0.954	0.89	5.89626e-45	1.12324e-40
Gob	GAPDH	0.255781	0.835	0.671	6.0863e-42	1.15944e-37
Gob	ANXA1	0.206901	0.734	0.576	3.11826e-21	5.94028e-17
Gob	FOLR1	0.211763	0.742	0.607	2.23158e-18	4.25115e-14
Club	SCGB3A2	2.85879	0.988	0.877	0	0
Club	SCGB1A1	2.09626	0.993	0.938	0	0
Club	MGP	1.69234	0.674	0.094	0	0
Club	SCGB3A1	1.27381	0.995	0.947	0	0
Club	WFDC2	0.869973	0.96	0.723	0	0
Club	TIMP1	0.613247	0.541	0.124	0	0
Club	TMEM45A	0.567421	0.434	0.062	0	0
Club	KLK11	0.558384	0.522	0.064	0	0
Club	APOD	0.419227	0.354	0.061	0	0
Club	MDK	0.384694	0.419	0.102	0	0
Club	CEACAM6	0.349091	0.319	0.064	0	0
Club	CRACR2B	0.309533	0.383	0.081	0	0
Club	FMO2	0.284291	0.29	0.05	0	0
Club	KLK10	0.254992	0.241	0.027	0	0
Club	CTSE	0.257807	0.234	0.036	7.9588e-283	1.51615e-278
Club	RPS19	0.376925	1	0.999	2.34034e-264	4.45834e-260
Club	RPL13A	0.367101	1	0.999	1.50169e-262	2.86071e-258
Club	LY6E	0.465673	0.611	0.26	1.95628e-256	3.72672e-252
Club	RPS18	0.353639	1	1	1.00378e-243	1.91219e-239
Club	RHOV	0.212078	0.228	0.04	1.22929e-243	2.34179e-239
Club	AQP5	0.231535	0.235	0.042	1.20458e-242	2.29473e-238
Club	HES4	0.297963	0.424	0.129	1.22972e-238	2.34261e-234
Club	SOX4	0.427872	0.525	0.201	3.31438e-237	6.3139e-233
Club	SCNN1B	0.205259	0.247	0.05	5.49884e-228	1.04753e-223
Club	KRT7	0.412034	0.698	0.361	6.49504e-207	1.23731e-202
Club	TSPAN8	0.244616	0.277	0.065	2.74857e-206	5.23602e-202
Club	PLPP2	0.230431	0.369	0.115	4.70626e-192	8.96542e-188
Club	GDF15	0.385779	0.422	0.157	1.28334e-186	2.44477e-182
Club	SERPINF1	0.29151	0.369	0.119	2.53582e-184	4.83073e-180
Club	MMP7	0.378052	0.307	0.095	6.92157e-175	1.31856e-170
Club	HNMT	0.221982	0.329	0.119	2.27288e-143	4.32983e-139
Club	RPL13	0.221209	1	1	1.50044e-123	2.85833e-119
Club	RPLP2	0.246044	1	0.999	8.59044e-123	1.63648e-118
Club	CYBA	0.220151	0.413	0.183	4.54381e-120	8.65597e-116
Club	CTSC	0.253192	0.341	0.148	5.67862e-111	1.08178e-106
Club	CST3	0.290126	0.956	0.886	5.85873e-110	1.11609e-105
Club	ARHGDIB	0.21649	0.31	0.129	3.8453e-107	7.3253e-103
Club	CLU	0.284863	0.579	0.342	1.79513e-102	3.41972e-98
Club	GSN	0.209844	0.392	0.184	2.51526e-100	4.79157e-96
Club	CYB5A	0.301154	0.996	0.973	1.79664e-85	3.4226e-81
Club	TFF3	0.38958	0.264	0.109	2.06842e-85	3.94034e-81
Club	GPRC5A	0.270571	0.641	0.439	2.59889e-84	4.95089e-80
Club	CAV1	0.22431	0.332	0.157	1.54087e-82	2.93536e-78
Club	TACSTD2	0.246456	0.753	0.549	6.39245e-79	1.21776e-74
Club	PIGR	0.348199	0.658	0.493	9.61851e-74	1.83233e-69
Club	HSD17B11	0.239292	0.359	0.194	2.55157e-71	4.86073e-67
Club	EID1	0.25133	0.565	0.394	1.54565e-66	2.94445e-62
Club	CD55	0.25161	0.554	0.381	2.51386e-66	4.7889e-62
Club	AGR3	0.387253	0.745	0.618	1.49948e-65	2.85651e-61
Club	ANXA2	0.204984	0.802	0.639	5.88244e-63	1.1206e-58
Club	FOLR1	0.289153	0.707	0.603	1.27654e-45	2.43181e-41
Club	CXCL1	0.26716	0.424	0.273	4.82889e-43	9.19904e-39
Club	MTRNR2L8	0.212422	0.759	0.665	3.54557e-37	6.75432e-33
Club	RNASE1	0.300186	0.837	0.812	4.57758e-27	8.72028e-23
Club	SLPI	0.481931	0.997	0.989	1.08793e-21	2.07251e-17
Bas	KRT17	2.7553	0.962	0.072	0	0
Bas	S100A2	1.63092	0.831	0.052	0	0
Bas	KRT15	1.53666	0.699	0.067	0	0
Bas	MT1X	1.04091	0.704	0.188	0	0
Bas	IGFBP2	0.975239	0.725	0.066	0	0
Bas	ATF3	0.95822	0.841	0.377	0	0
Bas	JUNB	0.913623	0.994	0.906	0	0
Bas	KRT5	0.821312	0.531	0.005	0	0
Bas	SERPINF1	0.804529	0.692	0.111	0	0
Bas	RPL13A	0.724511	1	0.999	0	0
Bas	RPS18	0.692913	1	1	0	0
Bas	RPL3	0.63941	1	0.998	0	0
Bas	RPS8	0.636478	1	0.998	0	0
Bas	RPLP1	0.631139	1	1	0	0
Bas	IGFBP7	0.617552	0.696	0.131	0	0
Bas	LGALS1	0.590165	0.481	0.077	0	0
Bas	RND3	0.556809	0.515	0.097	0	0
Bas	SYT8	0.54991	0.396	0.042	0	0
Bas	ALDH3A1	0.533206	0.366	0.013	0	0
Bas	RPL13	0.497047	1	1	0	0
Bas	IGFBP6	0.393668	0.244	0.022	0	0
Bas	DST	0.390671	0.342	0.023	0	0
Bas	DLK2	0.329111	0.291	0.002	0	0
Bas	FHL2	0.30904	0.305	0.019	0	0
Bas	IL33	0.306863	0.26	0.015	0	0
Bas	ADH1C	0.299683	0.238	0.008	0	0
Bas	RPS19	0.543616	1	0.999	1.25801e-307	2.39651e-303
Bas	NBL1	0.219618	0.208	0.017	4.00821e-304	7.63564e-300
Bas	FOS	0.847176	1	0.953	1.11482e-302	2.12372e-298
Bas	GAPDH	0.846541	0.908	0.665	4.84709e-302	9.2337e-298
Bas	RPL10A	0.618854	1	0.989	3.52032e-299	6.70621e-295
Bas	KRT19	1.04117	0.933	0.683	1.83987e-293	3.50496e-289
Bas	ZFP36L2	0.635628	0.608	0.188	2.79408e-293	5.32273e-289
Bas	CD24	0.444124	0.507	0.114	3.75415e-292	7.15165e-288
Bas	JUN	0.879994	0.997	0.965	7.22263e-292	1.37591e-287
Bas	DUSP1	0.876742	0.946	0.713	3.03059e-291	5.77328e-287
Bas	RPS4X	0.571333	1	0.997	5.84829e-290	1.1141e-285
Bas	ACTG1	0.749736	0.958	0.758	1.58368e-287	3.01691e-283
Bas	HMGB3	0.503056	0.425	0.088	4.24419e-283	8.08518e-279
Bas	LBH	0.374263	0.401	0.076	4.88167e-281	9.29957e-277
Bas	PERP	0.716125	0.75	0.329	3.34541e-279	6.37301e-275
Bas	RPS6	0.516089	1	0.999	5.03654e-279	9.5946e-275
Bas	RPL32	0.48269	1	1	1.76928e-278	3.37049e-274
Bas	CLU	0.836645	0.777	0.341	6.88499e-278	1.31159e-273
Bas	IER3	0.754301	0.792	0.397	1.07511e-250	2.04808e-246
Bas	RPS2	0.553867	1	0.997	1.64593e-248	3.13551e-244
Bas	TCF4	0.250768	0.285	0.043	5.57161e-247	1.06139e-242
Bas	ANOS1	0.211105	0.219	0.025	8.4323e-247	1.60635e-242
Bas	PRSS23	0.343347	0.25	0.034	3.037e-241	5.78549e-237
Bas	RPL34	0.506348	0.999	0.998	2.01736e-240	3.84307e-236
Bas	RPL15	0.496208	0.999	0.995	5.53291e-237	1.05402e-232
Bas	RGS12	0.202983	0.217	0.026	8.32032e-237	1.58502e-232
Bas	RPS27A	0.470567	1	0.995	1.39779e-233	2.6628e-229
Bas	BTG2	0.539869	0.602	0.214	5.78803e-230	1.10262e-225
Bas	FMO2	0.299187	0.32	0.059	1.02597e-225	1.95447e-221
Bas	RGCC	0.740827	0.574	0.2	1.36741e-224	2.60492e-220
Bas	RPS15	0.413104	1	0.999	3.98236e-223	7.5864e-219
Bas	STMN1	0.305501	0.347	0.071	2.16511e-222	4.12453e-218
Bas	EGR1	0.759006	0.907	0.648	4.46581e-221	8.50737e-217
Bas	RPL36	0.438889	1	0.987	4.55157e-215	8.67073e-211
Bas	IGFBP3	0.30714	0.202	0.025	2.37173e-213	4.51814e-209
Bas	DDIT4	0.464646	0.483	0.145	8.70532e-209	1.65836e-204
Bas	MT-CO1	0.547833	1	0.999	1.96641e-207	3.74602e-203
Bas	RPS14	0.365422	1	1	1.1254e-206	2.14389e-202
Bas	RPL12	0.446854	1	0.996	4.83585e-206	9.21229e-202
Bas	MARCKSL1	0.414413	0.446	0.124	1.55119e-204	2.95501e-200
Bas	MT-CO3	0.582269	0.998	0.995	1.35905e-202	2.58898e-198
Bas	RPS7	0.459641	0.997	0.983	2.78702e-202	5.30928e-198
Bas	LMO4	0.346234	0.397	0.101	1.05834e-200	2.01615e-196
Bas	TINAGL1	0.219935	0.227	0.033	1.58035e-200	3.01056e-196
Bas	SOX9	0.275794	0.271	0.049	4.61777e-196	8.79685e-192
Bas	BCAM	0.469408	0.564	0.211	3.17921e-193	6.0564e-189
Bas	HES1	0.564244	0.586	0.225	1.67047e-192	3.18225e-188
Bas	TIMP1	0.320819	0.494	0.145	5.77597e-189	1.10032e-184
Bas	RPL10	0.363224	1	1	1.2275e-188	2.33839e-184
Bas	CYR61	0.70588	0.787	0.479	9.28724e-185	1.76922e-180
Bas	SOX4	0.503495	0.575	0.212	1.97548e-184	3.7633e-180
Bas	RPL28	0.413286	1	0.997	7.56664e-183	1.44145e-178
Bas	FBXO32	0.216333	0.219	0.034	2.55009e-182	4.85793e-178
Bas	PPP1R15A	0.56984	0.889	0.678	1.46974e-181	2.79986e-177
Bas	IER2	0.655028	0.963	0.841	5.32924e-181	1.01522e-176
Bas	MT-CO2	0.496912	1	0.99	4.81328e-180	9.16931e-176
Bas	KLF4	0.474196	0.54	0.2	1.22962e-178	2.34242e-174
Bas	SOX2	0.242726	0.261	0.049	2.646e-178	5.04064e-174
Bas	EDN1	0.336587	0.293	0.062	2.98917e-176	5.69437e-172
Bas	PTMA	0.378959	1	0.998	7.43493e-176	1.41635e-171
Bas	H3F3B	0.456252	0.997	0.975	1.42237e-174	2.70962e-170
Bas	TACSTD2	0.616992	0.829	0.553	1.4533e-173	2.76854e-169
Bas	DUSP2	0.391648	0.284	0.061	8.45661e-170	1.61098e-165
Bas	NCKAP5L	0.226885	0.248	0.047	5.91045e-169	1.12594e-164
Bas	ITM2B	0.547699	0.867	0.681	6.25911e-167	1.19236e-162
Bas	FOSB	0.527823	0.959	0.823	2.10753e-163	4.01484e-159
Bas	LTBP4	0.208338	0.234	0.043	3.59529e-163	6.84902e-159
Bas	ANXA1	0.577743	0.836	0.568	1.37561e-157	2.62054e-153
Bas	RPL35A	0.35658	1	0.997	1.36293e-156	2.59639e-152
Bas	RPS23	0.351393	1	0.996	4.86386e-156	9.26565e-152
Bas	RPL41	0.258213	1	1	4.93008e-156	9.3918e-152
Bas	RPL26	0.42324	0.997	0.968	3.64707e-154	6.94767e-150
Bas	WIPI1	0.234273	0.285	0.065	2.33337e-153	4.44507e-149
Bas	APOD	0.35762	0.309	0.077	3.16232e-153	6.02421e-149
Bas	SERTAD1	0.56993	0.771	0.501	2.65782e-152	5.06314e-148
Bas	RPS3	0.384808	1	0.996	1.21181e-150	2.30849e-146
Bas	RPL8	0.362972	1	0.998	5.72354e-147	1.09033e-142
Bas	FAM133B	0.499454	0.65	0.35	9.07957e-146	1.72966e-141
Bas	PMAIP1	0.42849	0.507	0.2	1.42029e-145	2.70566e-141
Bas	RACK1	0.447763	0.994	0.957	4.72574e-145	9.00253e-141
Bas	ACTB	0.442849	0.996	0.979	5.37907e-145	1.02471e-140
Bas	RPL18A	0.34869	1	0.998	6.57628e-145	1.25278e-140
Bas	SYTL1	0.235308	0.287	0.07	1.63882e-143	3.12194e-139
Bas	ANXA2	0.488984	0.878	0.642	2.90651e-143	5.5369e-139
Bas	RPS5	0.406965	0.995	0.985	8.36121e-143	1.59281e-138
Bas	GAS6	0.240744	0.314	0.082	1.0877e-142	2.07206e-138
Bas	CHST9	0.238988	0.25	0.054	2.06698e-142	3.9376e-138
Bas	RPS3A	0.423911	0.996	0.983	1.87199e-141	3.56614e-137
Bas	ID1	0.587882	0.82	0.546	2.38386e-141	4.54125e-137
Bas	RPL27A	0.329761	1	0.999	1.20901e-140	2.30317e-136
Bas	RPS9	0.335092	1	0.998	1.57647e-136	3.00318e-132
Bas	RPL31	0.320156	0.998	0.997	1.36991e-135	2.60967e-131
Bas	FUS	0.500039	0.794	0.551	1.83804e-135	3.50146e-131
Bas	RPL29	0.371767	1	0.992	4.89532e-131	9.32558e-127
Bas	RPLP2	0.289048	1	0.999	1.90682e-130	3.63249e-126
Bas	PABPC1	0.533981	0.687	0.435	1.25862e-127	2.39768e-123
Bas	ZFP36L1	0.5404	0.742	0.479	1.66198e-127	3.16607e-123
Bas	RPL7	0.440235	0.986	0.964	4.9937e-127	9.51299e-123
Bas	MYC	0.350652	0.439	0.165	2.20648e-126	4.20334e-122
Bas	RHOC	0.295083	0.429	0.161	2.06131e-122	3.92679e-118
Bas	CAVIN2	0.227268	0.27	0.07	2.41522e-122	4.60099e-118
Bas	RPL35	0.320381	1	0.993	1.41194e-121	2.68974e-117
Bas	ID3	0.489161	0.705	0.413	3.39404e-121	6.46564e-117
Bas	BTF3	0.452132	0.87	0.722	3.56187e-116	6.78536e-112
Bas	DDIT3	0.402895	0.472	0.203	1.74819e-115	3.33031e-111
Bas	XIST	0.28711	0.324	0.101	1.80597e-115	3.44038e-111
Bas	PYCARD	0.201943	0.238	0.059	3.77759e-115	7.19632e-111
Bas	RPL7A	0.359264	0.993	0.983	1.02211e-114	1.94713e-110
Bas	RPL14	0.341604	0.994	0.988	9.57874e-114	1.82475e-109
Bas	SRSF2	0.422916	0.722	0.452	1.51117e-113	2.87877e-109
Bas	ZFAS1	0.404871	0.878	0.697	1.93074e-110	3.67805e-106
Bas	TUBB	0.317334	0.411	0.162	5.4302e-109	1.03445e-104
Bas	RPL4	0.40271	0.921	0.827	9.9328e-107	1.8922e-102
Bas	UBC	0.369533	0.987	0.968	5.67152e-101	1.08043e-96
Bas	PLK2	0.280733	0.378	0.144	8.17183e-101	1.55673e-96
Bas	OAT	0.304193	0.48	0.219	1.62546e-99	3.09651e-95
Bas	INTS6	0.375222	0.514	0.251	2.60899e-99	4.97012e-95
Bas	RPS15A	0.258453	1	0.999	6.8819e-99	1.311e-94
Bas	TP53TG1	0.208308	0.305	0.101	3.30809e-96	6.30192e-92
Bas	MARCKS	0.249867	0.343	0.124	7.46576e-95	1.42223e-90
Bas	C9orf3	0.296562	0.382	0.155	7.96233e-94	1.51682e-89
Bas	TCF7	0.25585	0.359	0.137	2.80974e-93	5.35256e-89
Bas	ADRB2	0.277589	0.366	0.144	1.76418e-92	3.36077e-88
Bas	RPL30	0.283968	0.998	0.985	6.17397e-92	1.17614e-87
Bas	RPL37	0.27557	0.998	0.987	8.65231e-90	1.64826e-85
Bas	SNHG8	0.376319	0.645	0.4	8.76318e-90	1.66939e-85
Bas	JPT1	0.290641	0.367	0.15	1.04734e-89	1.99519e-85
Bas	DNAJB1	0.451167	0.81	0.635	2.15996e-89	4.11472e-85
Bas	HES4	0.302869	0.368	0.146	2.73296e-89	5.20629e-85
Bas	IRF1	0.382744	0.573	0.317	9.85006e-89	1.87644e-84
Bas	CIRBP	0.342292	0.913	0.807	4.46689e-88	8.50942e-84
Bas	NPM1	0.412522	0.771	0.595	1.90297e-87	3.62515e-83
Bas	RPL37A	0.251832	1	0.996	8.77495e-87	1.67163e-82
Bas	RPL18	0.251853	0.999	0.993	5.52704e-86	1.0529e-81
Bas	LY6E	0.301619	0.55	0.28	6.40925e-86	1.22096e-81
Bas	RPS28	0.22946	1	0.999	1.6181e-85	3.08248e-81
Bas	CLDN1	0.237876	0.348	0.136	3.36949e-85	6.41888e-81
Bas	TMEM123	0.290379	0.436	0.201	4.54306e-85	8.65454e-81
Bas	CD9	0.397979	0.969	0.92	2.97771e-84	5.67253e-80
Bas	APP	0.245545	0.387	0.167	1.66615e-80	3.17401e-76
Bas	PRNP	0.216407	0.312	0.118	1.85267e-80	3.52934e-76
Bas	RPL39	0.457086	0.975	0.929	2.01271e-80	3.83422e-76
Bas	DHRS3	0.22038	0.285	0.103	4.67111e-78	8.89847e-74
Bas	AVPI1	0.200924	0.248	0.082	8.96323e-78	1.70749e-73
Bas	RPL23A	0.245245	0.999	0.996	3.21862e-77	6.13146e-73
Bas	LAMB3	0.218811	0.341	0.138	1.31251e-76	2.50033e-72
Bas	KLF5	0.314217	0.522	0.288	5.10825e-76	9.73122e-72
Bas	RPLP0	0.294513	0.993	0.968	1.94423e-75	3.70376e-71
Bas	CAV1	0.216739	0.378	0.162	5.34358e-75	1.01795e-70
Bas	ID4	0.335078	0.472	0.248	9.94505e-75	1.89453e-70
Bas	GADD45A	0.249865	0.338	0.141	2.86837e-74	5.46425e-70
Bas	TAX1BP3	0.232459	0.352	0.151	7.58451e-74	1.44485e-69
Bas	RPSA	0.326083	0.956	0.892	2.67214e-73	5.09043e-69
Bas	HIST1H4C	0.225468	0.331	0.138	5.14826e-73	9.80743e-69
Bas	LIMA1	0.209669	0.315	0.127	7.53965e-72	1.4363e-67
Bas	HSP90AB1	0.368484	0.797	0.674	1.02854e-71	1.95937e-67
Bas	RPS21	0.268165	0.981	0.945	2.06679e-71	3.93723e-67
Bas	CYBA	0.286713	0.416	0.193	5.85735e-71	1.11582e-66
Bas	NFE2L2	0.237822	0.383	0.177	4.19854e-70	7.99821e-66
Bas	RPL11	0.205557	1	0.999	5.42891e-70	1.03421e-65
Bas	YBX1	0.368984	0.798	0.657	3.53079e-69	6.72615e-65
Bas	EEF1D	0.286922	0.914	0.845	2.48546e-66	4.73479e-62
Bas	EIF1	0.230856	0.998	0.992	9.60938e-66	1.83059e-61
Bas	PRDX1	0.363929	0.761	0.609	1.16334e-65	2.21617e-61
Bas	KLF10	0.237276	0.41	0.203	1.00375e-64	1.91215e-60
Bas	NAP1L1	0.302127	0.574	0.358	7.29251e-64	1.38922e-59
Bas	H2AFZ	0.337952	0.634	0.438	4.20626e-63	8.01293e-59
Bas	FAU	0.209895	0.997	0.994	1.33125e-62	2.53604e-58
Bas	IMPDH2	0.205808	0.336	0.152	2.45344e-62	4.67379e-58
Bas	EIF4A2	0.322384	0.726	0.568	4.11936e-61	7.84738e-57
Bas	ALDH1A1	0.252175	0.394	0.196	1.18448e-60	2.25643e-56
Bas	MYADM	0.253025	0.438	0.23	2.91933e-60	5.56133e-56
Bas	CTGF	0.427322	0.459	0.257	3.25799e-60	6.20647e-56
Bas	MT-ND4	0.38293	0.992	0.971	3.35424e-60	6.38984e-56
Bas	CFL1	0.312955	0.818	0.69	8.82072e-60	1.68035e-55
Bas	DNAJA1	0.345311	0.627	0.445	7.10909e-59	1.35428e-54
Bas	SFN	0.249769	0.406	0.208	3.25956e-58	6.20945e-54
Bas	RPL5	0.250047	0.994	0.971	3.35184e-58	6.38525e-54
Bas	RPS25	0.20641	1	0.997	1.83094e-57	3.48795e-53
Bas	RDH11	0.299165	0.331	0.158	1.48887e-56	2.83631e-52
Bas	NACA	0.273593	0.911	0.845	3.25174e-56	6.19457e-52
Bas	CHCHD10	0.266521	0.435	0.241	5.05903e-56	9.63745e-52
Bas	MTRNR2L12	0.306752	0.624	0.434	1.5467e-55	2.94647e-51
Bas	SLC25A6	0.32046	0.817	0.718	2.10715e-55	4.01412e-51
Bas	TSC22D1	0.32304	0.808	0.69	2.78375e-55	5.30305e-51
Bas	RPL19	0.207477	1	0.998	1.47508e-53	2.81003e-49
Bas	SCPEP1	0.214033	0.375	0.191	2.67137e-53	5.08896e-49
Bas	GLUL	0.299742	0.491	0.305	4.15438e-53	7.91408e-49
Bas	TGIF1	0.214536	0.404	0.214	3.05299e-52	5.81595e-48
Bas	CCND1	0.321436	0.441	0.258	4.24719e-52	8.0909e-48
Bas	EEF1A1	0.238439	1	0.999	1.29869e-51	2.474e-47
Bas	MAFF	0.247212	0.499	0.299	1.45441e-51	2.77065e-47
Bas	RPL17	0.253092	0.606	0.412	1.80468e-51	3.43792e-47
Bas	TXNIP	0.217602	0.387	0.199	1.08503e-50	2.06699e-46
Bas	HERPUD1	0.300289	0.594	0.415	3.23188e-50	6.15673e-46
Bas	PKM	0.253035	0.534	0.347	1.00926e-48	1.92264e-44
Bas	DDX5	0.293805	0.842	0.764	7.2309e-48	1.37749e-43
Bas	RPS24	0.232066	0.995	0.992	1.13878e-47	2.16939e-43
Bas	H2AFX	0.210838	0.352	0.183	2.12069e-47	4.03991e-43
Bas	ZFP36	0.288407	0.969	0.913	3.83061e-47	7.29732e-43
Bas	EIF4A1	0.274647	0.616	0.452	3.14464e-46	5.99054e-42
Bas	CCNL1	0.290632	0.73	0.595	5.25285e-46	1.00067e-41
Bas	BRD2	0.263211	0.569	0.392	2.2308e-45	4.24968e-41
Bas	SOD3	0.291396	0.399	0.232	6.72439e-45	1.281e-40
Bas	STK17A	0.220406	0.358	0.194	1.50655e-44	2.86997e-40
Bas	C6orf48	0.234592	0.526	0.346	1.6179e-44	3.08209e-40
Bas	SAP18	0.257655	0.717	0.569	2.44077e-44	4.64967e-40
Bas	UBE2S	0.222748	0.332	0.177	4.52716e-44	8.62424e-40
Bas	SOD1	0.255243	0.681	0.533	9.30058e-44	1.77176e-39
Bas	RPS13	0.201011	0.994	0.988	1.03422e-43	1.97019e-39
Bas	NASP	0.230414	0.41	0.24	1.52954e-43	2.91378e-39
Bas	HNRNPA0	0.22855	0.58	0.394	1.79098e-43	3.41181e-39
Bas	TUBA1B	0.270238	0.62	0.452	4.42838e-43	8.43606e-39
Bas	CBR1	0.209821	0.298	0.152	1.56469e-42	2.98073e-38
Bas	UQCRH	0.263082	0.64	0.5	7.37617e-42	1.40516e-37
Bas	HNRNPA1	0.260608	0.78	0.695	9.16007e-42	1.74499e-37
Bas	NOP53	0.268729	0.726	0.6	1.94041e-41	3.69649e-37
Bas	PFDN5	0.206673	0.903	0.858	1.95148e-41	3.71757e-37
Bas	MT-CYB	0.261508	0.991	0.982	1.47925e-40	2.81797e-36
Bas	SRSF3	0.267751	0.707	0.579	2.28467e-40	4.3523e-36
Bas	MPZL2	0.200346	0.406	0.239	3.39677e-40	6.47084e-36
Bas	MCL1	0.245781	0.688	0.526	2.02995e-39	3.86705e-35
Bas	RPS17	0.254833	0.694	0.557	2.38107e-39	4.53593e-35
Bas	PPIA	0.245944	0.792	0.69	1.35205e-38	2.57565e-34
Bas	PLP2	0.202302	0.411	0.245	1.9799e-38	3.77171e-34
Bas	EIF3E	0.297307	0.616	0.491	2.06335e-38	3.93069e-34
Bas	PDLIM1	0.260495	0.645	0.504	2.38191e-38	4.53754e-34
Bas	GPX4	0.210675	0.883	0.805	2.40459e-38	4.58075e-34
Bas	MYLIP	0.216952	0.434	0.269	2.51539e-38	4.79183e-34
Bas	SRSF5	0.244896	0.702	0.586	2.87182e-38	5.47081e-34
Bas	SERBP1	0.215869	0.468	0.305	1.16565e-37	2.22056e-33
Bas	MTRNR2L8	0.29449	0.766	0.669	1.77442e-37	3.38027e-33
Bas	MT2A	0.302228	0.529	0.343	2.16791e-37	4.12987e-33
Bas	HIGD2A	0.217232	0.472	0.313	1.67346e-36	3.18794e-32
Bas	SKP1	0.228782	0.799	0.715	2.79093e-36	5.31671e-32
Bas	ERRFI1	0.243625	0.535	0.373	2.98096e-36	5.67873e-32
Bas	MORF4L1	0.225484	0.699	0.547	3.40623e-36	6.48887e-32
Bas	SRSF7	0.255231	0.611	0.478	6.45635e-36	1.22994e-31
Bas	FXYD3	0.205671	0.829	0.732	1.71423e-35	3.26561e-31
Bas	RPL36A	0.231449	0.672	0.538	4.54546e-35	8.65911e-31
Bas	ETS2	0.218262	0.471	0.318	4.881e-34	9.29831e-30
Bas	CEBPB	0.247604	0.638	0.493	4.97773e-34	9.48258e-30
Bas	ATP5MC2	0.215942	0.775	0.688	5.20195e-34	9.90972e-30
Bas	EEF2	0.250376	0.79	0.723	7.77027e-34	1.48024e-29
Bas	TRA2B	0.227236	0.615	0.466	2.94062e-33	5.60188e-29
Bas	MT1E	0.20496	0.564	0.407	3.08188e-33	5.87099e-29
Bas	CDKN1A	0.219814	0.408	0.26	7.96662e-33	1.51764e-28
Bas	RHOB	0.259058	0.642	0.519	9.64729e-33	1.83781e-28
Bas	ARF4	0.249198	0.619	0.498	4.5121e-32	8.59554e-28
Bas	COMMD6	0.218045	0.734	0.64	9.17927e-32	1.74865e-27
Bas	ATF4	0.239356	0.649	0.531	5.70682e-31	1.08715e-26
Bas	PNRC1	0.232347	0.689	0.563	7.87276e-30	1.49976e-25
Bas	BTG1	0.227879	0.689	0.58	1.07062e-29	2.03953e-25
Bas	EEF1B2	0.206662	0.728	0.625	1.52087e-27	2.89726e-23
Bas	CYCS	0.231201	0.523	0.41	9.74166e-27	1.85579e-22
Bas	SFPQ	0.218153	0.564	0.449	6.40937e-26	1.22099e-21
Bas	SH3BGRL3	0.225706	0.427	0.305	5.50627e-24	1.04894e-19
Bas	CTSD	0.251218	0.453	0.347	1.03311e-17	1.96807e-13
Bas	MT-ND3	0.213719	0.751	0.713	3.2844e-10	6.25679e-06
Bas	MTRNR2L1	0.276958	0.331	0.297	2.69869e-05	0.5141
ATI	AGER	2.64235	0.995	0.089	0	0
ATI	CAV1	1.95546	0.958	0.158	0	0
ATI	TNNC1	1.42205	0.896	0.125	0	0
ATI	MYL9	1.33655	0.854	0.157	0	0
ATI	ANXA3	0.765216	0.601	0.072	0	0
ATI	RTKN2	0.531297	0.35	0.005	0	0
ATI	SPOCK2	0.506822	0.376	0.001	0	0
ATI	CLIC5	0.467383	0.379	0.019	0	0
ATI	NTM	0.384728	0.222	0.005	0	0
ATI	NCKAP5	0.375729	0.329	0.013	0	0
ATI	SCEL	0.347768	0.274	0.01	0	0
ATI	EMP2	2.07187	0.984	0.428	5.15836e-285	9.82667e-281
ATI	CAV2	0.977193	0.728	0.131	8.31694e-285	1.58438e-280
ATI	IFI27	1.32788	0.843	0.19	4.06505e-271	7.74391e-267
ATI	TUBB6	0.304034	0.248	0.014	2.41297e-248	4.59671e-244
ATI	UPK3B	0.330172	0.222	0.011	2.96771e-238	5.65348e-234
ATI	KRT7	1.40548	0.924	0.383	5.98707e-216	1.14054e-211
ATI	SEMA3B	0.490667	0.384	0.042	8.67656e-214	1.65289e-209
ATI	S100A10	1.45282	1	0.794	2.11978e-205	4.03819e-201
ATI	ADIRF	1.62934	1	0.861	5.6442e-202	1.07522e-197
ATI	S100A6	1.00441	1	0.999	1.13306e-200	2.15848e-196
ATI	CLIC3	1.21727	0.864	0.334	3.81735e-200	7.27206e-196
ATI	WFS1	0.27832	0.24	0.017	1.32674e-195	2.52743e-191
ATI	FSTL3	0.207899	0.206	0.013	1.25908e-187	2.39855e-183
ATI	CST6	0.587052	0.386	0.051	2.06837e-175	3.94025e-171
ATI	ANKRD29	0.517185	0.449	0.071	1.70716e-173	3.25214e-169
ATI	IL32	0.764152	0.538	0.108	3.81513e-168	7.26783e-164
ATI	TMSB4X	0.856928	1	0.996	1.25031e-167	2.38184e-163
ATI	MYL6	0.92902	1	0.959	5.7959e-165	1.10412e-160
ATI	ANXA2	1.14827	0.956	0.649	8.96688e-159	1.70819e-154
ATI	ABCA7	0.461637	0.337	0.044	9.54217e-158	1.81778e-153
ATI	ARHGEF26	0.235969	0.206	0.016	7.06402e-154	1.3457e-149
ATI	AC027277.1	0.270931	0.251	0.025	5.20138e-151	9.90863e-147
ATI	C19orf33	0.828343	0.742	0.263	3.93732e-150	7.50059e-146
ATI	FXYD3	0.923964	0.982	0.733	7.59302e-148	1.44647e-143
ATI	LMO7	0.952371	0.789	0.359	2.04447e-135	3.89471e-131
ATI	CEACAM6	0.611287	0.431	0.082	2.48743e-134	4.73856e-130
ATI	TSPAN13	0.883964	0.757	0.33	1.20549e-128	2.29646e-124
ATI	ACTB	0.742517	1	0.98	3.92586e-125	7.47876e-121
ATI	GAS6	0.486247	0.433	0.088	1.35863e-124	2.58819e-120
ATI	MYL12A	0.87741	0.89	0.585	4.39083e-124	8.36453e-120
ATI	TMSB10	0.730025	1	0.984	2.30489e-114	4.39082e-110
ATI	B2M	0.818899	1	0.996	1.52007e-110	2.89573e-106
ATI	GGTLC1	0.50002	0.345	0.064	5.2832e-108	1.00645e-103
ATI	CD55	0.889721	0.77	0.39	1.11582e-107	2.12564e-103
ATI	TIMP3	0.364936	0.256	0.035	2.56555e-106	4.88738e-102
ATI	S100A4	1.49696	0.54	0.169	1.46201e-101	2.78513e-97
ATI	CD9	0.673604	1	0.921	3.68711e-100	7.02394e-96
ATI	POLR2L	0.670946	0.969	0.837	5.39304e-93	1.02737e-88
ATI	PLAC8	0.395722	0.352	0.072	8.72586e-93	1.66228e-88
ATI	HOPX	0.773732	0.966	0.693	1.43279e-92	2.72947e-88
ATI	KRT19	0.734793	0.969	0.691	4.93163e-90	9.39476e-86
ATI	CRIP1	0.480721	0.501	0.147	9.95031e-89	1.89553e-84
ATI	CYP4B1	0.753001	0.54	0.185	2.41174e-88	4.59436e-84
ATI	CALM2	0.644134	0.987	0.919	2.53421e-88	4.82766e-84
ATI	CD151	0.671167	0.689	0.348	1.05806e-83	2.01561e-79
ATI	C1orf198	0.281203	0.256	0.045	1.05561e-82	2.01094e-78
ATI	MYL12B	0.616256	0.89	0.712	1.26603e-80	2.41178e-76
ATI	LAMA3	0.225377	0.204	0.03	1.8942e-78	3.60846e-74
ATI	AHNAK	0.527532	0.512	0.187	4.70216e-72	8.95761e-68
ATI	VEGFA	0.452779	0.402	0.121	7.78607e-70	1.48325e-65
ATI	HCFC1R1	0.410101	0.413	0.126	2.63387e-68	5.01753e-64
ATI	EPS8L2	0.337213	0.36	0.098	4.54015e-68	8.64899e-64
ATI	RARRES3	0.509316	0.554	0.222	1.85148e-66	3.52707e-62
ATI	TAGLN	0.206803	0.201	0.034	2.95034e-66	5.62039e-62
ATI	TMOD3	0.347344	0.352	0.098	5.10785e-64	9.73046e-60
ATI	GPRC5A	0.636242	0.715	0.454	1.22505e-63	2.33372e-59
ATI	CLDN18	0.65629	0.71	0.417	2.04896e-60	3.90327e-56
ATI	DST	0.224658	0.204	0.038	8.10112e-60	1.54326e-55
ATI	IFI6	0.44849	0.319	0.085	9.05138e-60	1.72429e-55
ATI	DENND3	0.253615	0.217	0.043	4.67144e-59	8.89909e-55
ATI	VAMP8	0.564744	0.807	0.626	3.86774e-58	7.36804e-54
ATI	DSTN	0.511993	0.932	0.76	9.60631e-58	1.83e-53
ATI	CAVIN2	0.296524	0.298	0.076	6.40409e-57	1.21998e-52
ATI	RGCC	0.651635	0.507	0.216	7.81633e-56	1.48901e-51
ATI	RAB11FIP1	0.573405	0.645	0.369	2.24347e-55	4.27381e-51
ATI	TNS1	0.310629	0.305	0.087	3.13934e-53	5.98044e-49
ATI	ACTG1	0.436716	0.953	0.765	9.10899e-53	1.73526e-48
ATI	FOLR1	0.644896	0.812	0.609	1.84016e-51	3.5055e-47
ATI	DAPK2	0.325591	0.292	0.083	2.03795e-51	3.88229e-47
ATI	ATP5F1E	0.418323	0.995	0.93	1.60379e-49	3.05522e-45
ATI	PRDX1	0.613557	0.752	0.614	1.38282e-47	2.63428e-43
ATI	TMEM160	0.398399	0.47	0.202	5.042e-47	9.60501e-43
ATI	RDX	0.399271	0.384	0.146	4.87017e-46	9.27768e-42
ATI	CYSTM1	0.503786	0.689	0.464	1.03847e-45	1.97829e-41
ATI	PLEKHJ1	0.276339	0.329	0.113	7.92205e-42	1.50915e-37
ATI	SPTBN1	0.406947	0.46	0.214	1.25772e-41	2.39596e-37
ATI	PAPSS1	0.248646	0.256	0.075	2.3109e-41	4.40227e-37
ATI	PLS3	0.25798	0.324	0.11	2.4107e-41	4.59239e-37
ATI	CRIP2	0.40007	0.407	0.17	4.97315e-41	9.47386e-37
ATI	APLP2	0.504949	0.736	0.56	1.61497e-39	3.07651e-35
ATI	GSTP1	0.321653	1	0.975	1.72966e-39	3.29501e-35
ATI	RNASE1	0.41102	0.987	0.811	2.82929e-39	5.3898e-35
ATI	SPRYD7	0.211167	0.217	0.058	3.33233e-39	6.34808e-35
ATI	ISG15	0.279933	0.217	0.059	5.77731e-39	1.10058e-34
ATI	CAVIN1	0.370194	0.48	0.231	2.90531e-37	5.53462e-33
ATI	COX6C	0.386298	0.875	0.752	2.21153e-36	4.21297e-32
ATI	PCYOX1	0.214481	0.235	0.07	7.1297e-36	1.35821e-31
ATI	MSLN	0.416109	0.303	0.111	8.8401e-36	1.68404e-31
ATI	PDLIM2	0.357562	0.384	0.168	3.15361e-35	6.00763e-31
ATI	HPCAL1	0.370426	0.402	0.186	3.06785e-34	5.84426e-30
ATI	FLNA	0.332311	0.371	0.162	2.06531e-33	3.93441e-29
ATI	ITM2B	0.424593	0.812	0.689	2.2475e-33	4.28149e-29
ATI	LIMCH1	0.359555	0.522	0.292	2.30224e-33	4.38576e-29
ATI	DUSP1	0.412722	0.888	0.722	2.10678e-32	4.01342e-28
ATI	PRKCZ	0.230917	0.292	0.108	7.35842e-32	1.40178e-27
ATI	KLF6	0.410681	0.731	0.574	2.0462e-31	3.89801e-27
ATI	MRPL14	0.396516	0.71	0.569	2.99595e-31	5.70729e-27
ATI	NEDD9	0.312102	0.441	0.22	1.35776e-30	2.58654e-26
ATI	PPIA	0.352628	0.843	0.693	2.80488e-30	5.34329e-26
ATI	PLLP	0.264181	0.279	0.106	1.04263e-29	1.98621e-25
ATI	SLC39A8	0.397723	0.491	0.279	2.84697e-29	5.42348e-25
ATI	RRAS	0.217076	0.261	0.095	3.15892e-29	6.01774e-25
ATI	NKX2-1	0.404028	0.517	0.313	9.50875e-29	1.81142e-24
ATI	NDUFA4	0.302445	0.935	0.86	4.58994e-28	8.74383e-24
ATI	PPDPF	0.343003	0.911	0.84	1.02717e-27	1.95675e-23
ATI	KRT18	0.442915	0.885	0.792	7.34488e-27	1.3992e-22
ATI	ID3	0.467463	0.593	0.426	1.29175e-25	2.46078e-21
ATI	MYO1C	0.219402	0.253	0.1	2.07268e-24	3.94846e-20
ATI	SRP14	0.273503	0.872	0.783	3.78031e-24	7.2015e-20
ATI	TPM4	0.31162	0.352	0.178	6.9779e-24	1.32929e-19
ATI	LGALS3	0.343545	0.676	0.567	2.31038e-23	4.40128e-19
ATI	SFTA1P	0.385315	0.569	0.394	7.12249e-23	1.35683e-18
ATI	UBL5	0.283385	0.877	0.758	9.49205e-22	1.80824e-17
ATI	DYNLRB1	0.307591	0.54	0.386	3.09775e-20	5.90121e-16
ATI	TUBB	0.222948	0.342	0.173	4.24041e-20	8.07798e-16
ATI	IFITM3	0.298573	0.88	0.792	5.56779e-19	1.06066e-14
ATI	EDF1	0.270119	0.843	0.733	1.07881e-18	2.05513e-14
ATI	TSPAN4	0.255119	0.441	0.275	3.91112e-18	7.45068e-14
ATI	COX6A1	0.261171	0.833	0.768	4.97272e-18	9.47304e-14
ATI	ITGA3	0.20143	0.245	0.113	5.82974e-18	1.11057e-13
ATI	HLA-C	0.296124	0.794	0.734	1.93294e-17	3.68225e-13
ATI	C12orf49	0.210145	0.264	0.127	3.46064e-17	6.59253e-13
ATI	EFNA1	0.306198	0.415	0.269	1.11734e-15	2.12854e-11
ATI	AQP4	0.245945	0.295	0.156	1.12926e-15	2.15123e-11
ATI	SERF2	0.205674	1	0.978	1.69044e-15	3.22029e-11
ATI	HINT1	0.223954	0.856	0.798	4.07471e-15	7.76232e-11
ATI	ID1	0.273688	0.663	0.56	8.00019e-15	1.52404e-10
ATI	ARPC5	0.224895	0.363	0.223	3.19049e-14	6.07788e-10
ATI	TM4SF1	0.317094	0.833	0.687	3.67151e-14	6.99422e-10
ATI	PRSS8	0.256373	0.319	0.188	5.40793e-14	1.03021e-09
ATI	ITGB1	0.250371	0.392	0.257	7.49091e-14	1.42702e-09
ATI	NDUFS5	0.254642	0.71	0.633	7.97297e-14	1.51885e-09
ATI	TAX1BP3	0.207505	0.287	0.159	1.17838e-13	2.24482e-09
ATI	CYBRD1	0.21367	0.285	0.161	5.94477e-13	1.13248e-08
ATI	MMP24OS	0.266397	0.35	0.231	1.21935e-12	2.32287e-08
ATI	SUSD2	0.226641	0.379	0.252	5.71089e-12	1.08792e-07
ATI	PDXK	0.223336	0.303	0.184	5.95617e-12	1.13465e-07
ATI	NEDD8	0.270527	0.58	0.496	6.45623e-12	1.22991e-07
ATI	CD47	0.294309	0.483	0.378	8.78855e-12	1.67422e-07
ATI	MTRNR2L1	0.274629	0.441	0.296	1.12745e-11	2.14779e-07
ATI	HSD17B11	0.252922	0.324	0.208	2.0914e-11	3.98412e-07
ATI	BEX3	0.294839	0.577	0.532	2.28337e-11	4.34981e-07
ATI	PSME1	0.263753	0.504	0.415	2.52791e-11	4.81568e-07
ATI	HSD17B6	0.247008	0.321	0.207	4.14953e-11	7.90485e-07
ATI	TAGLN2	0.263373	0.692	0.653	4.46025e-11	8.49679e-07
ATI	CCND1	0.229265	0.384	0.266	9.23725e-11	1.7597e-06
ATI	TRAPPC1	0.238094	0.462	0.357	1.16935e-10	2.22761e-06
ATI	LY6E	0.254134	0.402	0.293	2.01755e-10	3.84343e-06
ATI	RHOA	0.277566	0.488	0.414	2.45102e-10	4.66919e-06
ATI	VSIG2	0.229097	0.36	0.249	3.67721e-10	7.00508e-06
ATI	ATP5ME	0.256387	0.554	0.496	7.17402e-10	1.36665e-05
ATI	MT-ND4	0.235363	0.99	0.972	7.47031e-10	1.42309e-05
ATI	RABAC1	0.248634	0.517	0.437	8.97042e-10	1.70887e-05
ATI	SDCBP	0.21756	0.527	0.426	1.93871e-09	3.69324e-05
ATI	NDUFA1	0.23229	0.587	0.55	2.33965e-09	4.45703e-05
ATI	COX5B	0.222799	0.7	0.675	2.48618e-09	4.73616e-05
ATI	SPINT2	0.259095	0.616	0.605	3.81295e-09	7.26368e-05
ATI	MT-ND2	0.268647	0.943	0.954	4.55733e-09	8.68171e-05
ATI	MT-ATP6	0.219314	0.963	0.928	5.4307e-09	0.000103455
ATI	TNFRSF12A	0.252673	0.488	0.382	6.82611e-09	0.000130037
ATI	HLA-B	0.254078	0.775	0.77	8.74537e-09	0.000166599
ATI	RBX1	0.239127	0.543	0.489	9.39611e-09	0.000178996
ATI	TSTD1	0.203462	0.744	0.673	1.45542e-08	0.000277258
ATI	WDR83OS	0.201273	0.551	0.504	1.5997e-08	0.000304743
ATI	ATP5MD	0.221648	0.501	0.441	4.11049e-08	0.000783048
ATI	MT-ND5	0.204053	0.71	0.691	1.15111e-07	0.00219286
ATI	TACSTD2	0.218528	0.624	0.568	1.21804e-07	0.00232037
ATI	CADM1	0.219152	0.373	0.29	2.00133e-07	0.00381254
ATI	NEDD4L	0.208644	0.462	0.412	3.12638e-06	0.0595575
ATI	MT-ND3	0.274087	0.679	0.716	6.01876e-05	1
Vas	IFI27	2.27773	0.99	0.19	0	0
Vas	ACKR1	1.80051	0.498	0.003	0	0
Vas	CLDN5	1.61184	0.765	0.006	0	0
Vas	VWF	1.42818	0.752	0.004	0	0
Vas	SPARCL1	1.41499	0.768	0.013	0	0
Vas	RAMP2	1.37479	0.81	0.011	0	0
Vas	FCN3	1.17322	0.311	0.007	0	0
Vas	GNG11	1.14993	0.733	0.01	0	0
Vas	TIMP3	1.12271	0.629	0.03	0	0
Vas	BST2	1.11537	0.733	0.029	0	0
Vas	GPX3	1.08182	0.616	0.035	0	0
Vas	RAMP3	1.01702	0.584	0.003	0	0
Vas	SRGN	0.857936	0.565	0.005	0	0
Vas	MT1M	0.849544	0.375	0.022	0	0
Vas	FAM107A	0.843468	0.552	0.006	0	0
Vas	CLEC14A	0.828235	0.556	0.001	0	0
Vas	TCF4	0.827566	0.641	0.047	0	0
Vas	NPDC1	0.825156	0.632	0.048	0	0
Vas	PRSS23	0.768445	0.502	0.039	0	0
Vas	PECAM1	0.705404	0.575	0.018	0	0
Vas	CALD1	0.673396	0.571	0.026	0	0
Vas	CALCRL	0.673099	0.549	0.002	0	0
Vas	PTPRB	0.663147	0.492	0.002	0	0
Vas	PCAT19	0.659502	0.527	0.014	0	0
Vas	ECSCR	0.640567	0.483	0.005	0	0
Vas	LDB2	0.630716	0.479	0.002	0	0
Vas	TMEM100	0.61724	0.321	0.001	0	0
Vas	A2M	0.604687	0.46	0.007	0	0
Vas	ITM2A	0.59625	0.444	0.005	0	0
Vas	ENG	0.594887	0.432	0.01	0	0
Vas	C7	0.585723	0.375	0.001	0	0
Vas	CPE	0.57323	0.337	0.006	0	0
Vas	CD93	0.543742	0.435	0.001	0	0
Vas	TSPAN7	0.53295	0.463	0.033	0	0
Vas	EMCN	0.51372	0.365	0.002	0	0
Vas	GIMAP7	0.499404	0.302	0.001	0	0
Vas	THBD	0.475724	0.368	0.007	0	0
Vas	SRPX	0.470556	0.368	0.001	0	0
Vas	DNASE1L3	0.45305	0.263	0.001	0	0
Vas	SH3BP5	0.45051	0.384	0.013	0	0
Vas	SPARC	0.440166	0.321	0.007	0	0
Vas	ICAM2	0.410242	0.365	0.012	0	0
Vas	VCAM1	0.388459	0.206	0.001	0	0
Vas	PTGDS	0.384855	0.225	0.002	0	0
Vas	SNCG	0.382026	0.305	0.014	0	0
Vas	SLCO2A1	0.381616	0.302	0.001	0	0
Vas	PLAT	0.364057	0.222	0.006	0	0
Vas	GIMAP4	0.354822	0.311	0.001	0	0
Vas	NRN1	0.337149	0.321	0.001	0	0
Vas	CCL14	0.335466	0.238	0.001	0	0
Vas	FAM167B	0.327952	0.26	0.002	0	0
Vas	JAM2	0.318302	0.27	0.002	0	0
Vas	ENPP2	0.317351	0.213	0.003	0	0
Vas	ACVRL1	0.314529	0.254	0.001	0	0
Vas	ADGRL4	0.310948	0.248	0	0	0
Vas	PLVAP	0.306127	0.229	0	0	0
Vas	LIMS2	0.296003	0.257	0.006	0	0
Vas	GMFG	0.288626	0.27	0.003	0	0
Vas	IFI44L	0.285569	0.263	0.007	0	0
Vas	LRRC32	0.279296	0.213	0.001	0	0
Vas	CYYR1	0.271864	0.241	0.001	0	0
Vas	CDH5	0.270028	0.267	0.001	0	0
Vas	COX7A1	0.250865	0.238	0.007	0	0
Vas	ENTPD1	0.249356	0.232	0.002	0	0
Vas	MYCT1	0.240395	0.206	0.005	0	0
Vas	ITGA5	0.238796	0.229	0.002	0	0
Vas	LEPR	0.236316	0.225	0.005	0	0
Vas	MMRN2	0.230728	0.21	0.001	0	0
Vas	TIE1	0.220393	0.219	0.003	0	0
Vas	S1PR1	0.214494	0.21	0.002	0	0
Vas	STXBP6	0.296588	0.248	0.009	8.41786e-300	1.6036e-295
Vas	NOTCH4	0.27025	0.225	0.007	1.21432e-295	2.31328e-291
Vas	PALMD	0.533937	0.41	0.03	3.01695e-284	5.74729e-280
Vas	PLAC9	0.292252	0.248	0.01	2.86045e-276	5.44917e-272
Vas	EGFL7	0.937132	0.581	0.069	7.54695e-276	1.43769e-271
Vas	IL33	0.473444	0.359	0.024	1.51357e-273	2.88336e-269
Vas	IGFBP7	1.79143	0.813	0.152	2.00904e-270	3.82722e-266
Vas	LIFR	0.609891	0.492	0.048	6.33532e-270	1.20688e-265
Vas	VAMP5	0.713507	0.61	0.078	3.82307e-259	7.28295e-255
Vas	TGFBR3	0.325109	0.263	0.013	1.98349e-255	3.77854e-251
Vas	CAV1	1.16129	0.835	0.163	3.34042e-252	6.3635e-248
Vas	TINAGL1	0.470654	0.422	0.038	7.92886e-242	1.51045e-237
Vas	PHLDA1	0.380588	0.321	0.021	1.56202e-240	2.97564e-236
Vas	CAVIN2	0.840501	0.562	0.073	8.56006e-237	1.63069e-232
Vas	LMCD1	0.444824	0.397	0.037	1.03636e-218	1.97426e-214
Vas	ABI3BP	0.24674	0.21	0.01	1.42818e-213	2.72069e-209
Vas	HLA-E	1.42056	0.968	0.417	2.27718e-209	4.33802e-205
Vas	GBP4	0.210488	0.206	0.01	2.98161e-201	5.67997e-197
Vas	MGP	0.961038	0.746	0.141	4.07764e-197	7.76791e-193
Vas	TMSB10	1.499	1	0.984	7.93011e-193	1.51069e-188
Vas	B2M	1.45232	1	0.996	1.13261e-180	2.15763e-176
Vas	CCDC85B	0.728101	0.625	0.124	5.18196e-175	9.87164e-171
Vas	HYAL2	0.772797	0.498	0.078	6.3071e-173	1.2015e-168
Vas	LTC4S	0.418974	0.375	0.043	2.09754e-166	3.99582e-162
Vas	HLA-B	1.34387	0.997	0.767	6.06715e-166	1.15579e-161
Vas	DEPP1	0.904515	0.53	0.096	6.42991e-161	1.2249e-156
Vas	EPAS1	0.993099	0.74	0.217	1.64967e-153	3.14262e-149
Vas	HLA-C	1.21822	0.978	0.731	3.79352e-147	7.22666e-143
Vas	ISG15	0.61921	0.394	0.056	3.79206e-141	7.22388e-137
Vas	TUBB6	0.208547	0.21	0.015	5.30565e-141	1.01073e-136
Vas	KCTD12	0.357924	0.327	0.038	5.9944e-140	1.14193e-135
Vas	VIM	1.25677	0.854	0.368	3.77756e-131	7.19625e-127
Vas	TNFSF10	0.827706	0.565	0.134	3.70049e-126	7.04944e-122
Vas	CRIP2	0.745951	0.632	0.167	8.25474e-126	1.57253e-121
Vas	IFITM3	1.02275	0.994	0.791	1.7873e-125	3.40481e-121
Vas	BMPR2	0.384533	0.346	0.048	2.1379e-125	4.0727e-121
Vas	HLA-A	1.06905	0.981	0.695	6.8919e-124	1.31291e-119
Vas	PCDH17	0.278703	0.213	0.018	2.75019e-123	5.23911e-119
Vas	IFI16	0.322696	0.314	0.04	5.24227e-123	9.98653e-119
Vas	TGM2	0.28064	0.248	0.026	4.4826e-118	8.53936e-114
Vas	GSN	0.7557	0.67	0.196	2.51118e-117	4.7838e-113
Vas	ARID5A	0.347822	0.289	0.036	8.77773e-117	1.67216e-112
Vas	FKBP1A	0.998798	0.74	0.302	9.53352e-116	1.81613e-111
Vas	TNFRSF10D	0.321891	0.295	0.038	3.58855e-115	6.83619e-111
Vas	CTNNAL1	0.487047	0.46	0.093	4.0808e-114	7.77393e-110
Vas	CARD16	0.330852	0.283	0.035	1.30911e-112	2.49386e-108
Vas	SOCS3	1.22356	0.851	0.493	3.63077e-109	6.91661e-105
Vas	MT2A	1.91794	0.778	0.346	9.65426e-108	1.83914e-103
Vas	SLC2A3	0.504384	0.4	0.075	6.53177e-105	1.2443e-100
Vas	MX1	0.240445	0.225	0.024	8.03015e-105	1.52974e-100
Vas	TMSB4X	0.754457	1	0.996	1.5852e-102	3.0198e-98
Vas	TXNIP	0.877308	0.622	0.202	3.41954e-101	6.51423e-97
Vas	TIMP1	0.798691	0.584	0.158	2.58553e-100	4.92543e-96
Vas	PRCP	0.371047	0.267	0.037	1.54781e-97	2.94858e-93
Vas	IFI6	0.465668	0.419	0.085	1.24807e-96	2.37757e-92
Vas	ITM2B	0.981467	0.898	0.688	2.73859e-96	5.21702e-92
Vas	APP	0.607663	0.581	0.172	3.58563e-93	6.83063e-89
Vas	ADGRG6	0.339381	0.216	0.026	1.2262e-91	2.33591e-87
Vas	SEC14L1	0.295923	0.305	0.05	1.28083e-89	2.43998e-85
Vas	RHOC	0.558792	0.562	0.169	2.20459e-88	4.19974e-84
Vas	EMP1	0.855938	0.562	0.18	1.223e-85	2.32982e-81
Vas	MKL2	0.250758	0.248	0.036	1.80763e-83	3.44353e-79
Vas	EDN1	0.626327	0.346	0.071	1.66765e-82	3.17688e-78
Vas	NRP1	0.216498	0.206	0.026	4.57217e-82	8.70998e-78
Vas	LPAR6	0.207116	0.203	0.025	8.26873e-82	1.57519e-77
Vas	KLF2	0.540508	0.463	0.122	1.02574e-81	1.95404e-77
Vas	PTMA	0.554226	1	0.998	1.97642e-79	3.76507e-75
Vas	WARS	0.298548	0.311	0.059	6.07692e-76	1.15765e-71
Vas	STOM	0.593605	0.613	0.237	1.01318e-71	1.93011e-67
Vas	PSMB9	0.392795	0.378	0.09	1.06508e-71	2.02897e-67
Vas	AP1S2	0.226916	0.229	0.035	5.24607e-71	9.99377e-67
Vas	JUNB	0.796304	1	0.91	4.13086e-70	7.86929e-66
Vas	PDK4	0.288328	0.235	0.038	7.94569e-69	1.51365e-64
Vas	HSPG2	0.36272	0.333	0.075	1.19626e-67	2.27887e-63
Vas	CAVIN1	0.559306	0.587	0.23	4.11027e-67	7.83007e-63
Vas	SLC9A3R2	0.712681	0.489	0.169	5.46201e-67	1.04051e-62
Vas	MYH9	0.39395	0.457	0.135	1.94099e-66	3.69759e-62
Vas	ARHGAP29	0.275909	0.292	0.06	2.28873e-65	4.36004e-61
Vas	MARCKSL1	0.50363	0.451	0.137	3.11516e-65	5.93438e-61
Vas	IFITM2	0.672815	0.768	0.48	1.03582e-60	1.97323e-56
Vas	IGFBP4	0.510814	0.505	0.186	1.01894e-59	1.94108e-55
Vas	ZBTB16	0.310063	0.308	0.071	4.74262e-59	9.03469e-55
Vas	CAV2	0.40664	0.441	0.138	2.19319e-58	4.17803e-54
Vas	NDRG1	0.408908	0.337	0.089	2.00216e-56	3.81412e-52
Vas	TM4SF1	0.783789	0.883	0.686	8.9356e-56	1.70223e-51
Vas	IRF1	0.694414	0.625	0.326	5.82199e-55	1.10909e-50
Vas	GUK1	0.590399	0.749	0.474	2.20944e-54	4.20898e-50
Vas	CD99	0.473103	0.521	0.209	7.0807e-54	1.34887e-49
Vas	GAS6	0.279206	0.346	0.091	9.70387e-54	1.84859e-49
Vas	AQP1	0.638463	0.552	0.243	1.67221e-52	3.18557e-48
Vas	ADAMTS1	0.270451	0.26	0.057	3.73802e-52	7.12094e-48
Vas	STARD3	0.203286	0.213	0.04	5.09175e-52	9.69978e-48
Vas	ACTN1	0.205072	0.232	0.046	1.20889e-51	2.30294e-47
Vas	ESAM	0.355925	0.362	0.106	1.68152e-51	3.20329e-47
Vas	MYL12A	0.632368	0.797	0.588	3.24804e-51	6.18752e-47
Vas	LGALS1	0.435343	0.346	0.095	4.77859e-51	9.10321e-47
Vas	LY6E	0.518012	0.622	0.289	1.63926e-50	3.12279e-46
Vas	NKTR	0.383368	0.397	0.132	1.0498e-47	1.99987e-43
Vas	CDC37	0.45273	0.527	0.23	3.56885e-47	6.79865e-43
Vas	RPGR	0.317997	0.248	0.057	4.2159e-47	8.03128e-43
Vas	CARHSP1	0.343355	0.33	0.098	1.1694e-45	2.2277e-41
Vas	KLF9	0.310134	0.314	0.091	3.784e-44	7.20853e-40
Vas	ARGLU1	0.780486	0.663	0.441	9.62807e-44	1.83415e-39
Vas	GNAI2	0.261165	0.292	0.081	5.62957e-43	1.07243e-38
Vas	ZFP36	0.620211	1	0.915	1.09919e-42	2.09396e-38
Vas	SPRY1	0.471343	0.235	0.057	2.06801e-42	3.93955e-38
Vas	DOCK9	0.230005	0.273	0.072	2.94166e-42	5.60386e-38
Vas	SH3BGRL3	0.447168	0.597	0.308	5.81666e-42	1.10807e-37
Vas	CFL1	0.512959	0.835	0.695	1.6186e-40	3.08343e-36
Vas	TPM4	0.387404	0.441	0.177	4.57677e-40	8.71875e-36
Vas	KLF4	0.566876	0.479	0.215	1.19368e-39	2.27396e-35
Vas	IL32	0.446066	0.34	0.113	6.53683e-39	1.24527e-34
Vas	HSPA1A	0.564442	0.714	0.46	8.15553e-39	1.55363e-34
Vas	SPTBN1	0.432602	0.476	0.214	1.20588e-38	2.2972e-34
Vas	DDIT4	0.338447	0.413	0.16	4.72686e-38	9.00466e-34
Vas	CLU	1.02849	0.587	0.362	6.21769e-38	1.18447e-33
Vas	H3F3B	0.433319	0.997	0.976	8.83224e-38	1.68254e-33
Vas	PDLIM5	0.256403	0.321	0.103	1.26064e-37	2.40151e-33
Vas	ITGB1	0.40764	0.521	0.256	8.3938e-37	1.59902e-32
Vas	RAB11A	0.420547	0.495	0.236	9.89336e-37	1.88469e-32
Vas	ZFP36L2	0.42443	0.467	0.207	1.35484e-36	2.58098e-32
Vas	IFITM1	0.314913	0.321	0.107	1.41484e-36	2.69526e-32
Vas	CMIP	0.211781	0.248	0.068	3.37962e-36	6.43817e-32
Vas	PLSCR1	0.306296	0.359	0.13	5.43305e-36	1.035e-31
Vas	HLA-F	0.284707	0.321	0.108	8.70904e-36	1.65907e-31
Vas	CTGF	0.824164	0.521	0.264	3.63935e-35	6.93296e-31
Vas	ADAM15	0.208343	0.244	0.069	2.0706e-34	3.9445e-30
Vas	ACTB	0.421859	1	0.98	2.20311e-34	4.19693e-30
Vas	MT1X	0.801087	0.454	0.213	7.70445e-34	1.4677e-29
Vas	CLIC4	0.212695	0.238	0.068	1.82429e-32	3.47527e-28
Vas	NFIB	0.251662	0.311	0.109	8.59983e-32	1.63827e-27
Vas	TSPAN14	0.209597	0.254	0.077	1.19081e-31	2.26849e-27
Vas	FXYD5	0.301813	0.346	0.131	1.30774e-31	2.49124e-27
Vas	CRIM1	0.320865	0.279	0.094	1.48494e-31	2.82882e-27
Vas	SERPINB6	0.358564	0.438	0.21	4.48224e-29	8.53866e-25
Vas	IL6ST	0.376528	0.419	0.198	5.82326e-29	1.10933e-24
Vas	PDLIM1	0.443314	0.679	0.509	3.24529e-28	6.18228e-24
Vas	ADIRF	0.521944	0.949	0.863	1.046e-27	1.99263e-23
Vas	TJP1	0.25049	0.381	0.164	3.57435e-27	6.80913e-23
Vas	IFNGR1	0.318338	0.327	0.137	4.46379e-27	8.50351e-23
Vas	BTG1	0.39342	0.737	0.584	6.31431e-27	1.20288e-22
Vas	WASF2	0.258319	0.349	0.147	1.26503e-26	2.40988e-22
Vas	ARL6IP1	0.406777	0.514	0.298	1.38477e-26	2.63798e-22
Vas	PPP1R15A	0.437464	0.813	0.688	7.90522e-26	1.50595e-21
Vas	TPM3	0.428155	0.492	0.288	1.15063e-25	2.19195e-21
Vas	GADD45B	0.383927	0.994	0.904	3.89917e-25	7.42792e-21
Vas	ACTG1	0.451868	0.917	0.766	4.39852e-25	8.37918e-21
Vas	HLA-DRB1	0.381913	0.908	0.776	5.28769e-25	1.0073e-20
Vas	MYL6	0.263937	1	0.959	1.45926e-24	2.77989e-20
Vas	POMP	0.348987	0.578	0.363	1.79487e-24	3.41922e-20
Vas	ETS2	0.39872	0.53	0.324	1.84204e-24	3.50908e-20
Vas	CAPZA2	0.39099	0.511	0.31	4.36213e-24	8.30985e-20
Vas	TACC1	0.404439	0.435	0.237	1.46003e-23	2.78136e-19
Vas	PSMB8	0.278055	0.321	0.138	4.05771e-23	7.72994e-19
Vas	S100A16	0.367944	0.41	0.218	8.72701e-23	1.6625e-18
Vas	ARHGDIB	0.264206	0.327	0.144	9.91408e-23	1.88863e-18
Vas	FOS	0.431863	0.997	0.955	1.32749e-22	2.52887e-18
Vas	TUBA1B	0.431193	0.648	0.459	2.18463e-22	4.16171e-18
Vas	SRP14	0.410421	0.908	0.782	6.22566e-22	1.18599e-17
Vas	SDCBP	0.426797	0.597	0.425	6.89902e-22	1.31426e-17
Vas	FOSL2	0.229793	0.26	0.101	9.31611e-22	1.77472e-17
Vas	DNAJA1	0.387851	0.61	0.453	1.11112e-21	2.11667e-17
Vas	AHNAK	0.25143	0.384	0.19	5.95775e-21	1.13495e-16
Vas	UGCG	0.316055	0.365	0.186	2.07448e-20	3.95188e-16
Vas	ID3	0.609368	0.568	0.427	3.14532e-20	5.99183e-16
Vas	HES1	0.397428	0.432	0.242	3.87781e-20	7.38723e-16
Vas	RDX	0.258131	0.321	0.148	4.84425e-20	9.2283e-16
Vas	GAPDH	0.372554	0.759	0.677	5.60104e-20	1.067e-15
Vas	CCL2	0.616123	0.289	0.122	7.78363e-20	1.48278e-15
Vas	TMOD3	0.217582	0.251	0.101	8.51958e-20	1.62298e-15
Vas	RRAS	0.200487	0.241	0.096	4.32991e-19	8.24848e-15
Vas	HSPA1B	0.406903	0.692	0.531	4.87358e-19	9.28417e-15
Vas	PRMT1	0.254874	0.397	0.213	5.54595e-19	1.0565e-14
Vas	DDX3X	0.349737	0.559	0.409	8.20175e-19	1.56243e-14
Vas	DUSP1	0.362722	0.844	0.724	1.04645e-18	1.99348e-14
Vas	RAP1B	0.258097	0.365	0.189	2.53133e-18	4.82219e-14
Vas	CDKN1A	0.376886	0.435	0.265	3.99519e-18	7.61083e-14
Vas	RAC1	0.334092	0.721	0.616	6.81857e-18	1.29894e-13
Vas	MGST2	0.256036	0.365	0.188	6.83592e-18	1.30224e-13
Vas	YBX3	0.418899	0.635	0.525	4.35823e-17	8.30243e-13
Vas	PHACTR2	0.226852	0.283	0.131	5.08392e-17	9.68487e-13
Vas	LEPROT	0.230068	0.305	0.147	6.32925e-17	1.20572e-12
Vas	TPM1	0.229035	0.365	0.196	2.09696e-16	3.9947e-12
Vas	XIST	0.224847	0.254	0.112	3.52843e-16	6.72165e-12
Vas	CALM1	0.307956	0.695	0.605	4.59767e-16	8.75856e-12
Vas	LIMA1	0.221414	0.286	0.135	6.21497e-16	1.18395e-11
Vas	ATOX1	0.224841	0.362	0.195	7.07672e-16	1.34812e-11
Vas	SNX3	0.291157	0.533	0.387	1.05829e-15	2.01604e-11
Vas	PSAP	0.252009	0.46	0.286	1.37837e-15	2.6258e-11
Vas	FUS	0.314516	0.648	0.563	1.66122e-15	3.16463e-11
Vas	TAF7	0.224309	0.324	0.167	1.90444e-15	3.62796e-11
Vas	TFPI	0.380568	0.527	0.381	4.31922e-15	8.22811e-11
Vas	TGFBR2	0.236947	0.34	0.187	5.0397e-15	9.60062e-11
Vas	2007-09-01	0.239514	0.356	0.199	5.99395e-15	1.14185e-10
Vas	TAGLN2	0.349846	0.771	0.652	1.09763e-14	2.09098e-10
Vas	HSP90B1	0.258525	0.457	0.297	1.27771e-14	2.43404e-10
Vas	EMP3	0.291849	0.289	0.146	1.32231e-14	2.519e-10
Vas	MYADM	0.320853	0.394	0.24	1.75727e-14	3.3476e-10
Vas	FCGRT	0.273203	0.483	0.337	2.55899e-14	4.87487e-10
Vas	RPL32	0.22177	1	1	6.65363e-14	1.26752e-09
Vas	ARL2	0.225467	0.34	0.191	3.53634e-13	6.73672e-09
Vas	CFLAR	0.232483	0.413	0.259	4.0933e-13	7.79773e-09
Vas	IER2	0.226373	0.965	0.846	1.18685e-12	2.26094e-08
Vas	TSC22D3	0.289461	0.492	0.342	1.27485e-12	2.42858e-08
Vas	IL1R1	0.215103	0.276	0.146	1.34595e-12	2.56404e-08
Vas	NEDD9	0.239662	0.359	0.222	1.67687e-12	3.19444e-08
Vas	BHLHE40	0.256804	0.34	0.205	8.38348e-12	1.59705e-07
Vas	GSTK1	0.21073	0.381	0.243	3.06613e-11	5.84098e-07
Vas	JMJD1C	0.248949	0.371	0.245	6.41911e-11	1.22284e-06
Vas	SRSF5	0.259012	0.673	0.592	2.08815e-10	3.97792e-06
Vas	CD74	0.237218	0.978	0.955	4.90843e-10	9.35055e-06
Vas	SERTAD1	0.261375	0.597	0.515	5.07385e-10	9.66569e-06
Vas	SGK1	0.233395	0.371	0.242	6.12647e-10	1.16709e-05
Vas	NAMPT	0.28103	0.508	0.392	8.97692e-10	1.7101e-05
Vas	RHOB	0.369053	0.59	0.525	1.21291e-09	2.3106e-05
Vas	FNIP2	0.210577	0.327	0.205	1.28532e-09	2.44854e-05
Vas	HLA-DRB5	0.326679	0.457	0.345	1.29004e-09	2.45753e-05
Vas	YBX1	0.259798	0.721	0.664	1.33259e-09	2.53858e-05
Vas	LAPTM4A	0.207415	0.689	0.618	2.35906e-09	4.49402e-05
Vas	EGR1	0.276171	0.762	0.661	2.91319e-09	5.54963e-05
Vas	SON	0.239365	0.511	0.425	9.55782e-09	0.000182076
Vas	ENY2	0.213311	0.4	0.299	1.93771e-08	0.000369134
Vas	CD151	0.208491	0.454	0.353	3.64642e-08	0.000694643
Vas	CD59	0.314582	0.527	0.455	1.38539e-07	0.00263916
Vas	CNN3	0.214989	0.435	0.339	2.53204e-07	0.00482353
Vas	MIDN	0.233499	0.451	0.361	5.48735e-07	0.0104534
Vas	ID1	0.354434	0.622	0.561	5.51186e-07	0.0105001
Vas	NASP	0.227843	0.33	0.249	1.58185e-06	0.0301343
Vas	EID1	0.210369	0.473	0.41	3.43327e-06	0.0654038
Vas	SRSF2	0.205084	0.511	0.467	5.3474e-06	0.101868
Vas	TUBA1A	0.22828	0.394	0.316	1.25463e-05	0.239008
Vas	S100A4	0.537653	0.229	0.176	0.00115907	1
SM	TAGLN	3.50282	1	0.033	0	0
SM	ACTA2	3.08607	1	0.009	0	0
SM	TPM2	2.79983	0.955	0.042	0	0
SM	CALD1	2.18343	1	0.03	0	0
SM	PPP1R14A	1.91458	0.977	0.006	0	0
SM	PLAC9	1.52641	0.852	0.01	0	0
SM	MYH11	1.49162	0.886	0.004	0	0
SM	SPARCL1	1.28147	0.886	0.021	0	0
SM	BGN	1.17191	0.67	0.002	0	0
SM	MFAP4	1.08738	0.716	0.003	0	0
SM	ACTG2	1.03163	0.557	0	0	0
SM	CNN1	0.99761	0.67	0.001	0	0
SM	CRYAB	0.942092	0.659	0.011	0	0
SM	FHL1	0.925145	0.557	0.013	0	0
SM	WISP2	0.914147	0.602	0.002	0	0
SM	NDUFA4L2	0.834119	0.455	0.007	0	0
SM	DES	0.805501	0.455	0	0	0
SM	COL6A2	0.801604	0.602	0.006	0	0
SM	COX7A1	0.727547	0.602	0.008	0	0
SM	FXYD1	0.66437	0.625	0.017	0	0
SM	COX4I2	0.609841	0.386	0	0	0
SM	LMOD1	0.590573	0.398	0.001	0	0
SM	NEXN	0.576762	0.489	0.008	0	0
SM	AEBP1	0.574678	0.443	0.003	0	0
SM	PLN	0.519875	0.443	0	0	0
SM	EGFL6	0.51627	0.352	0.003	0	0
SM	MCAM	0.507042	0.386	0.005	0	0
SM	AOC3	0.495583	0.341	0.003	0	0
SM	COL1A2	0.461378	0.318	0.002	0	0
SM	PRELP	0.436954	0.33	0.004	0	0
SM	RASL12	0.397023	0.341	0.001	0	0
SM	ADH1B	0.396813	0.261	0.003	0	0
SM	WFDC1	0.377463	0.33	0.005	0	0
SM	INMT	0.370827	0.284	0.003	0	0
SM	SLIT3	0.350244	0.273	0.001	0	0
SM	FRZB	0.333383	0.273	0.001	0	0
SM	TBX2	0.31678	0.239	0.002	0	0
SM	TBX2-AS1	0.275312	0.261	0.001	0	0
SM	PDGFRB	0.267177	0.227	0	0	0
SM	F10	0.266706	0.25	0.001	0	0
SM	COL14A1	0.258129	0.216	0.001	0	0
SM	NTRK3	0.240482	0.227	0.001	0	0
SM	FOXS1	0.213906	0.216	0	0	0
SM	TCF21	0.209415	0.205	0.001	0	0
SM	SGCA	0.204271	0.227	0.001	0	0
SM	PDLIM7	0.711242	0.523	0.014	1.38687e-304	2.64199e-300
SM	ELN	0.55195	0.375	0.007	5.82969e-304	1.11056e-299
SM	GJA4	0.299434	0.205	0.002	4.26217e-281	8.11944e-277
SM	GPX3	1.34149	0.795	0.041	7.86407e-267	1.49811e-262
SM	SPARC	0.818793	0.42	0.011	4.01777e-264	7.65386e-260
SM	TIMP3	1.07861	0.75	0.037	1.3444e-260	2.56108e-256
SM	TINAGL1	0.924969	0.784	0.041	8.78326e-258	1.67321e-253
SM	CRISPLD2	0.591634	0.42	0.012	5.93442e-239	1.13051e-234
SM	ITGA1	0.349567	0.364	0.009	2.69434e-237	5.13271e-233
SM	A2M	0.69144	0.409	0.012	2.35388e-218	4.48415e-214
SM	SNCG	0.640045	0.466	0.017	1.87822e-213	3.57801e-209
SM	CPE	0.404808	0.352	0.01	4.21214e-205	8.02412e-201
SM	LTBP1	0.254839	0.216	0.004	4.41144e-188	8.4038e-184
SM	KCNMB1	0.26352	0.216	0.004	1.68383e-172	3.20769e-168
SM	LGALS1	1.96254	0.92	0.096	8.5397e-171	1.62681e-166
SM	SPEG	0.298025	0.205	0.004	7.06112e-167	1.34514e-162
SM	CARMN	0.237244	0.205	0.004	2.37725e-161	4.52867e-157
SM	MYLK	0.787065	0.534	0.031	2.43192e-154	4.6328e-150
SM	CSRP2	0.567824	0.455	0.023	2.26369e-153	4.31232e-149
SM	MFGE8	0.92765	0.67	0.052	9.29159e-150	1.77005e-145
SM	FAM13C	0.217298	0.227	0.006	1.07861e-145	2.05474e-141
SM	TGFB1I1	0.597844	0.625	0.046	1.38433e-141	2.63714e-137
SM	IGFBP5	1.18056	0.568	0.042	1.99391e-132	3.7984e-128
SM	IGFBP7	2.36965	1	0.159	1.61272e-131	3.07223e-127
SM	TNNT2	0.423101	0.386	0.019	8.5584e-130	1.63037e-125
SM	SMTN	0.325354	0.364	0.017	7.3822e-129	1.40631e-124
SM	MT1M	0.740067	0.443	0.026	9.29957e-128	1.77157e-123
SM	COL4A2	0.277379	0.227	0.006	4.27408e-127	8.14212e-123
SM	MYL9	2.67155	0.977	0.167	2.2463e-126	4.2792e-122
SM	PALLD	0.521364	0.466	0.029	2.89502e-124	5.51501e-120
SM	HOTAIRM1	0.261697	0.205	0.005	5.27142e-124	1.00421e-119
SM	NOTCH3	0.316229	0.364	0.018	9.96048e-121	1.89747e-116
SM	MYH10	0.410502	0.33	0.015	1.62398e-119	3.09368e-115
SM	DCN	0.393517	0.239	0.008	5.092e-119	9.70027e-115
SM	AKAP12	0.265579	0.216	0.006	1.83418e-117	3.49411e-113
SM	ACTN1	0.653771	0.568	0.047	7.57916e-116	1.44383e-111
SM	RARRES2	0.767549	0.614	0.058	1.36983e-110	2.60952e-106
SM	ISYNA1	0.472962	0.443	0.031	4.7175e-105	8.98684e-101
SM	MAP7D3	0.206034	0.216	0.008	8.46361e-98	1.61232e-93
SM	EFHD1	0.309698	0.227	0.009	1.70238e-97	3.24304e-93
SM	TPM1	1.94105	0.932	0.195	2.33517e-97	4.44851e-93
SM	MGP	1.81856	0.886	0.148	2.79203e-96	5.31882e-92
SM	CAVIN3	1.20802	0.795	0.125	2.4484e-95	4.6642e-91
SM	COL18A1	0.255731	0.25	0.011	3.64432e-95	6.94242e-91
SM	DKK3	0.380682	0.273	0.013	2.28209e-92	4.34738e-88
SM	PDK4	0.660718	0.466	0.04	9.98894e-92	1.90289e-87
SM	MSRB3	0.236997	0.261	0.012	1.67715e-91	3.19496e-87
SM	MAP1B	0.290253	0.295	0.017	1.33058e-86	2.53476e-82
SM	GYPC	0.241271	0.227	0.01	1.33159e-86	2.53668e-82
SM	CSRP1	1.1342	0.75	0.126	2.88374e-83	5.49352e-79
SM	ANXA6	0.293491	0.284	0.016	2.17656e-82	4.14634e-78
SM	CAV1	0.991562	0.909	0.171	4.82678e-82	9.19502e-78
SM	INPP4B	0.213454	0.216	0.009	2.51133e-81	4.78408e-77
SM	C2orf40	0.719867	0.5	0.051	1.03676e-78	1.97503e-74
SM	COL6A1	0.22625	0.25	0.014	2.88317e-75	5.49244e-71
SM	FLNA	1.25278	0.795	0.163	2.36834e-74	4.51168e-70
SM	GNG11	0.293656	0.295	0.021	2.52692e-68	4.81378e-64
SM	FILIP1L	0.356075	0.239	0.015	1.52311e-61	2.90152e-57
SM	CRIP2	0.949109	0.773	0.172	9.00684e-61	1.7158e-56
SM	SOD3	1.19523	0.841	0.238	2.62962e-60	5.00942e-56
SM	FN1	0.64671	0.33	0.032	1.19658e-55	2.27949e-51
SM	LMCD1	0.456889	0.375	0.041	1.57245e-54	2.99552e-50
SM	DST	0.337137	0.364	0.039	7.08045e-53	1.34883e-48
SM	IGFBP6	0.376069	0.33	0.033	4.39076e-52	8.36441e-48
SM	RAMP1	0.4787	0.341	0.036	4.67548e-52	8.90678e-48
SM	ILK	0.532334	0.602	0.111	4.31624e-51	8.22243e-47
SM	RCAN2	0.305193	0.25	0.02	8.84948e-51	1.68583e-46
SM	SSPN	0.226353	0.205	0.014	2.14592e-50	4.08797e-46
SM	TGM2	0.324827	0.295	0.028	1.12529e-49	2.14368e-45
SM	VIM	1.40601	0.932	0.373	1.38537e-49	2.63912e-45
SM	GSN	0.784908	0.784	0.202	8.65716e-49	1.64919e-44
SM	FSTL3	0.205913	0.216	0.016	3.71758e-48	7.08199e-44
SM	ADAMTS1	0.48257	0.42	0.059	1.12724e-46	2.14739e-42
SM	DSTN	1.26168	0.977	0.762	5.52436e-45	1.05239e-40
SM	CRIM1	0.490009	0.523	0.095	1.92713e-44	3.67118e-40
SM	ACTB	1.35908	1	0.98	4.42541e-44	8.4304e-40
SM	MYL6	1.00038	1	0.96	6.99627e-43	1.33279e-38
SM	SDC2	0.505863	0.545	0.106	1.68447e-42	3.20891e-38
SM	PPP1R12B	0.326981	0.318	0.038	2.83784e-42	5.40608e-38
SM	SELENOM	1.21724	0.886	0.463	4.34313e-42	8.27366e-38
SM	C12orf75	0.429262	0.466	0.075	1.66553e-41	3.17284e-37
SM	NBL1	0.21376	0.261	0.027	2.00116e-40	3.81222e-36
SM	PRKG1	0.258541	0.25	0.025	1.01019e-39	1.92442e-35
SM	TUBB6	0.218186	0.205	0.018	2.57349e-38	4.9025e-34
SM	ADIRF	1.32024	0.966	0.864	5.60274e-36	1.06732e-31
SM	TIMP2	0.211557	0.25	0.028	5.18133e-35	9.87043e-31
SM	LTBP4	0.345133	0.341	0.052	4.2799e-34	8.15321e-30
SM	PRSS23	0.369387	0.318	0.045	5.35172e-34	1.0195e-29
SM	LHFPL6	0.346787	0.318	0.047	3.28897e-33	6.26549e-29
SM	APOE	0.6197	0.205	0.022	1.33262e-31	2.53864e-27
SM	TIMP1	1.09312	0.591	0.163	1.46586e-31	2.79245e-27
SM	2011-09-01	0.342469	0.33	0.054	4.02621e-31	7.66993e-27
SM	TLN1	0.419097	0.42	0.084	6.90825e-31	1.31602e-26
SM	ZFHX3	0.34564	0.386	0.071	1.02113e-30	1.94525e-26
SM	2007-09-01	0.847074	0.625	0.2	1.27357e-30	2.42616e-26
SM	PDLIM3	0.493029	0.443	0.095	6.44711e-30	1.22817e-25
SM	FAM129A	0.241656	0.216	0.025	7.1694e-30	1.36577e-25
SM	CAVIN1	0.663473	0.682	0.233	8.85754e-30	1.68736e-25
SM	PPP1R12A	0.373743	0.386	0.074	1.96993e-29	3.75272e-25
SM	ITGB1	0.779632	0.693	0.258	1.24571e-28	2.37308e-24
SM	PFN2	0.278399	0.398	0.077	1.88861e-28	3.59781e-24
SM	HSPB1	0.812576	1	0.879	3.04113e-28	5.79335e-24
SM	HES4	0.529368	0.568	0.156	1.20758e-27	2.30045e-23
SM	FERMT2	0.395078	0.409	0.088	2.17234e-27	4.1383e-23
SM	VCL	0.247657	0.341	0.061	3.2268e-27	6.14706e-23
SM	HCFC1R1	0.446701	0.5	0.13	6.66378e-27	1.26945e-22
SM	NDUFA4	0.67131	0.943	0.861	3.4104e-26	6.49681e-22
SM	MT2A	1.296	0.75	0.352	2.27987e-25	4.34314e-21
SM	EHD2	0.217119	0.284	0.047	4.07576e-25	7.76432e-21
SM	GAS6	0.360029	0.409	0.093	1.14163e-24	2.17481e-20
SM	ROCK1	0.369105	0.398	0.091	2.50127e-24	4.76491e-20
SM	PLS3	0.366928	0.443	0.113	3.04346e-23	5.79779e-19
SM	LBH	0.370323	0.398	0.093	4.62299e-23	8.80679e-19
SM	C1S	0.293265	0.261	0.045	5.26387e-23	1.00277e-18
SM	GPM6B	0.264186	0.307	0.059	1.07971e-22	2.05684e-18
SM	PKIG	0.299106	0.284	0.052	1.10156e-22	2.09848e-18
SM	CAV2	0.417944	0.489	0.141	1.98107e-22	3.77394e-18
SM	ZBTB16	0.303057	0.341	0.074	3.1999e-22	6.09581e-18
SM	NDRG2	0.310073	0.284	0.054	3.90879e-22	7.44624e-18
SM	CRIP1	0.574835	0.5	0.153	4.12164e-22	7.85173e-18
SM	ACTG1	0.675024	0.977	0.768	3.14757e-21	5.99613e-17
SM	KANK2	0.292668	0.261	0.049	6.55134e-21	1.24803e-16
SM	RHOC	0.447126	0.523	0.174	3.44062e-20	6.55437e-16
SM	YBX1	0.672502	0.886	0.664	2.73022e-19	5.20107e-15
SM	PTMA	0.391604	1	0.998	3.05789e-19	5.82528e-15
SM	THBS1	0.392518	0.318	0.074	6.64105e-19	1.26512e-14
SM	PTK2	0.291329	0.352	0.089	1.29979e-18	2.47609e-14
SM	CCDC107	0.44102	0.443	0.14	2.73529e-18	5.21073e-14
SM	LPP	0.46136	0.364	0.103	4.99983e-18	9.52467e-14
SM	CTSL	0.314412	0.307	0.071	5.21971e-18	9.94355e-14
SM	MTHFD2	0.222809	0.227	0.042	6.28472e-18	1.19724e-13
SM	TUBB	0.493896	0.489	0.175	7.59436e-18	1.44673e-13
SM	PPP1CB	0.688422	0.534	0.22	9.09018e-18	1.73168e-13
SM	SERPING1	0.571751	0.5	0.197	2.30981e-17	4.40019e-13
SM	ZYX	0.230245	0.205	0.036	2.45613e-17	4.67893e-13
SM	CYFIP2	0.256401	0.205	0.037	5.69163e-17	1.08426e-12
SM	MYH9	0.350232	0.42	0.139	9.79732e-16	1.86639e-11
SM	CD99	0.466861	0.511	0.213	3.29833e-15	6.28332e-11
SM	VAMP5	0.280587	0.318	0.086	5.22938e-15	9.96197e-11
SM	WDR1	0.31567	0.375	0.115	5.69713e-15	1.0853e-10
SM	ACTN4	0.474908	0.534	0.242	5.1166e-14	9.74711e-10
SM	GUCY1A1	0.20082	0.216	0.048	1.33196e-13	2.53738e-09
SM	CALM2	0.446671	1	0.92	3.35419e-13	6.38973e-09
SM	MAGED2	0.319446	0.375	0.132	7.89901e-13	1.50476e-08
SM	GAPDH	0.555321	0.807	0.678	1.12059e-12	2.13472e-08
SM	YWHAH	0.304191	0.455	0.176	2.25612e-12	4.2979e-08
SM	TPM4	0.504638	0.443	0.18	4.39745e-12	8.37715e-08
SM	TSPAN8	0.218495	0.295	0.085	5.83489e-12	1.11155e-07
SM	SORBS2	0.410165	0.284	0.088	6.68382e-12	1.27327e-07
SM	CD151	0.591901	0.602	0.354	1.61787e-11	3.08204e-07
SM	TMEM106C	0.314338	0.239	0.066	1.81782e-11	3.46294e-07
SM	RHOA	0.461401	0.682	0.414	1.87424e-11	3.57043e-07
SM	NENF	0.406396	0.58	0.33	2.13516e-11	4.06748e-07
SM	SVIL	0.255919	0.284	0.09	4.47572e-11	8.52626e-07
SM	CST3	0.601791	0.977	0.892	8.51655e-11	1.6224e-06
SM	S100A4	1.05183	0.398	0.175	1.01357e-10	1.93084e-06
SM	ESAM	0.280258	0.318	0.109	1.17702e-10	2.24222e-06
SM	TCEAL4	0.503198	0.545	0.29	1.62407e-10	3.09386e-06
SM	H2AFJ	0.447435	0.557	0.302	1.7173e-10	3.27145e-06
SM	EID1	0.434208	0.636	0.41	2.26204e-10	4.30918e-06
SM	HMGB1	0.333259	0.909	0.749	2.42354e-10	4.61685e-06
SM	LAPTM4A	0.337979	0.784	0.618	4.50038e-10	8.57323e-06
SM	AP3S1	0.242985	0.375	0.149	5.92213e-10	1.12817e-05
SM	PFN1	0.45023	0.807	0.682	7.56145e-10	1.44046e-05
SM	DEPP1	0.296562	0.295	0.102	8.09056e-10	1.54125e-05
SM	DCTN2	0.239724	0.307	0.109	8.47189e-10	1.61389e-05
SM	EMP3	0.403836	0.352	0.147	2.45363e-09	4.67417e-05
SM	C5orf24	0.255784	0.295	0.108	4.80303e-09	9.14977e-05
SM	CCNI	0.348657	0.693	0.472	5.5627e-09	0.000105969
SM	TUBA1B	0.540789	0.614	0.461	6.38988e-09	0.000121727
SM	ITM2B	0.372978	0.852	0.691	6.55795e-09	0.000124929
SM	SKP1	0.344656	0.841	0.719	7.64877e-09	0.000145709
SM	C1R	0.428417	0.318	0.13	1.10125e-08	0.000209788
SM	SPOP	0.205858	0.284	0.103	1.25467e-08	0.000239015
SM	CFL1	0.400292	0.795	0.697	1.28623e-08	0.000245027
SM	PDLIM5	0.264377	0.284	0.105	1.6293e-08	0.000310382
SM	SH3BGRL	0.377911	0.386	0.184	3.62745e-08	0.000691028
SM	PTMS	0.360205	0.625	0.427	5.05293e-08	0.000962583
SM	MT1X	0.66119	0.432	0.216	5.94159e-08	0.00113187
SM	RSL24D1	0.330633	0.523	0.313	6.80227e-08	0.00129583
SM	NDUFB10	0.366091	0.568	0.372	7.24931e-08	0.00138099
SM	LAMB2	0.203731	0.239	0.084	1.21567e-07	0.00231585
SM	DRAP1	0.254134	0.409	0.202	1.35185e-07	0.00257527
SM	MGST3	0.360588	0.75	0.589	1.40562e-07	0.00267771
SM	ID4	0.347138	0.466	0.26	1.46276e-07	0.00278655
SM	IDH3G	0.200261	0.273	0.108	2.27232e-07	0.00432877
SM	C9orf3	0.237379	0.364	0.167	2.58028e-07	0.00491544
SM	C12orf57	0.311598	0.625	0.392	2.73805e-07	0.00521599
SM	TMSB4X	0.304527	1	0.996	2.78694e-07	0.00530912
SM	EPAS1	0.204356	0.443	0.224	5.18348e-07	0.00987454
SM	SPATS2L	0.231786	0.33	0.145	5.38355e-07	0.0102557
SM	CTGF	0.479026	0.477	0.267	6.53032e-07	0.0124403
SM	IFITM3	0.340314	0.886	0.794	6.7897e-07	0.0129344
SM	ARPC5	0.278905	0.409	0.225	7.54279e-07	0.014369
SM	CCDC124	0.241915	0.307	0.138	1.06917e-06	0.0203677
SM	COPS6	0.24838	0.375	0.186	1.07976e-06	0.0205694
SM	ID3	0.269527	0.636	0.428	2.12486e-06	0.0404786
SM	PRNP	0.270881	0.284	0.129	2.71171e-06	0.051658
SM	MPHOSPH8	0.218824	0.341	0.165	3.31617e-06	0.0631731
SM	ARID5B	0.276427	0.341	0.172	3.9739e-06	0.0757029
SM	ARHGDIB	0.298859	0.307	0.146	5.0351e-06	0.0959186
SM	DDX24	0.212235	0.477	0.274	5.10205e-06	0.0971941
SM	TSC22D3	0.338531	0.511	0.344	8.41274e-06	0.160263
SM	CNN3	0.335442	0.511	0.34	8.74015e-06	0.1665
SM	ADH5	0.247545	0.307	0.152	1.12617e-05	0.214536
SM	SOD1	0.279912	0.682	0.54	1.13647e-05	0.216498
SM	PCNP	0.292946	0.432	0.259	1.23347e-05	0.234976
SM	RPL5	0.218769	1	0.973	1.91759e-05	0.3653
SM	PSAP	0.283871	0.443	0.288	1.95338e-05	0.372119
SM	HP1BP3	0.211516	0.341	0.178	2.38108e-05	0.453596
SM	RAB34	0.232593	0.318	0.166	2.48941e-05	0.474233
SM	MYADM	0.233949	0.42	0.241	3.01399e-05	0.574164
SM	BCAM	0.299545	0.386	0.23	3.71159e-05	0.707057
SM	PFDN5	0.211484	0.92	0.86	4.72312e-05	0.899755
SM	CMPK1	0.22777	0.432	0.258	4.89674e-05	0.932829
SM	TCEAL8	0.200867	0.352	0.197	6.4702e-05	1
SM	MYL12A	0.271268	0.693	0.591	7.69261e-05	1
SM	MORF4L1	0.28064	0.648	0.555	0.000175112	1
SM	CNBP	0.236077	0.511	0.345	0.000202126	1
SM	FIS1	0.232673	0.58	0.444	0.000207488	1
SM	C11orf96	0.440355	0.58	0.477	0.000232608	1
SM	SYF2	0.209144	0.341	0.199	0.000252404	1
SM	TXNIP	0.248461	0.352	0.209	0.000291067	1
SM	NTN4	0.236874	0.284	0.157	0.000313493	1
SM	JUNB	0.285878	0.977	0.911	0.000553376	1
SM	RABAC1	0.271324	0.591	0.438	0.000666326	1
SM	ELOB	0.251939	0.636	0.613	0.000907659	1
SM	ATP5F1B	0.234092	0.432	0.298	0.00092469	1
SM	B2M	0.289032	1	0.996	0.00148788	1
SM	ATP5MD	0.209684	0.557	0.441	0.0015375	1
SM	SRSF10	0.335319	0.33	0.232	0.00198106	1
SM	C11orf58	0.232735	0.477	0.384	0.0026563	1
SM	NDUFB8	0.252667	0.477	0.401	0.00344405	1
SM	NAP1L1	0.248213	0.455	0.37	0.00358024	1
SM	RTN4	0.234567	0.511	0.407	0.00365761	1
SM	MRPS21	0.220279	0.477	0.408	0.00595531	1
SM	PNISR	0.223151	0.42	0.328	0.00867015	1
Prog	PCLAF	1.27068	0.758	0.017	0	0
Prog	UBE2C	1.12702	0.597	0.003	0	0
Prog	TK1	1.05249	0.581	0.007	0	0
Prog	ZWINT	0.688245	0.613	0.004	0	0
Prog	CENPW	0.677239	0.661	0.008	0	0
Prog	CDK1	0.668765	0.548	0.008	0	0
Prog	BIRC5	0.635999	0.661	0.007	0	0
Prog	TYMS	0.549367	0.419	0.005	0	0
Prog	TOP2A	0.44601	0.468	0.002	0	0
Prog	ANLN	0.38268	0.387	0.001	0	0
Prog	TROAP	0.38221	0.29	0.002	0	0
Prog	CENPF	0.324446	0.29	0.003	0	0
Prog	CDKN3	0.300863	0.323	0.003	0	0
Prog	CEP55	0.278749	0.29	0.001	0	0
Prog	AURKB	0.266583	0.226	0.001	0	0
Prog	CDCA3	0.266113	0.226	0.001	0	0
Prog	DIAPH3	0.253482	0.242	0.001	0	0
Prog	TACC3	0.252856	0.258	0.002	0	0
Prog	SPC25	0.20339	0.226	0	0	0
Prog	TMSB15A	0.202763	0.226	0.001	0	0
Prog	GTSE1	0.277444	0.258	0.002	1.68942e-299	3.21835e-295
Prog	ASF1B	0.408246	0.435	0.008	1.87415e-268	3.57026e-264
Prog	RRM2	0.368502	0.306	0.004	1.04034e-257	1.98186e-253
Prog	CENPU	0.299926	0.29	0.004	5.30256e-250	1.01014e-245
Prog	UHRF1	0.201354	0.21	0.002	1.08923e-220	2.07497e-216
Prog	HMMR	0.252856	0.21	0.002	9.36902e-217	1.7848e-212
Prog	CENPK	0.320752	0.323	0.006	9.95558e-187	1.89654e-182
Prog	PRC1	0.213487	0.226	0.003	3.48288e-173	6.63489e-169
Prog	NUSAP1	0.661017	0.452	0.015	2.23034e-165	4.24879e-161
Prog	TCF19	0.263766	0.226	0.004	3.48472e-160	6.63839e-156
Prog	GINS2	0.238452	0.226	0.004	3.45611e-158	6.58388e-154
Prog	UBE2T	0.407313	0.339	0.009	1.14402e-155	2.17936e-151
Prog	STMN1	1.59595	0.919	0.083	1.43478e-138	2.73325e-134
Prog	CKAP2	0.280116	0.323	0.011	7.0284e-108	1.33891e-103
Prog	MAD2L1	0.307136	0.274	0.008	1.38077e-107	2.63036e-103
Prog	E2F1	0.327907	0.306	0.011	4.82151e-105	9.18498e-101
Prog	FEN1	0.294731	0.274	0.009	5.24679e-102	9.99513e-98
Prog	CLSPN	0.223477	0.226	0.006	9.20419e-98	1.7534e-93
Prog	DTYMK	0.546238	0.581	0.044	1.02458e-92	1.95182e-88
Prog	CENPH	0.329874	0.242	0.009	4.56622e-80	8.69864e-76
Prog	DNAJC9	0.400215	0.484	0.037	5.78643e-76	1.10231e-71
Prog	LIG1	0.295436	0.339	0.019	3.08404e-70	5.87509e-66
Prog	MXD3	0.329978	0.226	0.009	5.78145e-70	1.10137e-65
Prog	TMPO	0.371984	0.5	0.042	1.34998e-69	2.57172e-65
Prog	GGH	0.367135	0.306	0.016	3.30321e-69	6.29261e-65
Prog	CDC20	0.258778	0.21	0.008	1.85753e-66	3.53859e-62
Prog	CKS1B	0.845953	0.806	0.127	1.47752e-65	2.81467e-61
[truncated: 1,745 more rows]
